# Supplementary material for: Comparative proteomic analysis of children FSGS FFPE tissues
Source: BMC Pediatr. 2022 Dec 12;22:707. doi: 10.1186/s12887-022-03764-7 (PMC9743561; doi:10.1186/s12887-022-03764-7)
Supplement: Supplementary file 1 — Additional file 1. [file 12887_2022_3764_MOESM1_ESM.xlsx]

## Sheet: data_t.test
	iFOT.A1	iFOT.A2	iFOT.A3	iFOT.A4	iFOT.A5	iFOT.A6	iFOT.A7	iFOT.A8	iFOT.A9	iFOT.A10	iFOT.A11	iFOT.B1	iFOT.B2	iFOT.B3	iFOT.B4	iFOT.B5	iFOT.B6	iFOT.B7	A_mean	B_mean	t	df	pvalue	CI_low	CI_high
43712	0	0	0	0.483515	0.728134	0	1.1328	0	0	0.399088	1.11641	0.52931	0	0	0	0	0	0	0.350904	0.0756158	1.7483	14.693	0.101267	-0.0609426	0.61152
43714	0	0.81192	0.964364	1.46163	0	1.30119	0	0	0	0	0	0	0.895825	0	0	0	0	0	0.412646	0.127975	1.29115	15.9016	0.215106	-0.182957	0.752298
AAAS	0	14.0302	0	0.221043	0	13.6015	0.262469	0.543464	0	0.566019	0.242592	0.141002	0.137166	0	0.190738	0	0	0	2.67884	0.0669865	1.5716	10.0075	0.147096	-1.09074	6.31446
AAMDC	0	0	0	0	0	0	0	0	2.37361	0	0	0	0	0	0	0	0	0	0.215783	0	1	10	0.340893	-0.265011	0.696577
ABCB6	0	0.259524	1.03628	0.385915	1.33752	0.195681	0.439677	0.39476	0.177718	0.849139	2.76304	0.371547	0.461318	0	0.333831	0.34519	0	0.316345	0.712659	0.261176	1.8157	11.6372	0.09525	-0.0921696	0.995136
ABCB8	0	0.47814	0.86428	1.15269	0	0.136602	0	0	0	2.02902	2.64549	0.0683651	0.925059	0	0.445524	0	0	0.127183	0.664202	0.223733	1.42677	13.787	0.175898	-0.222623	1.10356
ABCC2	0	0.601686	0.801327	0	0.930668	0.300804	0.943772	0	0	0.401529	0.529159	0.199273	0.598115	0	0.243227	0	0	0.203414	0.409904	0.177718	1.65323	15.8874	0.117905	-0.0657139	0.530086
ABCC3	0	0	0	0	0	0	0	0.313015	0	0.116385	0.284744	0	0	0	0	0	0	0	0.0649221	0	1.78056	10	0.105331	-0.0163193	0.146163
ABCF1	0.336716	1.69241	1.77427	0.944381	1.30579	0.699534	0.919644	1.06552	1.53068	1.84961	1.75417	0.750942	0.193531	0.520229	0.989519	0.64559	0.384646	0.203729	1.26116	0.526884	3.90709	15.9451	0.00126218	0.335761	1.13279
ABHD12	0	0.659307	0.847803	0.985221	0	0.309132	0.688418	1.51646	0.832191	0.84307	1.15184	0.320035	0.213863	0	0.288513	0.258082	0.93705	0	0.712131	0.288221	2.31073	15.8591	0.0346386	0.0347256	0.813095
ABI2	0	0	0	0.503192	0.573281	0	0.615535	0.270885	0	0.947086	0	0	0	0	0	0	0	0	0.264544	0	2.5747	10	0.0276667	0.0356083	0.493479
ABLIM1	0	4.015	0.943824	3.66589	3.07345	2.36129	5.17555	0.638542	1.68459	1.44391	4.06382	0.848678	2.14357	0.23641	2.13087	0	0.493359	0.838168	2.46053	0.955865	2.52079	15.6069	0.0230107	0.236695	2.77264
ABLIM3	0	0.233198	0	0	0.185905	0.180286	0.232778	0	0.050726	0	0.213159	0	0.134385	0	0.0664017	0.10833	0	0	0.099641	0.0441595	1.41859	15.7956	0.175449	-0.0275162	0.138479
ACACB	0.0846908	0	0.0327632	0	0	0	0	0	0	0	0	0	0	0	0	0	0	0	0.0106776	0	1.33929	10	0.210119	-0.00708639	0.0284417
ACE	2.14341	4.78473	15.7527	16.2896	25.9314	25.668	1.0744	0.613059	4.04564	9.99227	5.33149	8.78761	3.22959	0.486404	8.9274	3.25831	0	0.289628	10.1479	3.56842	2.06272	14.3101	0.0577777	-0.24787	13.4068
ACOT2	0	0	0	0	0.327877	0	0	0	0	0	0	0	0	0	0	0	0	0	0.029807	0	1	10	0.340893	-0.0366072	0.0962212
ACOT4	0.356766	0.454533	0.689912	0.596306	0.896514	0.53709	0	0.247508	0.151552	0	0.639604	0	0.250111	0	0.1736	0.343381	0.377578	0	0.415435	0.163524	2.32869	15.9057	0.0333937	0.0224756	0.481346
ACP5	1.46344	2.14876	5.6615	0.977653	4.05001	2.78967	4.04646	3.4693	5.51419	6.89571	14.1657	1.29556	3.52827	0	1.33662	2.05028	2.19719	3.77211	4.65295	2.02572	2.17699	13.5838	0.0476483	0.0314077	5.22305
ACSL4	0.460716	2.52042	1.4716	0.780047	6.72007	1.18254	1.47972	4.25304	1.10792	0.558001	4.59622	0	0	0	0	0	0	0	2.28457	0	3.72273	10	0.00395744	0.917204	3.65194
ACSM1	0	0	0	0	0	0	0	0.542613	1.76514	0	0	0	0	0	0	0	0	0	0.209796	0	1.28634	10	0.227307	-0.153602	0.573194
ACSM2B	225.344	424.8	427.152	148.598	198.224	340.505	226.545	103.027	172.07	405.636	296.148	65.7325	139.174	35.2584	71.7873	39.2081	48.1133	95.1184	269.823	70.6275	5.30503	12.8702	0.000147527	117.994	280.396
ACSS2	0	0	0	0	0	0.510023	0.512324	0	0.351223	0.5141	1.56358	0	0	0	0	0	0	0	0.31375	0	2.18301	10	0.0539702	-0.00648612	0.633987
ACTR5	0	0	0	0	0	0	0	1.45913	0	0	0	0	0	0	0	0	0	0	0.132649	0	1	10	0.340893	-0.162911	0.428208
ADCK1	0	0	0.18923	0.351318	0	0	0	0	0	0	0	0	0	0	0	0	0	0	0.0491407	0	1.41499	10	0.187449	-0.0282398	0.126521
ADI1	0	3.26732	6.96977	0	2.55784	2.69101	2.63979	0.790049	0	1.02722	2.32547	0.732853	0.621326	0	0.588609	0	1.70963	1.05593	2.02441	0.67262	2.05455	12.4765	0.0614882	-0.0757076	2.77928
ADIPOQ	0	0	0	0	0	0	0	0	0	0.775734	1.18367	0	0	0	0	0	0	0	0.178128	0	1.45273	10	0.176946	-0.0950777	0.451333
ADPGK	0	0.526226	0.790222	0.792723	0.95604	0.603785	1.42859	1.74204	1.55451	1.01814	0.906792	0.329803	0.543949	0.64179	0.810304	0	0	0	0.938097	0.332264	3.05948	15.8294	0.00756223	0.185685	1.02598
AGFG2	0	0.470604	0	0.366319	0	0.22575	0	0	0	0.593662	0	0	0	0	0	0	0	0	0.150576	0	2.21215	10	0.0513729	-0.00108807	0.30224
AGPAT1	2.8625	5.22714	3.39843	2.06591	2.50451	4.08927	4.85669	4.70778	0.546295	3.94844	4.3599	2.00462	0	0.884677	1.1111	0.849008	0	1.00442	3.50608	0.836261	5.36159	15.3527	7.31944e-05	1.61058	3.72906
AGPS	0.582606	0.987653	2.20235	0.42708	1.48696	0.70888	2.19671	0.826056	2.3373	1.81997	2.70262	0.344942	0.938918	0	0.344191	0	0.618697	0.446116	1.47983	0.384695	3.98661	14.331	0.00129434	0.507231	1.68305
AGR2	0.953991	1.21216	0	0	0	0	0	2.12759	1.0185	0	1.59861	0	0	0	0	0	0	0	0.628261	0	2.65549	10	0.0240849	0.101107	1.15541
AGXT2L2	0	0	0	0	0	0	0.787515	0	0	0	3.28939	0	0	0	0	0	0	0	0.370628	0	1.2336	10	0.245558	-0.298801	1.04006
AHCYL2	5.9926	4.4528	8.49857	6.83203	12.2012	0.242957	0.215445	0	0	0.28775	0.608474	0.187582	0	0	0	0	0	0	3.57562	0.0267975	2.74757	10.0086	0.0205486	0.671242	6.4264
AHSA1	0	3.4329	4.73876	0	3.3636	0	0.358154	6.73832	1.62022	3.20899	1.8217	3.35954	0	2.23997	0	1.53955	0	0	2.29842	1.01986	1.50814	15.9996	0.15101	-0.518637	3.07575
AIDA	1.08427	0	0.465479	1.84187	0.785439	0	0.726094	2.47597	1.06645	2.20192	1.44511	0	0	0	0	0	0	0	1.09933	0	4.40863	10	0.00131723	0.543723	1.65493
AKAP1	0.653043	0.778086	0.579738	0.460649	0.319771	0	0	0	0	0	0	0	0	0	0	0	0	0	0.253753	0	2.69649	10	0.0224481	0.0440745	0.463432
AKR1B10	0	0	0	0	0	0	2.65419	0	0	0	0	0	0	0	0	0	0	0	0.24129	0	1	10	0.340893	-0.296338	0.778919
AKT1	0	0	0	0	0	0	0	0.156478	0	0	0	0	0	0	0	0	0	0	0.0142253	0	1	10	0.340893	-0.0174706	0.0459212
ALDH1A3	0	0.760297	0	1.37119	0	0	0	0	0	0	0	0	0	0	0	0	0	0	0.193772	0	1.42108	10	0.185717	-0.110046	0.497589
ALG1	0	1.94155	0.593958	1.26678	1.11456	0.530086	1.25105	2.48009	0	0.972558	2.27062	0.905087	0.945937	0	0	0	0	0.849505	1.12921	0.38579	2.38448	15.9233	0.0298916	0.0822286	1.4046
ALG11	0	0	0.58581	0.275016	0	0	0	0.387469	0	0.280338	0.583921	0	0.268227	0	0.261702	0	0	0	0.19205	0.0757042	1.32706	15.723	0.203439	-0.0697772	0.30247
ALG13	0	1.9274	0	0.732368	0	0	0	0	0	0	0	0	0	0	0	0	0	0	0.241797	0	1.33508	10	0.211446	-0.161742	0.645337
ALG2	0	1.42083	0.425662	0.211264	5.01776	0.198184	0.214878	4.70868	0.807753	4.76046	3.75217	0	0.22007	0	2.84531	0	0	0.370644	1.95615	0.49086	1.94777	15.3758	0.0699394	-0.134775	3.06535
ALG3	0	0	0	0	0	0.392815	0.169555	0	0	0.366984	0	0	0	0	0	0	0	0	0.0844868	0	1.81173	10	0.100119	-0.0194184	0.188392
ALOX5	0	0	0	0	0	0	0.177931	0.224359	0.260042	0	0	0	0	0	0	0	0	0	0.060212	0	1.90634	10	0.0857208	-0.010164	0.130588
ALOX5AP	3.79083	8.25659	0	0	0	2.74211	4.23043	9.84012	11.7489	0	0	0	0	0	1.86183	0	0	1.03958	3.69173	0.414487	2.42042	10.8914	0.0341855	0.293477	6.261
ANAPC1	0	0	0	0	0	0	0	0	0	0.573727	0	0	0	0	0	0	0	0	0.052157	0	1	10	0.340893	-0.064056	0.16837
ANAPC13	0	1.10571	0.934411	0	0.630114	0	0	0	0	0	0	0	0	0	0.654048	0	0	0	0.242749	0.0934354	0.935056	15.9277	0.36372	-0.189327	0.487954
ANG	0	0	2.92894	0	0	0	0	0.273322	1.22458	0	0	0	0	0	0	0	0	0	0.40244	0	1.45881	10	0.175302	-0.212236	1.01712
ANGPTL3	0	0	0	0	0	0	0	0	0	3.37844	0	0	0	0	0	0	0	0	0.307131	0	1	10	0.340893	-0.377199	0.991461
ANKIB1	0	0.124895	0	0.25381	0	0	0	0	0	0.282416	0	0	0	0	0	0	0	0	0.0601018	0	1.81935	10	0.0988813	-0.0135041	0.133708
ANKRD2	0	0	0	0	0	0	0	0	0	2.26501	0	0	0	0	0	0	0	0	0.20591	0	1	10	0.340893	-0.252886	0.664705
ANKRD62	0	0	0	0	0	0	0	0	0	1.60764	0	0	0	0	0	0	0	0	0.146149	0	1	10	0.340893	-0.179491	0.47179
ANO10	0	0	0	0.285531	0.65239	0.273312	0.447964	0	0	0.39472	1.12808	0	0	0	0	0	0	0	0.289272	0	2.67079	10	0.0234608	0.047943	0.530601
AP1M2	0	0	0	0	0	0	0	0	0.35851	0.462003	0	0	0	0	0	0	0	0	0.0745921	0	1.47643	10	0.170612	-0.037978	0.187162
AP1S1	3.42353	3.04098	5.54774	3.87807	8.7397	2.9929	2.31937	1.76457	4.30774	4.98905	2.76317	3.16974	2.36388	2.31835	0.607871	0	2.47432	0	3.9788	1.56202	3.14742	15.8576	0.0062837	0.787797	4.04576
AP3M2	0	0	0	0	0	0.531033	0.234864	0	0	0	0.757721	0	0	0	0	0	0	0	0.138511	0	1.736	10	0.113213	-0.0392663	0.316288
AP3S2	0	0	0	0	0	0.297161	0.621442	1.96175	0	0	1.32432	0	0	0	0	0	0	0	0.382244	0	1.89628	10	0.0871553	-0.0668945	0.831382
AP5Z1	0	0	0.166658	0	0	0	0	0	0	0	0	0	0	0	0	0	0	0	0.0151507	0	1	10	0.340893	-0.0186072	0.0489086
APBB1	0	0	0	0	0	0	0	0	0	0	0.359586	0	0	0	0	0	0	0	0.0326897	0	1	10	0.340893	-0.0401475	0.105527
APOBEC3A	0	0	0	0	0	0	0	0	1.19494	0	0	0	0	0	0	0	0	0	0.108631	0	1	10	0.340893	-0.133414	0.350675
APOC1	0	10.0649	10.0156	7.45396	0	6.225	7.95244	9.00936	0	0	0	0	0	0	0	0	0	0	4.61103	0	3.3657	10	0.0071731	1.55847	7.66359
APPL2	0	0	0.433224	0	0.543602	0	0	0	0	0	0	0	0	0	0	0	0	0	0.0888023	0	1.47921	10	0.16988	-0.0449605	0.222565
AQP1	0	102.461	54.3036	39.6862	17.3468	14.9562	0	0	19.234	8.26148	5.37051	32.2067	0	3.72235	16.2027	0	0	0	23.7837	7.44739	1.55024	14.1212	0.143202	-6.24714	38.9197
AQR	0	0	0	0	0	0	0.0439706	0.134614	0	0	0.240369	0	0	0	0	0	0	0	0.0380867	0	1.60588	10	0.139382	-0.0147583	0.0909316
ARAF	0	0	0	0	0	0	0	0.525863	0	0.451149	1.02517	0.12274	0.382356	0	0	0	0	0	0.182017	0.0721566	0.942828	14.4928	0.361221	-0.13926	0.35898
ARAP1	0.164693	0.250612	0.0772412	0.0498841	0.0998942	0	0.39918	0.642528	0.622659	0.174107	0.268346	0.0652204	0.0767497	0.108221	0.206025	0.0848875	0	0	0.249922	0.0773006	2.41667	12.9175	0.0312066	0.0182072	0.327036
ARFGAP1	0	0	0	0	0	0.417184	0.149554	0.381428	0	0	1.35966	0	0	0	0	0	0	0	0.209803	0	1.68449	10	0.122991	-0.0677115	0.487317
ARFGAP3	0.625053	0	0.18876	0	0	0	0.94098	0.295531	0.361722	0.719784	0.321341	0.685432	0	0	0.266466	0	0	0	0.313925	0.135985	1.27435	14.9642	0.221976	-0.119741	0.475619
ARFGEF1	0	0.390658	0.170287	10.9261	0.136629	4.61333	16.4891	0.0492678	0.0365898	0.177106	11.4513	0	0	0	0	0	0	0	4.04003	0	2.21975	10	0.0507161	-0.0152702	8.09533
ARFGEF2	0	0.107775	0	0.21188	0	3.29243	0	0	0	0	0.07771	0.0286612	0.0991884	0	0.261338	0	0	0.0724563	0.335436	0.0659491	0.902596	10.2899	0.387381	-0.393234	0.932207
ARHGAP8	0	0	0	0	0	0	0	0.504546	0	0	0	0	0	0	0	0	0	0	0.0458678	0	1	10	0.340893	-0.056332	0.148068
ARHGDIB	0	3.98245	2.72692	3.91942	1.70975	4.12405	4.38001	8.75812	5.72279	1.52901	2.23576	0	0	0	0	0	0	0	3.55348	0	4.99525	10	0.000541108	1.96845	5.13851
ARHGEF1	0	0.197805	0	0.24708	0	0	0.322036	1.20556	0.678041	1.25559	0.788763	0	0	0	0.305823	0	0	0	0.426807	0.043689	2.5303	11.7375	0.0267845	0.0523998	0.713836
ARHGEF10L	0	0.498235	0.882676	0.554952	0.821477	0.431404	0.140229	0	0	0.522472	1.1065	0.303533	0	0.0917948	0	0	0	0.369879	0.450723	0.109315	2.61067	14.4069	0.0201759	0.0616672	0.621148
ARHGEF12	0	0.118738	0.171113	0	0.169164	0.0879842	0	0.167531	0.364007	0.638272	0.148799	0.113991	0	0.185283	0	0	0.214423	0	0.169601	0.0733853	1.42846	15.5411	0.17295	-0.0469168	0.239348
ARHGEF15	0	0	0	0.127313	0	0.0883249	0	0	0	0	0.154157	0	0	0	0	0	0	0	0.0336177	0	1.87549	10	0.09019	-0.00632111	0.0735566
ARHGEF18	0	0	0	0	0	0	0	0.158641	0.142903	0	0.158244	0	0	0	0	0	0	0	0.0417989	0	1.93346	10	0.0819643	-0.00637068	0.0899685
ARHGEF40	0	0	0	0	0	0	0	0.168821	0	0.190968	0.140202	0	0	0	0	0	0	0	0.0454537	0	1.91612	10	0.0843482	-0.00740166	0.098309
ARHGEF6	0	0	0	0	0	0	0	0	0.246656	0	0	0	0	0	0	0	0	0	0.0224233	0	1	10	0.340893	-0.0275389	0.0723855
ARL6	0	0.36946	0	0.234219	0	0.31914	0.267803	0	0	0	0.296314	0	0	0.181119	0	0	0	0.221862	0.135176	0.0575688	1.27773	15.9985	0.219574	-0.0511531	0.206368
ARL8B	6.84944	0.682479	4.70084	0	10.0816	0	7.84635	3.35595	11.8168	3.75406	2.27294	0	0	8.96793	0.321935	5.82316	0	0	4.66914	2.159	1.35536	13.8081	0.19706	-1.4672	6.48747
ARMC6	0	0	0	0	0	0	0	0	0	0	0.868779	0	0	0	0	0	0	0	0.0789799	0	1	10	0.340893	-0.0969983	0.254958
ARMC8	0	0.483907	0.510645	0.268486	0.677896	0	0.318891	0.790094	0	0	0	0	0	0	0	0	0	0	0.277265	0	3.05368	10	0.0121751	0.0749566	0.479574
ARMCX1	0	0	0	0	0	0	0	0	0	0.343669	0	0	0	0	0	0	0	0	0.0312427	0	1	10	0.340893	-0.0383703	0.100856
ARMCX3	0	0	0	0	0	0	0	0	0.110377	0	0	0	0	0	0	0	0	0	0.0100343	0	1	10	0.340893	-0.0123235	0.0323921
ARPP19	0	0	0	0	0	0	0	2.0975	0	0	0	0	0	0	0	0	0	0	0.190682	0	1	10	0.340893	-0.234183	0.615547
ARVCF	0	0	0	0	0	0	0.198693	0.524923	0.0454236	0.281889	1.11115	0.0573225	0	0.0772627	0.366498	0	0	0	0.196553	0.0715833	1.07436	13.9523	0.30089	-0.124592	0.374531
ASAP2	0	0.0996497	0.259826	0.0991519	0	0.436869	0	0	0.448584	0	0.637806	0.0926321	0	0	0.444014	0	0	0.0714433	0.180172	0.08687	1.00775	15.7261	0.328831	-0.103247	0.28985
ASB18	0.851566	0.94695	1.42115	1.10747	4.1237	0.948194	0.966019	0.6067	0.51958	1.21714	0	0	0	0	0	0	0	0	1.15532	0	3.63001	10	0.00461252	0.44617	1.86446
ASCC3	0	0	0	0	0	0	0	0	0	0.055233	0.140245	0	0	0	0	0	0	0	0.0177708	0	1.3435	10	0.208803	-0.0117014	0.047243
ASMTL	0	17.8084	0.294496	0.426917	0.134785	0.226358	0.149956	0	0.930146	0	0.292228	0.243836	0	0.579589	0	0	0	0	1.84211	0.117632	1.07722	10.0556	0.306546	-1.83979	5.28876
ASPH	0.514674	1.29924	1.81808	1.50728	0	1.44837	3.08958	5.41404	1.22011	0.43669	2.32016	0.304006	0.919488	1.02787	2.07061	0	0.699062	0.426298	1.73347	0.77819	1.84157	14.8467	0.0856049	-0.151368	2.06194
ASPHD2	0	0	0	0	0	0	1.0404	0	0	0	0	0	0	0	0	0	0	0	0.0945819	0	1	10	0.340893	-0.11616	0.305323
ASPRV1	4.03092	0	0	0	0	0	0	0	0	0	0	0	0	0	0	0	0	0	0.366447	0	1	10	0.340893	-0.450048	1.18294
ATE1	0	0	0.866267	0	0	0	0.464098	1.19298	0	0.753673	0	0.44407	0	0	0	0	0	0	0.297911	0.0634385	1.57968	13.819	0.136791	-0.0842701	0.553214
ATG3	0	3.39445	0.589941	3.16749	1.84286	0	0.870948	0	1.43318	1.17501	1.09103	0	0.754952	0.630108	0	0	0	0	1.23317	0.197866	2.73433	12.42	0.0176428	0.21342	1.85719
ATM	0	0	0	0	0	0	0	0	0.019981	0.123862	0	0	0	0	0	0	0	0	0.0130767	0	1.16496	10	0.271074	-0.0119342	0.0380876
ATP5J2-PTCD1	0	0	0	0	0	25.6183	13.4248	11.1626	4.02287	20.7744	26.0169	0	0	0	0	0	0	0	9.18363	0	2.83041	10	0.0178393	1.95415	16.4131
ATP6V1G2	0	0	0	0	1.25875	0	0	0	0	0	0	0	0	0	0	0	0	0	0.114432	0	1	10	0.340893	-0.140538	0.369401
ATXN2	0	0	0.372189	0.259175	0	0	0	0	0	0	0	0	0	0	0	0	0	0	0.0573967	0	1.46235	10	0.174349	-0.0300567	0.14485
ATXN2L	0	0.455122	0.176337	0	0.431483	0.271893	0.381459	0	0.23421	0.438458	0.335862	0	0	0	0	0	0	0	0.247711	0	4.53096	10	0.00108978	0.125897	0.369525
AVL9	0	0	0	0	0	0	0	0	0.403763	0	0	0	0	0	0	0	0	0	0.0367057	0	1	10	0.340893	-0.0450797	0.118491
AZU1	0	0	0	0	0	0	0	0	36.0274	0	0	0	0	0	0	0	0	0	3.27522	0	1	10	0.340893	-4.02243	10.5729
B3GALT6	0	0	0.120478	0	0	0	0	0	0	0	0	0	0	0	0	0	0	0	0.0109525	0	1	10	0.340893	-0.0134512	0.0353563
B4GALT5	0	0	0	0	0	0.248399	0.471328	0.803798	0.286688	0.243082	0.506667	0	0	0	0	0	0	0	0.232724	0	2.85254	10	0.0171752	0.0509415	0.414506
BAG2	0	0	0	0	0	0	0	3.0155	0.913068	0	2.16197	0	0	0	0	0	0	0	0.553685	0	1.73298	10	0.113767	-0.158204	1.26557
BAG5	0	0.392888	0	0.224832	0	0.873004	1.76817	1.5638	0.260656	0.294288	0.780827	0.825329	0.194946	0	0.29437	0.381053	0	0	0.55986	0.242243	1.45106	15.2612	0.167008	-0.148234	0.783469
BAK1	0.698126	0	0.609804	0	0	0	0	0	0.85549	1.1195	1.40561	0	0	0	0	0	0	0	0.42623	0	2.66123	10	0.0238489	0.0693651	0.783095
BCAR1	0	0	0	0	0	0	0	0	0	0.576607	0.362875	0	0	0	0	0	0	0	0.0854074	0	1.44569	10	0.178866	-0.0462251	0.21704
BCCIP	0	0	0.715982	0	0	0.214121	0	0	0	0	0.68849	0	0	0	0	0	0	0	0.147145	0	1.73157	10	0.114025	-0.0421968	0.336487
BCR	0	0.200366	0.0609623	0	0.122725	0	0	0	0	0	0	0	0	0	0	0	0	0	0.0349139	0	1.71639	10	0.11685	-0.0104098	0.0802376
BEND6	0	2.56448	0	0	0	0	0	0	0	0	0	0	0	0	0	0	0	0	0.233135	0	1	10	0.340893	-0.286322	0.752592
BIRC6	0	0.0322477	0.0116185	0	0.0156623	0	0.0125449	0.0296064	0.0293206	0.0477286	0.0787228	0	0	0	0	0	0	0	0.0234047	0	3.23337	10	0.00896963	0.00727634	0.0395331
BLOC1S3	0	0	0	0.636227	0	0	0	0	0	0	0	0	0	0	0	0	0	0	0.0578388	0	1	10	0.340893	-0.0710341	0.186712
BMP2K	0	0	0	0	0	0	0	0	0	0.400453	0.176308	0	0	0	0	0	0	0	0.0524328	0	1.36965	10	0.200765	-0.0328647	0.13773
BOP1	0	0	0	0	0	0	0.297585	0	0	0	0.318921	0	0	0	0	0	0	0	0.0560459	0	1.48962	10	0.167171	-0.0277861	0.139878
BPGM	0	0	0	0	0	0.921056	0	0	0	0	0	0	0	0	0	0	0	0	0.0837324	0	1	10	0.340893	-0.102835	0.2703
BPIFB1	0	0	0	0	0	0	0	0	4.39273	0	0	0	0	0	0	0	0	0	0.399339	0	1	10	0.340893	-0.490444	1.28912
BRCC3	1.17281	0	0.739706	1.66332	0	0	0.938747	0.634467	0	0	1.69858	0	0.670419	0.257912	0	0	0	0	0.622512	0.132619	2.16649	13.8243	0.0482525	0.00432948	0.975456
BRI3BP	0	1.3941	0	0	0	0	0	0	0	0	0	0	0	0	0	0	0	0	0.126736	0	1	10	0.340893	-0.15565	0.409123
BRIX1	0	0.354645	0	0.882026	0	0	0	0	0	0	0	0	0	0	0	0	0	0	0.112425	0	1.34837	10	0.207285	-0.0733534	0.298203
BST1	0.516256	0	0.366997	0.587522	0	0	0	0	0	0	0	0	0	0	0	0	0	0	0.133707	0	1.89135	10	0.0878659	-0.0238086	0.291222
BST2	0	0	0	0	0	0	0	1.92718	0	0	0	0	0	0	0	0	0	0	0.175198	0	1	10	0.340893	-0.215168	0.565564
C11orf96	0	0	0	0	0	0	1.59975	0	1.02517	0	0	0	0	0	0	0	0	0	0.238629	0	1.44889	10	0.17799	-0.12834	0.605598
C12orf57	0	0	0	0	0	0	0	2.54275	0	0	0	0	0	0	0	0	0	0	0.231159	0	1	10	0.340893	-0.283895	0.746213
C14orf133	0	0	0	0	0	0	0.234124	0	0	0	0	0	0	0	0	0	0	0	0.021284	0	1	10	0.340893	-0.0261397	0.0687077
C14orf142	0	1.57993	1.83223	2.21946	0	2.53888	0	0	0	0	0	0	0	0	0	0	0	0	0.742773	0	2.33234	10	0.0418829	0.0331842	1.45236
C14orf2	0	0	0	3.564	0	0	0	0	0	0	0	0	0	0	0	0	0	0	0.324	0	1	10	0.340893	-0.397917	1.04592
C14orf39	0	0	0	0	0	0	0	0	0	0	0.644953	0	0	0	0	0	0	0	0.0586321	0	1	10	0.340893	-0.0720083	0.189272
C15orf38-AP3S2	0	0.222007	0.80214	0.711907	1.35138	0	0	0	0	0	0	0.271432	0	0	0.487458	0	0	0	0.280676	0.108413	1.08771	14.4669	0.294513	-0.166386	0.510913
C15orf41	0	0	0	0	0	0	2.0453	0	0	0	0	0	0	0	0	0	0	0	0.185936	0	1	10	0.340893	-0.228356	0.600228
C16orf80	1.29036	0	0	0	1.19031	0	0	0.410193	0	1.66031	0	0	0	0	0	0	0	0	0.413742	0	2.13689	10	0.0583404	-0.0176684	0.845153
C17orf49	0	0	0	0	0	0	2.0719	3.45806	2.72428	0	0	0	0	0	0	0	0	0	0.750385	0	1.88246	10	0.0891625	-0.137796	1.63857
C19orf10	0	0	0	0	0	0	0	0	4.08288	5.74967	13.5159	0	0	0	0	0	0	0	2.12259	0	1.64632	10	0.13072	-0.750131	4.99531
C19orf12	0	2.87796	0	0	0	0	0	3.07143	0	5.14631	5.65682	0	0	0	0	0	0	0	1.52296	0	2.24355	10	0.0487102	0.0104594	3.03545
C19orf25	0	5.05028	3.03412	2.02204	1.36037	1.71745	4.55047	1.4826	1.26362	3.14329	4.57474	1.40935	0	2.27265	1.86469	1.16435	0	1.46662	2.56354	1.16824	2.35483	15.7226	0.0318799	0.137395	2.65322
C1orf123	0	7.37921	7.80019	7.22043	2.66246	5.52468	4.46024	11.3391	5.04983	4.36566	6.52012	2.99748	1.52184	4.98561	0.987983	2.57824	0	3.72264	5.66563	2.39911	2.97151	15.9252	0.00903383	0.935262	5.59777
C1orf27	0	0	1.05923	1.10061	1.13563	0.358533	0	0.597967	1.32567	1.33608	1.43814	0.403857	0.487518	0	0	0	0	0.28767	0.75926	0.168435	3.05106	13.7846	0.00876188	0.174886	1.00676
C1orf50	0	0	0	0	0	0.556348	0	0	0	0	0	0	0	0	0	0	0	0	0.0505771	0	1	10	0.340893	-0.0621157	0.16327
C1orf85	0	0	0	0	0	0	3.36407	0	0	0	0	0	0	0	0	0	0	0	0.305824	0	1	10	0.340893	-0.375594	0.987243
C1QB	2.3908	0	0.613844	1.34376	0	1.22075	0	4.93708	3.72115	0	0	0	0	0	0	0	0	0	1.2934	0	2.50999	10	0.030913	0.145239	2.44156
C1QC	0	0	0	0	0	0.744014	0.763534	4.22675	3.01241	0.847456	0	0	0	0.886019	1.14278	0	0	0	0.872197	0.289829	1.23745	13.3963	0.237172	-0.431294	1.59603
C1R	0	0	0	0	0	0	0.329647	0.928165	0.548085	0	0	0	0	0.129361	0	0	0	0	0.164172	0.0184801	1.51922	10.7595	0.157532	-0.0659584	0.357343
C2	0	0	0	0	0	0	0	0	0	0	0.365418	0	0	0	0	0	0	0	0.0332198	0	1	10	0.340893	-0.0407985	0.107238
C2orf54	0	0.141973	0	0.160539	0	0	0	0	0	0	0.269043	0	0	0	0	0	0	0.108378	0.0519596	0.0154826	1.12823	14.6715	0.277336	-0.03257	0.105524
C2orf56	1.12764	0	0.669349	0	0.922222	1.24675	1.10644	0	0.487254	0.645847	1.91736	0	0.656561	0	0.464318	0	0	0.714198	0.738442	0.262154	2.13961	15.8288	0.0483213	0.00397103	0.948606
C3orf77	0.227427	0	0.221742	0	0.158639	0	0	0	0	0	0	0	0	0	0	0	0	0	0.0552553	0	1.90572	10	0.0858087	-0.00934829	0.119859
C4B_2	15.8344	3.721	8.14554	5.75818	5.00598	12.7434	18.6089	45.8417	18.4256	10.169	13.854	0.153375	0.204031	0	0	0	0	0	14.3734	0.051058	4.0707	10.0018	0.00224679	6.48307	22.1617
C5	0.786226	0.0739638	0.326955	0	1.84031	1.41177	1.73061	0.872005	3.66333	1.94879	0.615226	0.478188	0	0.426216	0	0.239081	1.32074	0	1.20629	0.352032	2.31516	14.7668	0.0354229	0.0667033	1.64181
C5orf25	0	0.687118	0.306595	0	0	0	0	0	0	0	0	0	0	0	0	0	0	0	0.0903375	0	1.37276	10	0.199825	-0.0562896	0.236965
C6	0.804462	0.441589	0	0.234228	2.76818	1.93145	1.27551	1.55869	2.71887	1.94578	1.65048	0.207213	0.449226	0.124261	0	0	2.65123	0.413901	1.39357	0.549405	1.85044	12.911	0.0872602	-0.142078	1.8304
C6orf203	0	1.87509	0	0	0.993357	0	0	0	0	0	1.97186	0	0	0	0	0	0	0	0.440028	0	1.84439	10	0.0949143	-0.0915545	0.97161
C7	1.35077	3.18017	0.604522	4.16187	1.58053	2.19125	1.3952	5.33835	3.0118	3.21165	8.41771	0	0	0.560881	0.384823	0	1.47472	0.386398	3.13126	0.400974	3.8928	11.6765	0.00224686	1.19742	4.26314
C7orf50	0	0	0	1.10404	0	0	0	0	0	0	0	0	0	0	0	0	0	0	0.100367	0	1	10	0.340893	-0.123265	0.323999
C7orf55	0	0	0	4.42594	0	0	0	0	0	0	0	0	0	0	0	0	0	0	0.402358	0	1	10	0.340893	-0.494152	1.29887
C8A	0	0	0	0	1.19448	0.929195	0.321272	0.657889	3.45075	4.05476	0.418119	0	0	0	0.226833	0	0	0	1.00241	0.0324047	2.25176	10.1136	0.0477522	0.0116352	1.92837
C8B	3.0967	0	0	0	3.36693	4.0862	2.03648	7.53729	3.66004	9.21658	7.46102	0	0.280047	0.382055	1.47776	0.532476	2.81156	0.266754	3.67829	0.821521	2.74286	12.7473	0.0170177	0.60214	5.11141
C8G	1.21979	0	0.528703	0	5.72675	1.84554	1.29664	3.22634	4.26098	6.88109	4.84175	0	0	0	0	0	0	0	2.7116	0	3.7302	10	0.00390906	1.0919	4.3313
C9	15.0764	4.58506	1.33606	1.753	53.5425	26.2453	15.6821	29.9561	41.3086	40.9933	39.3649	2.0529	5.92363	0	1.49829	1.13996	41.8191	8.99004	24.5312	8.77485	2.0097	14.7402	0.0631359	-0.980258	32.493
C9orf142	5.00921	1.94104	1.15785	3.71536	0.764139	2.7582	1.58814	5.97385	0.814625	5.00987	6.07334	2.79711	1.78513	0	0	1.41336	1.23606	1.90464	3.16415	1.30518	2.53265	15.3543	0.022675	0.29762	3.42031
CA3	0	0	0	0	0	0	0	0	0	140.798	0	0	0	0	0	0	0	0	12.7998	0	1	10	0.340893	-15.72	41.3196
CACNA2D1	0	0	0	0	0	0.208912	0	0.274244	0	0.606819	0.753073	0	0	0	0	0	0	0	0.16755	0	2.03538	10	0.0691797	-0.0158676	0.350967
CALML3	7.62674	8.15355	24.6237	0	40.2679	13.5726	1.75979	0	1.63734	7.94429	0	5.22019	3.91187	0	5.15518	2.1204	0	8.86519	9.59873	3.6104	1.50059	11.907	0.159505	-2.7141	14.6908
CALU	0	4.52303	3.99862	2.19146	0	2.63304	4.65861	4.03466	10.9296	1.01611	1.82468	2.34502	1.44267	3.93848	1.12178	0	0	1.02598	3.25543	1.41056	1.74141	14.8996	0.102212	-0.414533	4.10428
CAMK2G	0	0	0.78178	0	0.355402	0.271561	0	0.601774	0.566586	0.725321	0.732422	0	0	0	0	0	0	0	0.366804	0	3.70714	10	0.00406043	0.14634	0.587268
CAMP	0	0	0	0	0	0	0	0	14.2118	0	0	0	0	0	0	0	0	0	1.29198	0	1	10	0.340893	-1.58673	4.1707
CASP1	0	0	0	0	0	0	0	0.29901	0.817471	0	0	0	0	0	0	0	0	0	0.101498	0	1.32616	10	0.214278	-0.0690334	0.27203
CASP6	0	0	0.438776	0.24992	0	0.196729	0.917499	1.36983	0.217912	1.28784	0.898155	0.390582	0.465666	0	0.182156	0	0	0.557218	0.50697	0.227946	1.53971	15.0488	0.144392	-0.107125	0.665173
CASP8	0	0.552447	0	0.290017	0	0.239598	0	0	0.468062	0	0	0	0	0	0	0	0	0	0.14092	0	2.20976	10	0.0515817	-0.00117208	0.283013
CBFB	0	0	0	0	0	0	0.879383	0	0	0	0	0	0	0	0	0	0	0	0.0799439	0	1	10	0.340893	-0.0981822	0.25807
CBWD5	0	0	0	0	0	0.512579	0	0	0	0	0	0	0	0	0	0	0	0	0.0465981	0	1	10	0.340893	-0.0572289	0.150425
CCBL1	0	0	0	0.226159	0	0	0	0	0	0	0	0	0	0	0	0	0	0	0.02056	0	1	10	0.340893	-0.0252505	0.0663704
CCDC108	0	0	2.57004	0	0	0	0	0	0	0	0	0	0	0	0	0	0	0	0.23364	0	1	10	0.340893	-0.286943	0.754223
CCDC120	0.472184	0	0.0254183	0	0	0	0	0	0	0	0	0	0	0	0	0	0	0	0.0452366	0	1.058	10	0.314942	-0.0500311	0.140504
CCDC132	0	0	0	0	0	0	0.250005	0	0	0	0	0	0	0	0	0	0	0	0.0227278	0	1	10	0.340893	-0.0279128	0.0733683
CCDC158	0	0.265727	0	0	0	0.214476	0.40012	0	0	0	0	0	0	0	0	0	0	0	0.0800294	0	1.84818	10	0.0943267	-0.0164531	0.176512
CCDC28A	0	0	0	0	0	0	0	0	0	0	3.4962	0	0	0	0	0	0	0	0.317837	0	1	10	0.340893	-0.390348	1.02602
CCDC6	0	0.595868	0	0.232441	2.20358	0.28817	1.02303	0	0.348755	2.65653	2.44012	1.72357	0	0	0.425117	0	0	0.354272	0.889863	0.357566	1.35182	15.9942	0.195242	-0.302469	1.36706
CCDC88B	0	0	0	0	0	0.0865291	0	0	0.115151	0	0	0	0	0	0	0	0	0	0.0183346	0	1.4727	10	0.171596	-0.009405	0.0460741
CCDC9	0	1.27917	0	0	0	0	0	0	0	0	0	0	0	0	0	0	0	0	0.116288	0	1	10	0.340893	-0.142818	0.375393
CCDC93	0.635027	0.530711	1.4739	1.02693	1.71274	1.09964	0.379049	0.39068	5.29624	2.6665	1.3704	1.32141	0.358692	0.341825	0.553261	0	0	0.628626	1.50744	0.457688	2.26608	12.8665	0.0413614	0.0479125	2.05159
CCZ1	0	0.266958	0	0	0	0	0	0	0.304519	0	0	0	0	0	0	0	0	0	0.0519524	0	1.48679	10	0.167904	-0.0259046	0.129809
CD109	0	0	0	0.0941624	0	0	0.124662	0	0	0.43533	0.384227	0	0	0	0	0	0	0	0.0943983	0	1.92862	10	0.0826227	-0.0146602	0.203457
CD163	0.493451	0.536043	0.330183	0	0	0	0.436855	2.09163	0.620422	0	0	0	0	0	0	0	0	0	0.409871	0	2.22207	10	0.0505173	-0.00112002	0.820863
CD276	0	0	0	0	0	0	0	0	0	0	0.457781	0	0	0	0	0	0	0	0.0416164	0	1	10	0.340893	-0.0511107	0.134344
CD4	0	0	0	0	0	0	0	4.96888	0	0	0	0	0	0	0	0	0	0	0.451716	0	1	10	0.340893	-0.55477	1.4582
CD44	2.4354	2.61703	1.33497	2.28487	2.28478	2.89992	4.50109	13.6312	9.87073	3.47452	4.88559	4.89904	0	1.2449	1.96633	5.24662	0	2.15746	4.56546	2.21634	1.68087	15.8732	0.112355	-0.615495	5.31374
CD68	0	0	3.51107	0	0	0	0	0	12.8614	0	0	0	0	0	0	0	0	0	1.48841	0	1.2605	10	0.236108	-1.1426	4.11942
CD74	1.39972	11.1174	4.98231	1.06852	6.3782	5.30489	10.0525	13.2724	11.2032	16.0667	20.058	12.3445	0	2.96784	0.654959	10.2743	0	2.55959	9.17308	4.11444	1.91886	14.4808	0.0749318	-0.578049	10.6953
CD97	0	0	0	0	0	0	0.185516	1.57199	0	0	0	0	0	0	0	0	0	0	0.159773	0	1.12346	10	0.287488	-0.157102	0.476649
CDC23	0	0	0	0	0.25357	0	0	0	0	0	0	0	0	0	0	0	0	0	0.0230518	0	1	10	0.340893	-0.0283108	0.0744145
CDC40	0	0	0	0	0	0	0	0	0	0	0.127675	0	0	0	0	0	0	0	0.0116068	0	1	10	0.340893	-0.0142548	0.0374685
CDH5	0	0	0	0	0	0	0	0	0	0.407315	1.0795	0	0	0	0	0	0	0	0.135165	0	1.33343	10	0.211966	-0.0906924	0.361022
CDK11B	0	0.175943	0	2.51412	0	0	0	0	0	0	0.404032	0	0	0.339078	0.133475	0	0	0	0.281282	0.0675076	0.922352	10.9183	0.376277	-0.296816	0.724364
CDK3	0	0	0	0.251877	0.691457	0	0	0	0	0.786676	0.39603	0	0	0	0	0	0	0	0.193276	0	2.12926	10	0.0590945	-0.00897505	0.395528
CDK7	0	0	0	0	0	0	0	0	0	0	0.636841	0	0	0	0	0	0	0	0.0578947	0	1	10	0.340893	-0.0711027	0.186892
CDK9	0	0.28044	0	0.525383	0	0.270828	0.517496	0	0	0	0	0	0	0	0	0	0	0	0.144922	0	2.22947	10	0.0498877	8.62409e-05	0.289759
CDKN2AIP	0	0.172096	0.48058	0.0729557	0	0.108024	0.180655	0.375825	0.165239	0.779145	0.464445	0	0.112596	0	0.198963	0	0	0.120251	0.254451	0.0616872	2.42629	13.1831	0.0303099	0.0213692	0.364159
CDS2	1.64662	3.21759	2.48788	2.9645	2.79974	3.41688	3.00494	5.55421	3.11521	2.28295	4.023	2.00798	0	2.46154	2.37253	0	2.30749	1.07465	3.13759	1.4606	3.25065	12.0964	0.00688166	0.553949	2.80004
CEACAM6	0	0	0	0	0	0	0	0	2.44806	0	0	0	0	0	0	0	0	0	0.222551	0	1	10	0.340893	-0.273324	0.718426
CEBPZ	0	0	0	0.0935137	0	0	0	0	0	0	0	0	0	0	0	0	0	0	0.00850124	0	1	10	0.340893	-0.0104407	0.0274432
CELSR1	0	0	0	0	0	0.0495284	0	0	0	0.141525	0.0732466	0	0	0	0	0	0	0	0.0240272	0	1.71875	10	0.116407	-0.00712107	0.0551756
CELSR3	0	0	0	0	0	0.190897	0.5567	5.96176	24.592	0.226408	0.0658676	0	0	0	0	0	0	0	2.87215	0	1.2845	10	0.227925	-2.10999	7.85429
CETN2	0	0	0	0	0	0.938209	0	0	0	0	0	0	0	0	0	0	0	0	0.0852918	0	1	10	0.340893	-0.10475	0.275334
CFDP1	0	0.50572	0	0	0	0	0	0	0	0	0	0	0	0	0	0	0	0	0.0459745	0	1	10	0.340893	-0.0564631	0.148412
CFHR2	0	0	0	0	0	0	1.46744	0	0	0	0	0	0	0	0	0	0	0	0.133404	0	1	10	0.340893	-0.163838	0.430645
CFL2	44.248	3.66384	2.44206	2.92396	2.83881	5.83486	3.53305	2.17023	1.76978	0.606598	0.709053	3.87771	2.89467	1.95063	3.6996	0.493909	0	2.39719	6.43093	2.18767	1.10255	10.4366	0.294999	-4.28357	12.7701
CGN	0	0	0	0	0	0	0	0	0	0	0.332911	0	0	0	0	0	0	0	0.0302647	0	1	10	0.340893	-0.0371692	0.0976985
CGNL1	0.128724	0.375996	1.23229	0.459568	0.278316	1.17511	1.03176	0	9.29495	0.328009	0.455369	1.81095	0.582694	0.135162	0.389873	0.203941	0.161161	0.999123	1.34183	0.611844	0.871541	11.5787	0.401169	-1.10233	2.5623
CHAMP1	0	0	0	0	0	0	0	0	0	0.142712	0	0	0	0	0	0	0	0	0.0129738	0	1	10	0.340893	-0.0159336	0.0418813
CHCHD5	0	0	0	0	0	0.867847	0	0	0	3.45096	5.10964	0	0	0	0	0	0	0	0.857131	0	1.62275	10	0.135709	-0.319768	2.03403
CHCHD6	0	0	3.40611	0	1.23775	0	0	0	1.85801	1.9857	1.07787	1.30499	0.771709	0	0.89451	0	0	0	0.869586	0.424459	1.09476	15.2097	0.290654	-0.420473	1.31073
CHERP	0	0	0.110783	0.773695	0	0	0.277595	1.33257	1.28907	0.415413	0.179596	0	0	0.440148	0.174386	0.295091	0	0	0.398066	0.129946	1.59902	13.4348	0.13306	-0.0929364	0.629175
CHID1	2.97828	2.99587	2.53664	2.20616	3.08425	1.46778	2.52635	2.44391	0.683083	2.46591	3.8136	1.50475	2.09849	1.06726	2.46475	0	0	0	2.47289	1.01932	3.09254	10.7724	0.0104792	0.416379	2.49077
CHKB	0	0	2.91946	0	0.469843	0	0.253238	3.1284	0.843007	0	0	0.39253	0	0.233335	0	0	0	0	0.692177	0.0894093	1.66394	10.5632	0.125471	-0.198588	1.40412
CHMP4A	0	2.97152	3.34787	1.18253	1.51391	1.00481	1.93424	0.744592	0.576914	3.54793	2.8463	0.828752	0	0	0	0	0	0	1.78824	0.118393	4.32175	11.9656	0.000999529	0.827723	2.51197
CHST13	0	0	0	0	0.97522	0	0	0	0	0	0	0	0	0	0	0	0	0	0.0886563	0	1	10	0.340893	-0.108882	0.286195
CKM	0	0	0	0	0	0	0	0	0	105.27	3.89686	0	0	0	0	0	0	0	9.92423	0	1.04016	10	0.322761	-11.3346	31.183
CKMT1B	2.68046	3.19683	0	1.21094	3.39722	0	0	0	0	0	0	0	0	0	0	0	0	0	0.953222	0	2.21255	10	0.0513382	-0.00671488	1.91316
CKMT2	3.98202	2.61754	2.89147	2.20108	5.24422	2.56088	4.69035	0.429845	0.474811	2.72922	4.15764	0.690413	0.482627	2.21365	0	0.540071	0.782738	0.638726	2.90719	0.764032	4.00012	14.7689	0.00119232	0.999627	3.28669
CLASP2	0	0.180129	0.154823	0.148885	0.189048	0.054343	0.0517937	0	0.112459	0.390162	0.473126	0	0.144281	0	0.210663	0	0	0	0.159524	0.0507063	1.92265	15.9602	0.0725561	-0.0111884	0.228825
CLCC1	0	0	0.0537822	0	0	0	0	0	0	0	0	0	0	0	0	0	0	0	0.00488929	0	1	10	0.340893	-0.00600473	0.0157833
CLCN5	0.366595	0.169674	0	0.216624	0.187816	0	0.144061	0.244342	0.247876	3.32563	3.0026	0.402577	0.527191	0	0	0	0	0.279616	0.718657	0.172769	1.44996	11.0705	0.174804	-0.282107	1.37388
CLDN2	0	2.05225	1.10458	0	0	1.81978	0	0	0	0	4.83123	0	1.96142	0	0	0	0	0	0.891622	0.280202	1.13403	15.2824	0.274258	-0.535917	1.75876
CLDN7	0	1.67131	0	0	0	0	0	0	0	0	3.13177	0	0	0	0	0	0	0	0.436644	0	1.41301	10	0.188013	-0.251888	1.12518
CLEC18C	0.109592	0.837527	2.11018	0	1.79565	4.46593	0	0	0	3.71144	4.25274	0.14846	1.98893	0	0	0	0	0.766141	1.57119	0.41479	1.87498	14.3411	0.0813071	-0.163459	2.47625
CLN6	0	0	1.69017	0	0	0	0	0	0	0	0	0	0	0	0	0	0	0	0.153651	0	1	10	0.340893	-0.188705	0.496008
CLNS1A	0	0	1.36581	0	0	0	1.02144	0	0	0	0	0	0	0	0	0	0	0	0.217023	0	1.47211	10	0.171751	-0.111456	0.545502
CLPX	1.20924	1.59131	0.588654	1.2754	1.15958	2.81333	1.23351	0.33671	2.61746	1.97684	1.76439	0.718103	1.71153	0	1.62043	0.254013	0	0.925683	1.50604	0.747108	2.13772	13.5112	0.0513428	-0.00510197	1.52296
CLSTN1	0	0.20479	0	0	0	0	0	0	0	0.131491	0.258871	0	0	0	0	0	0	0	0.0541047	0	1.85042	10	0.093981	-0.0110443	0.119254
CLTCL1	0	0	0	0	0	0	0.223647	0	0.142968	0	0	0	0	0	0	0	0	0	0.0333286	0	1.44846	10	0.178107	-0.0179402	0.0845974
CMPK2	0	0	0	0	0	0	0	2.60715	0	0	0	0	0	0	0	0	0	0	0.237014	0	1	10	0.340893	-0.291085	0.765112
CMTM6	0	0	0	0	0	0	0	0	0	1.00025	0	0	0	0	0	0	0	0	0.0909314	0	1	10	0.340893	-0.111676	0.293539
CNIH4	0	0	0	0	13.5502	0	0	0	0	11.5326	0	0	0	0	0	0	0	0	2.28025	0	1.48485	10	0.168408	-1.14145	5.70195
CNOT10	0	0	0	0	0	0.27194	0	0	0.138064	0	0.122537	0	0	0	0	0	0	0	0.0484128	0	1.77051	10	0.107064	-0.0125135	0.109339
CNPY4	0	0	0	0	0	0	0	3.06333	0	0.724701	0	0	0	0	0	0	0	0	0.344366	0	1.23126	10	0.246397	-0.278814	0.967546
COBRA1	0	0.432336	0.248675	0.596684	0.250488	0.312894	0.257085	1.08496	0.202892	0.365412	0.49974	0	0	0	0	0	0	0	0.386469	0	4.55993	10	0.00104226	0.197627	0.575311
COG1	0	0	0	0	0	0	0.0721744	0	0	0.196758	0.840412	0	0	0	0.119817	0.146797	0	0.0662754	0.100849	0.0475556	0.666922	11.9085	0.517536	-0.120964	0.227551
COG2	0	0.106793	0.236441	0	0	0.0965749	0.158238	0.21958	0	0	0	0.0885468	0.170961	0	0	0	0	0	0.0743297	0.0370725	0.973846	15.6585	0.344938	-0.0439898	0.118504
COG4	0	0	0.239037	0	0.0923232	0.151583	0.108581	0	0	0	0.321687	0	0	0	0	0	0	0	0.0830191	0	2.43278	10	0.0352818	0.00698353	0.159055
COG5	0	0	0	0	0	0	0.601194	0.572574	2.82411	0.858398	0.335275	0.209028	0	0	0.32308	0	0	0	0.471959	0.0760154	1.53218	10.7854	0.154269	-0.174215	0.966101
COG6	0.266719	0.428029	0	0	0.168242	0	0	0	0	0	0	0	0	0	0	0	0	0	0.0784537	0	1.77477	10	0.106326	-0.0200411	0.176948
COG8	0	0	0.242536	0	0	0	0	0	0	0	0	0	0	0	0	0	0	0	0.0220487	0	1	10	0.340893	-0.0270789	0.0711763
COL5A1	0	0	0	0	0	0	0	0.559945	0	0	0	0	0	0	0	0	0	0	0.0509041	0	1	10	0.340893	-0.0625173	0.164325
COL7A1	0	0	0	0	0	1.44878	0	0.691836	0	0	0.31066	0	0	0	0	0	0	0	0.222843	0	1.60223	10	0.140187	-0.0870535	0.532739
COLGALT1	0.327848	0.514384	0.5113	0.279071	0.655957	0.486837	1.05983	3.69175	2.76551	1.23366	0.322156	0.674106	0.122431	0.100675	0.235425	0.92516	0.381222	0.472029	1.07712	0.415864	1.84833	12.1402	0.0890497	-0.117237	1.43975
COMMD1	0	1.06132	3.78757	0	0	0.688107	1.26225	0	0	0	0	0.977109	0	0	0	0	0	0	0.618114	0.139587	1.27563	12.9165	0.224551	-0.332425	1.28948
COPS6	4.24381	0	2.27254	0	1.93711	0.718959	0.739348	0.816293	2.32823	0	0	0	0	0	0	0	0	0	1.18694	0	2.888	10	0.0161625	0.271195	2.10268
COQ3	0	0	0	0	0	0.433202	0	0	0	0	0	0	0	0	0	0	0	0	0.039382	0	1	10	0.340893	-0.0483665	0.12713
COQ7	0	0	0	0	0	0	0	0	0	0	4.30066	0	0	0	0	0	0	0	0.390969	0	1	10	0.340893	-0.480165	1.2621
CORO1A	0	2.43204	0.19838	0	0.865221	2.84195	5.58993	12.538	43.9151	0.795182	2.50093	3.30388	0	3.49877	1.23165	0	8.71245	0	6.51606	2.39239	1.01098	11.8093	0.332291	-4.77938	13.0267
CORO2B	0	0.425235	0	0	0	0	0.121238	0.315424	0	0	0	0	0	0	0	0	0	0	0.0783543	0	1.723	10	0.115612	-0.0229715	0.17968
CORO7	0.764959	0.852752	1.74109	0.454676	0.923669	0.67985	4.19134	4.45399	2.97163	0.866593	1.50755	0	0	0	0	0	0	0	1.76437	0	4.04946	10	0.0023256	0.79356	2.73518
COX14	0	0	0	0	0	0	0	0	0	0	2.2391	0	0	0	0	0	0	0	0.203554	0	1	10	0.340893	-0.249993	0.657101
CPM	0	0.588563	0.364311	1.22615	0.497435	0.891269	2.45191	1.14555	1.2332	0.954396	0.397179	0.402354	0.450245	0	0.70314	0	0.322542	0.390138	0.886361	0.32406	2.56373	13.9257	0.0225829	0.0916506	1.03295
CPOX	0	0.174131	0	0.176994	0	0.112824	0.157432	0.467509	0.136328	0.352866	0.566252	0	0	0	0.0999176	0.147599	0.227601	0	0.19494	0.0678739	1.88872	15.281	0.0780615	-0.0161006	0.270232
CPSF1	0	0.298921	0.118819	0	0	0.0245678	0.0897721	0.17703	0.106706	1.15135	0.134936	0.137473	0.120576	0.0657222	0.13064	0	0	0.120289	0.1911	0.0821002	1.06379	11.0324	0.310154	-0.116441	0.334441
CPSF3	0	0	0	0	0	0	0	0	0	0	0.529861	0	0	0	0	0	0	0	0.0481692	0	1	10	0.340893	-0.0591584	0.155497
CPSF4	0	0	0	0	0	0	0.450785	0	0	0	0	0	0	0	0	0	0	0	0.0409805	0	1	10	0.340893	-0.0503297	0.132291
CPSF4L	0	0	0	0	0	1.6562	0	3.59336	0	2.76285	0	0	0	0	0	0	0	0	0.7284	0	1.82869	10	0.0973841	-0.159108	1.61591
CPSF7	0	0	0.499517	0.328749	1.74626	0.482437	0.57639	0.748623	0.398863	2.84037	0.298441	0	0	0	0	0	0	0	0.719968	0	2.82466	10	0.0180161	0.152045	1.28789
CRABP1	0	0	4.52793	0	0.956477	1.05982	0	0	0	2.53182	0	0	1.06355	0	0	0	0	0	0.825096	0.151936	1.44112	12.2212	0.17468	-0.342546	1.68887
CRTAP	0	0.794132	18.6201	1.13742	17.5477	12.3286	13.5856	17.0478	16.0205	2.45191	15.7253	0	0	0	0	0	0	0	10.4781	0	4.53972	10	0.00107517	5.33534	15.6208
CRYAA	15.137	15.1211	6.08382	0.722151	16.9427	20.6465	7.56011	0	8.73219	8.41209	21.8995	0	20.3565	0	2.49703	0	0	4.41051	11.0234	3.89486	1.97696	12.9189	0.0697886	-0.666303	14.9233
CRYAB	403.198	928.751	134.375	676.203	1020.68	294.298	1346.27	783.197	1281.34	471.394	606.72	525.025	248.345	218.01	187.791	175.031	775.027	376.386	722.403	357.945	2.50842	15.8866	0.0233646	56.2694	672.647
CRYZL1	0.571314	0	0.486177	0.604658	1.04316	0.719929	1.99255	0.629092	0.595903	0	0.749873	0	0	0	0	0	0	0	0.672059	0	4.17526	10	0.00190198	0.313413	1.03071
CSDA	0	0	0	0	0	0	1.44848	0	0	0	0	0	0	0	0	0	0	0	0.13168	0	1	10	0.340893	-0.161722	0.425083
CSK	0	0.814099	0	0.512841	0.521495	0.588596	0.829863	0.54015	0	1.47576	1.39105	0.506602	0.101849	0.547896	0.756319	0	0	0	0.606714	0.273238	1.70595	15.9942	0.107357	-0.0809321	0.747885
CSNK2A2	0	0	0	0	0	0	1.60603	0.311774	0	0	1.14061	0.496472	0	0.24038	0	0	0	0.155528	0.278039	0.127483	0.822073	13.2078	0.425628	-0.244466	0.545577
CSPG4	0.029314	0.0603891	0	0	0	0	0	0	0	0	0	0	0	0	0	0	0	0	0.00815482	0	1.39211	10	0.194072	-0.00489737	0.021207
CSTF2T	0	0.203957	0	0	0	0	0	0.26359	0	0	0	0	0	0	0	0	0	0	0.0425042	0	1.47611	10	0.170695	-0.0216545	0.106663
CSTF3	0	0	0	0	0	0	0.197486	0	0.205791	0	0.42007	0	0	0	0	0	0	0	0.0748497	0	1.77238	10	0.10674	-0.0192473	0.168947
CTBS	0	0.450534	0	0.369427	0	0	0	0	0	0.397019	0.651486	0	0.518405	0	0	0	0	0	0.169861	0.0740579	0.914411	15.0052	0.374961	-0.127502	0.319108
CTCFL	0	0	0	0	0	0	0	0	0	1.48927	0	0	0	0	0	0	0	0	0.135388	0	1	10	0.340893	-0.166276	0.437052
CTNNBL1	0	0.58154	0	0.598117	0.646569	0.873383	0.490254	0.297004	0.633556	0.91776	1.25729	0	0.256972	0.865732	0.367227	0	0	0.316875	0.572315	0.258115	1.91622	14.7233	0.0749592	-0.0358642	0.664264
CTPS1	0	0.228392	0	0	0	0.204608	0.698586	0.787541	0.842316	0.362785	0.427085	0	0	0	0.686064	0	0	0	0.322847	0.0980092	1.61352	15.0781	0.127359	-0.0720367	0.521711
CTSG	0.504788	0.64785	0	0.765478	0	1.12327	0.647157	1.22272	62.7904	7.24745	3.3702	4.16324	0	0.268111	0.262744	0	2.37866	0.723091	7.11994	1.11369	1.06593	10.2262	0.310975	-6.51121	18.5237
CTSH	12.6026	2.87668	10.2411	1.4246	0	2.03077	10.784	7.149	7.20289	5.55874	7.31853	7.73149	2.97144	2.14102	1.38535	2.58427	3.37444	0	6.10808	2.884	2.08499	15.9505	0.0535012	-0.0548133	6.50297
CTTNBP2	0	0	0	0	0	0	0.471827	0	0.605499	0	0	0	0	0	0	0	0	0	0.0979388	0	1.47688	10	0.170492	-0.0498193	0.245697
CUL3	1.14671	0.433976	0.913329	0.508138	0.207538	0.466727	0.767766	1.34708	0.586998	0.389843	0.537227	0.131573	0	0.209504	0	0	0	0.351857	0.664122	0.0989907	4.84098	14.2139	0.000250775	0.315104	0.815158
CUL5	0	0.615886	0.629554	0.448621	0.646602	0.365394	1.14429	0.649649	1.09751	1.06063	0	0.13097	0.432242	0.20729	0.397603	0	0	0.489785	0.605285	0.236842	2.59348	15.6014	0.0198898	0.0666518	0.670235
CUX1	0	0.183097	0.253032	0.0601522	0	0.343793	0.441087	0.276636	0.115647	0.885997	1.39338	0.20711	0.404525	0	0.191334	0	0	0.146456	0.359347	0.135632	1.59442	13.4512	0.134061	-0.0783789	0.525809
CYBA	0	0	0.259081	0	0	0	22.3594	0	16.9065	0	0	0	0	0	0	0	0	0	3.59318	0	1.48523	10	0.16831	-1.79731	8.98367
CYBB	0	0.366589	0	0	0	0	1.52589	2.10426	2.20458	0	0.307837	0	0	0	0	0	0	0	0.591741	0	2.19508	10	0.0528793	-0.00891127	1.19239
CYFIP1	1.82392	3.90043	1.84487	4.64217	1.48191	3.69156	3.34261	4.41516	3.2646	4.8814	3.73489	0.209359	0.324952	0.463552	0.685388	0.180903	0.409358	0.405509	3.36577	0.382717	8.28502	10.6499	5.77431e-06	2.18739	3.77872
CYP17A1	0	0.999572	0	0	0	1.15155	0	0	0	0.839083	0	0	0.487495	0	0	0	0	0	0.271836	0.0696422	1.27881	14.0379	0.221702	-0.136835	0.541224
CYP1B1	0	0	0	0	0	0	0	9.1155	1.01212	0	0	0	0	0.599125	0	0	0	0	0.920693	0.0855893	1.00735	10.2147	0.337032	-1.0068	2.677
CYP3A5	2.19983	2.0218	0	0	0	4.17516	1.34689	0	0	0	1.08142	0.391111	0	0	0	0	0	0.832602	0.984101	0.174816	1.88176	11.6975	0.0849777	-0.130447	1.74902
CYP51A1	0	2.99459	0	0	0	0	0	0	0	0	0	0	0	0.380322	0	0	0	0	0.272235	0.0543317	0.784944	10.784	0.449387	-0.394596	0.830403
CYR61	0	0	0.784195	0	0	0	0	0	0	0	0	0	0	0	0	0	0	0	0.0712904	0	1	10	0.340893	-0.0875546	0.230135
CYS1	0	0	0	2.14561	0	2.69858	0.947886	5.07815	0	5.48166	1.25198	1.58598	0	0	3.36199	0	0	0	1.60035	0.706854	1.12777	15.9815	0.276066	-0.786203	2.5732
DAPP1	0	0	0.458166	0	0	0	0	0	0	0	0	0	0	0	0	0	0	0	0.0416514	0	1	10	0.340893	-0.0511537	0.134457
DBR1	0	0	0	0	0	0.254456	0.703259	0	0	0	0.398349	0	0	0	0	0	0	0	0.123279	0	1.74211	10	0.112102	-0.0343934	0.280951
DCAF7	0	0	0	0	0	0	0	0.6505	0	0	1.43876	0	0	0	0	0	0	0	0.189932	0	1.37582	10	0.198905	-0.117662	0.497527
DCAF8	0	0	0	0	0.433065	0	0.321066	1.19593	0.188314	0.353047	0	0	0	0	0	0	0.190729	0	0.226493	0.027247	1.76716	11.207	0.104386	-0.0483549	0.446848
DCLK1	0	0	0	0	0	0	0.088429	0.177652	0	0	0.189965	0	0	0	0	0	0	0	0.0414588	0	1.82835	10	0.0974383	-0.00906542	0.091983
DCTD	0.243039	0	0.390066	0.618388	1.605	0.983493	0.722391	0.529401	0	1.33046	3.37923	0.452112	0.971186	0.26292	0.667818	0	0	0.460486	0.891042	0.402075	1.52282	13.5997	0.150713	-0.201615	1.17955
DDX19A	0	1.4913	1.85885	0.917379	1.54443	1.14402	1.34336	0.99485	0	1.37462	2.56056	0	0	0	0	0	0	0	1.20267	0	5.35675	10	0.000320508	0.70242	1.70292
DDX21	0	0.386044	0.103163	0.247861	11.2721	0.253083	6.95207	0.239608	0.482578	6.65118	1.56082	0.456203	0.380318	0	0.127074	0	0	0.075557	2.55896	0.14845	2.05611	10.0765	0.0666101	-0.198996	5.02001
DDX24	0	0	0	0	0	0	0	0	0	0	0.209331	0	0	0	0	0	0	0	0.0190301	0	1	10	0.340893	-0.0233716	0.0614318
DDX27	0	0.353901	0	0.267484	0.26747	0.0972089	0.575421	0.602177	0.124947	1.05026	0.923848	0.162876	0	0	0.278205	0	0	0.155192	0.38752	0.0851819	2.59424	12.8513	0.0224165	0.0502682	0.554407
DDX3Y	0	0.227031	0	0	0	0.266569	0.121887	0	0	0	0.442917	0	0	0	0.144827	0	0	0	0.0962186	0.0206895	1.50003	13.5439	0.156553	-0.0328067	0.183865
DDX47	0	0	0	0.480461	0	0.18639	0.439912	0.482556	0.174668	0.622368	0.805161	0	0	0	0.485141	0	0.376593	0	0.290138	0.123105	1.4107	15.517	0.178065	-0.084609	0.418675
DDX50	0	0	0	0.0793291	0	0	0	0	0	0	0.12497	0	0	0	0	0	0	0	0.0185726	0	1.44723	10	0.178445	-0.0100217	0.047167
DDX58	0	0	0.348263	0	0	0.207639	0.581239	3.13874	0.106677	0.290394	0.434736	0.836322	0	0.265119	0	0	0	0	0.464336	0.157349	1.02698	13.3421	0.32269	-0.337116	0.951091
DEFA3	0	0	0	0	0	0	0	0	896.762	0	0	0	0	0	0	0	0	0	81.5238	0	1	10	0.340893	-100.123	263.17
DEPTOR	0	0	0	1.27248	0.872825	0	0.615447	0.675758	0	0	1.02956	0	0.28281	0	0.128113	0.551875	0	0	0.406006	0.137543	1.58231	14.5489	0.135069	-0.0941484	0.631076
DERL1	0	1.80885	0	1.67007	0	2.07154	1.83952	3.49765	0.400461	2.77126	4.26362	2.01311	1.21031	0	1.0787	0	0	0	1.66573	0.614588	1.94763	15.8629	0.0693825	-0.0937828	2.19606
DERL2	0	0	0	0	0	0	0	0	0	1.11644	1.87747	0	0	0	0	0	0	0	0.272174	0	1.43512	10	0.181781	-0.150397	0.694744
DES	4.51005	34.6955	0	1.27462	38.2591	3.8567	18.5225	27.8423	10.172	11.0497	3.18631	1.95714	2.58104	0	0	3.19442	0	22.5266	13.9426	4.32275	1.85426	15.9624	0.082272	-1.38027	20.62
DHRS1	3.96738	5.81514	10.1569	2.94261	11.4013	5.16979	5.61402	1.53764	10.0261	1.91716	13.1135	0.60982	7.45215	1.19872	3.50958	3.22934	4.14035	1.8291	6.51469	3.13844	2.26635	15.9136	0.0377319	0.21677	6.53572
DHRS13	0	0	0	0	0	0	0	0	0	0.305859	0.257249	0	0	0	0	0	0	0	0.0511917	0	1.48397	10	0.168638	-0.0256712	0.128055
DHRS2	0	0	0	0.422782	3.43524	0.978525	0	0	0	2.98767	0	0.598382	0	0	0	0	0	0	0.711293	0.0854832	1.58715	10.9663	0.140872	-0.242361	1.49398
DHRS3	0	1.24149	3.58578	1.17253	1.80942	2.28587	2.37853	0.603162	0.545401	0.579265	1.0253	1.51449	0.590619	0	0	1.11047	0	1.28905	1.38425	0.643519	1.84081	15.9885	0.084284	-0.112357	1.59382
DHRSX	0	0	0	0.178311	0.176224	0	0	0.234395	0	0	0	0	0	0	0	0	0	0	0.053539	0	1.91189	10	0.0849395	-0.00885601	0.115934
DHX16	0	0	0	0	0	1.53913	0.167724	0	1.32676	0	0.440988	0	0	0	0	0	0	0	0.315873	0	1.83646	10	0.0961545	-0.0673696	0.699117
DHX29	0	0.151647	0	0.0904541	0.0793683	0	0	0.117918	0.0637623	0.191034	0.166048	0	0	0	0	0	0	0	0.0782029	0	3.58848	10	0.00494157	0.0296456	0.12676
DHX36	0	0	0	0.133784	0.0749501	0	0	0.222469	0	0.159657	0.407377	0	0	0.148589	0.1408	0	0	0	0.0907487	0.0413413	1.03169	15.7237	0.317828	-0.0522599	0.151075
DHX40	0	0	0	0	0	0.304448	0.384633	0	0	0	0.131547	0	0	0	0	0	0	0	0.0746025	0	1.76413	10	0.108177	-0.0196221	0.168827
DHX57	0	0	0	0	0	0	0	0	0	0.943409	1.5503	0	0	0	0	0	0	0	0.226701	0	1.43952	10	0.180563	-0.124195	0.577596
DHX8	0	0	0	0	0	0.0924865	0	0	0	0	0	0	0	0	0	0	0	0	0.00840787	0	1	10	0.340893	-0.010326	0.0271418
DIAPH1	0	0.584308	0.694878	0	0	0.29593	0.407555	0.945945	0.383789	0	0.422823	0.444153	0.263381	0.130379	0.0928088	0	0.102262	0.109424	0.339566	0.163201	1.58244	14.9365	0.134488	-0.0612752	0.414006
DIAPH2	0	0	0	0	0	0.097649	0	0.327234	0	0	0	0	0	0	0	0	0	0	0.0386257	0	1.27975	10	0.229524	-0.0286243	0.105876
DIP2A	0	0	0	0	0	0	0	0.278772	0	0	0	0	0	0	0	0	0	0	0.0253429	0	1	10	0.340893	-0.0311246	0.0818105
DIP2B	0	0	0	0	0	0	0	0	0	0.378405	0.0843568	0	0	0	0	0	0	0	0.0420692	0	1.21981	10	0.250523	-0.0347753	0.118914
DIS3L2	0	0	0	0	0	0	0.283373	0	0	0.490576	0	0	0	0	0	0	0	0	0.070359	0	1.42942	10	0.183372	-0.0393149	0.180033
DKC1	1.20344	1.61197	0.810717	3.09802	0.60656	2.50505	2.25469	4.66255	1.71871	1.40639	1.9435	0.633252	1.20151	0.69673	1.80693	0.830516	0	0.507129	1.98378	0.810866	2.87824	15.3833	0.0112629	0.306205	2.03962
DMBT1	0	0	0	0	0	0	0	0	0.588015	0	0	0	0	0	0	0	0	0	0.0534559	0	1	10	0.340893	-0.0656513	0.172563
DMD	0	0.0446433	0	0.0770397	0.0601782	0.718627	1.08651	0.355332	0	1.33506	0.283613	0	0.0337836	0.0406284	0.0857574	0.115859	0.350678	0.0287228	0.360092	0.0936327	1.76873	11.8869	0.102566	-0.0621253	0.595043
DMXL1	0	0.51769	0.389908	0	0.0982724	0.408407	0.222313	0.060455	0.0157387	0.210424	0.176772	0.0650924	0.206121	0	0	0.0453533	0	0.308394	0.190907	0.0892802	1.43055	15.8883	0.171933	-0.0490588	0.252313
DNA2	0	1.14286	0	1.29513	1.04491	0	0	0	0	0	0	0	0	0	0	0	0	0	0.316627	0	1.92611	10	0.0829671	-0.0496502	0.682904
DNAJB2	0	0	0	0.946435	0.969499	0	0.818843	0.380434	0	1.21444	2.16829	0.823659	0.398253	0	0	0	0.57304	0	0.590721	0.256422	1.34105	15.2834	0.199494	-0.196174	0.864773
DNAJB4	0	0.27557	0.780741	0.301613	0	0	0	0	0	0	0	0	0	0	0	0	0	0	0.123448	0	1.65932	10	0.12804	-0.0423183	0.289214
DNAJC1	0	0	0	0	0	0.157363	0.255998	0	0.182792	0	0.610272	0.162113	0	0	0	0	0	0	0.109675	0.023159	1.39544	12.939	0.186371	-0.0474888	0.220521
DNAJC13	0.354999	1.48971	1.31624	1.17237	0.828913	1.06621	2.2914	1.28344	1.41402	1.58966	2.7519	1.11575	0.857555	0.289143	1.0472	0.107051	0.582102	0.835429	1.41444	0.690605	2.96736	15.9512	0.0090997	0.206594	1.24108
DNAJC3	0	0	0.402481	8.97621	75.2597	0	0.477293	0	71.7361	0	18.9522	0	0.380205	0	0.467363	0.282976	0	0	15.9822	0.161506	1.80601	10.0016	0.101053	-3.69745	35.3388
DNAJC5	0	2.61703	1.80174	0	0	0	0	0	0	0	0	0	0	0	0	0	0	0	0.401706	0	1.46063	10	0.17481	-0.21108	1.01449
DNASE2	0	0	0	0	0	0	3.11985	1.13435	0	0	2.80934	0	0	0	0	0	0	0	0.64214	0	1.77621	10	0.106078	-0.163382	1.44766
DNMT1	0	0	0	0	0	0	0.054709	0	0	0.406628	0	0	0	0	0	0	0	0	0.0419397	0	1.13957	10	0.281025	-0.0400626	0.123942
DNTTIP2	0	0	0	0	0	0	0.101613	0.166519	0	0.425557	0.228373	0	0	0	0	0	0	0	0.0838238	0	1.99593	10	0.0738877	-0.0097523	0.1774
DOCK2	0	0	0	0	0	0	1.33981	0.190976	0	1.33608	0	0	0	0	0	0	0	0	0.260624	0	1.61365	10	0.137679	-0.0992485	0.620497
DOCK6	0	0.232254	0	0.0460892	0	0	0	0.0617717	0	0.0560171	0.233073	0	0	0.138671	0.0478712	0	0	0	0.0572005	0.0266489	0.907405	15.9489	0.3777	-0.0408425	0.101946
DOCK7	0	0	0	0	0	0	0.035113	0	0	0.423763	0	0	0	0	0.0245129	0	0	0.0424001	0.041716	0.00955901	0.827107	10.5638	0.426465	-0.053848	0.118162
DOCK8	0	0	0	0	0	0	0	0	0.050974	0.0538775	0	0	0	0	0	0	0	0	0.00953195	0	1.49001	10	0.16707	-0.00472195	0.0237859
DOK3	0	10.6511	0	0	11.5854	9.80346	0	0	0.189929	6.81597	6.63148	0	6.74994	7.44328	0	0	0	0	4.15249	2.0276	1.07022	15.75	0.300648	-2.08956	6.33933
DOLPP1	0	0	0	0	0	0	0	0	0	1.47616	2.4898	0	0	0	0	0	0	0	0.360542	0	1.43454	10	0.181941	-0.199453	0.920536
DPYSL3	0.630589	2.28479	0	0.239649	0	2.29542	2.77039	4.36737	2.35108	1.6309	0.546653	0.379784	0.355205	0.734974	0.198065	0	0	2.37372	1.55608	0.577393	1.8612	15.9789	0.0812162	-0.136155	2.09353
DSG2	0	0.271828	0.169206	0.4913	0.120414	0	0.169346	0	0.371843	0	0.12422	0	0	0	0	0	0	0	0.156196	0	3.13878	10	0.010532	0.0453165	0.267076
DST	0	0	0.014472	0.595333	0.0246231	0	0	0	0	0	0	0	0	0	0	0	0	0	0.0576753	0	1.0716	10	0.309081	-0.0622471	0.177598
DTNB	0	0	0	0	0	0.98787	0	0	0	0	0	0	0	0	0	0	0	0	0.0898064	0	1	10	0.340893	-0.110295	0.289907
DTX3L	0	0	0	0	0	0	0	0.761611	0	0	0	0	0	0	0	0	0	0	0.0692373	0	1	10	0.340893	-0.0850331	0.223508
DYNC2H1	0	0	0	0	0	0	0.0242867	0	0	0.250781	0.0910256	0	0	0	0	0	0	0	0.0332812	0	1.43	10	0.183209	-0.0185756	0.0851381
DYNLT1	0	1.91876	1.01781	0	0	3.9343	7.58891	0	4.32198	0	0	0	0	2.2644	0	0	0	0	1.70743	0.323486	1.66597	13.1919	0.119274	-0.408052	3.17595
DYNLT3	0	0	6.81335	0	0	5.16766	0	0	0	0	0	0	0	0	0	0	0	0	1.08918	0	1.47382	10	0.1713	-0.557461	2.73583
EBNA1BP2	0	1.17069	0	0.423728	0.586202	0.461711	0.944536	0.808769	0.350219	0.74849	1.44139	0.552826	0.41852	0	0.774696	0	0	0.437782	0.630521	0.311975	1.76351	15.7852	0.0971578	-0.0648013	0.701894
ECE1	0	0	0	0	0	0	0	0.304935	0	0	0	0	0	0	0	0	0	0	0.0277214	0	1	10	0.340893	-0.0340457	0.0894885
ECM1	0	0	0	0	0	0.0964637	0	0.385911	0	0.125258	0.261901	0	0	0	0	0	0	0	0.0790485	0	1.9888	10	0.0747696	-0.00951288	0.16761
EDEM3	0	0	0	0	0	0	0	0	0	0	0.217706	0	0	0	0	0	0	0	0.0197914	0	1	10	0.340893	-0.0243066	0.0638894
EEF1A2	0	0	0	0	0	0	0	0	0	0.877978	0	0	0	0	0	0	0	0	0.0798162	0	1	10	0.340893	-0.0980254	0.257658
EFCAB5	0	0	0	0	0	0.382547	0	0.392154	0	0	0	0	0	0	0	0	0	0	0.0704274	0	1.49057	10	0.166926	-0.034849	0.175704
EFEMP1	0	2.11482	0	0	0	0.247027	0	19.4129	6.14445	2.41106	1.6835	0	0	0	0	0	0	1.72604	2.91034	0.246577	1.51222	10.3968	0.160262	-1.24087	6.56839
EFEMP2	0	0	0	0	0	0	0	0	0.806208	0	0.943139	0	0	0	0	0	0	0	0.159032	0	1.48516	10	0.168327	-0.0795582	0.397621
EFTUD1	0	0.29159	0.141657	0.26427	0.0963611	0.308612	0.492957	0.279856	0.226228	0	0.606983	0	0	0	0.155147	0	0	0.0850123	0.246229	0.0343085	3.45492	13.0729	0.00423562	0.0794809	0.344359
EIF1AY	0	5.22355	7.32663	0	4.41477	0	0	0	0	0	0	0	0	0	0	0	0	0	1.54227	0	1.87668	10	0.0900147	-0.288836	3.37337
EIF3H	0	0	0	0	0	0	0.753689	0	1.16375	0	0	0	0	0	0	0	0	0	0.174313	0	1.45072	10	0.177492	-0.0934121	0.442037
ELANE	0	0	0	0	0	0	0	0	10.4473	0	0	0	0	0	0	0	0	0	0.949756	0	1	10	0.340893	-1.16643	3.06594
ELMO1	0	0	0	0	0	0	0.122217	0.229316	0.251202	0	0	0	0	0	0	0	0	0	0.0547941	0	1.83953	10	0.0956719	-0.0115754	0.121164
ELMO2	0	0.855854	0.0777152	0	0	0.0871774	0	0.892069	0	0.230319	0.557176	0.120548	0.107719	0.140822	0.228931	0	0	0	0.245483	0.0854313	1.43606	11.8958	0.176758	-0.0830175	0.40312
ELMOD2	0	0	0	0	0	0	0	0	0	2.14916	3.37949	0	0	0	0	0	0	0	0.502605	0	1.44755	10	0.178357	-0.27103	1.27624
ELN	0	6.84914	0	0	0	4.72405	6.73107	14.2949	3.09357	0	0	0	1.40044	0	0	0	0	7.51477	3.24479	1.2736	1.12797	15.9957	0.275968	-1.73354	5.67592
ELP4	0	0	0	0	0	0	0	0	0	0	0.390606	0	0	0	0	0	0	0	0.0355097	0	1	10	0.340893	-0.0436108	0.11463
EMC3	2.17496	0	0.510126	0	1.44123	0	0	0	1.63836	1.47297	1.50062	0	0	0	0	0	0	0	0.794388	0	3.09813	10	0.0112865	0.223074	1.3657
EMC4	0	0	0	0	0	1.20277	0	0	0	1.21054	0	0	0	0	0	0	0	0	0.219391	0	1.4907	10	0.166892	-0.108531	0.547313
EMC8	0	0	0	0	0	0	1.39256	0	2.47161	1.32607	0	0	0	0	0	0	0	0	0.47184	0	1.82442	10	0.0980669	-0.104413	1.04809
EMD	4.10487	9.48975	6.35446	9.72707	9.18992	4.81845	13.4739	17.0321	6.26237	8.54101	18.1578	8.73474	3.61908	5.27412	4.84855	3.57776	0.817397	5.5763	9.74106	4.63542	3.0382	15.5644	0.00802582	1.53506	8.67622
EMILIN2	0	0	0	0	0	0	0	0	0.436589	0	0	0	0	0	0	0	0	0	0.0396899	0	1	10	0.340893	-0.0487447	0.128125
ENDOD1	0	3.98809	0.343139	0.448513	0.655755	1.01903	2.03281	3.76148	2.62942	3.24944	2.46121	2.13352	0.242797	1.10384	1.09103	0	0	0.493083	1.87172	0.723468	2.18447	15.7178	0.0444397	0.0323108	2.26418
ENGASE	0	0	0	0	0	0	0	0	0	0	0.404251	0	0	0	0	0	0	0	0.0367501	0	1	10	0.340893	-0.0451342	0.118634
ENO3	0	0	0	0	0	0.666719	0	0	0	2.17304	0	0	0	0	0	0	0	0	0.25816	0	1.28591	10	0.227451	-0.189161	0.705481
ENTPD1	0	1.34809	0	1.47398	0	0	0.985062	4.03896	2.24223	0	1.78969	0	0	0	0	0	0	0	1.07982	0	2.77316	10	0.0196802	0.212223	1.94742
EPCAM	0	2.08278	2.143	3.37777	0	0	1.14135	1.01008	0	0	0	0	0	0	0	0	0	0	0.886816	0	2.48475	10	0.0322792	0.0915855	1.68205
EPDR1	1.82155	0.66774	0	0	0	0	1.28379	13.8349	3.8322	0	6.12946	2.11446	0.436114	0	0	0	0	0	2.50633	0.364368	1.63087	11.0612	0.131036	-0.746826	5.03076
EPG5	0	0	0	0	0	0	0	0	0	0.0172854	0	0	0	0	0	0	0	0	0.0015714	0	1	10	0.340893	-0.00192989	0.00507268
EPM2A	0	0	0	0.617469	0	0	0	0	0	0	0	0	0	0	0	0	0	0	0.0561336	0	1	10	0.340893	-0.0689398	0.181207
EPM2AIP1	0	0.224847	0.640931	0.688095	0.719554	0.775836	0.368851	0	0.449682	0	0.838219	0.188406	0.187242	0.593047	0	0	0	0	0.427819	0.138385	2.23978	15.9124	0.0397408	0.0153681	0.563501
EPS8	0.69048	2.54823	0.636597	1.28435	1.8748	0.606908	0.935455	0.92297	1.56789	0.960287	3.00041	0	0.36963	0.20759	0	0.412866	0.954294	1.02474	1.36622	0.42416	3.25037	15.6058	0.00515288	0.326378	1.55773
EPT1	0	0	0	0	0	0	0.650684	0	0	0	0	0	0	0	0	0	0	0	0.0591531	0	1	10	0.340893	-0.0726482	0.190954
ERAP2	0	0	0	0	0	0.667097	0	0	0.490222	0	0	0	0	0	0	0	0	0	0.105211	0	1.46988	10	0.172342	-0.0542747	0.264697
ERBB2	0	0	0	0	0	0	0	0	0	0.136838	0	0	0	0	0	0	0	0	0.0124398	0	1	10	0.340893	-0.0152778	0.0401574
ERGIC1	2.27607	5.56395	6.0687	2.31114	3.2921	3.18052	5.75979	8.27713	7.61561	5.18795	9.55547	3.73801	8.15957	1.95256	0	1.27689	1.97537	1.24606	5.37167	2.62121	2.19125	11.986	0.0489236	0.0152526	5.48568
ERLEC1	0	0	0	0	0	0	0	0	0.198882	0	0.540164	0	0	0	0	0	0	0	0.0671861	0	1.3277	10	0.213788	-0.0455655	0.179938
ERLIN1	0	0	0.827443	0	0	0	0	0	0.993172	0.524111	2.32626	0	0	0	0	0	0	0	0.424635	0	1.9212	10	0.0836426	-0.067841	0.917111
ERO1L	0	0.903042	0.220975	1.05855	0	0.650063	1.9872	0.993865	2.10577	0.387787	3.59512	0	0	0.134657	0.857782	0.780809	0.386004	0.663461	1.08203	0.403245	1.89538	13.183	0.0801808	-0.0938112	1.45139
ERO1LB	0	0	0	0	0	0	0	0	0	0	0.306477	0	0	0	0	0	0	0	0.0278616	0	1	10	0.340893	-0.0342179	0.0899411
EVPL	0	0.100747	0.0275039	0.0547979	0	0	0.0474178	0.19966	0	0	0.236747	0.0801146	0	0	0.0380268	0	0	0	0.0606248	0.0168773	1.55542	13.701	0.142636	-0.0167001	0.104195
EXOC3L4	0	0	0	0	0	0.734787	0.646334	0	0	1.99615	1.77171	0	0	0	0	0	0	0	0.468089	0	2.06155	10	0.0662154	-0.0378259	0.974005
EXOC5	0	0.196749	0.0936714	0.092538	0	0	0	0.168736	0.131827	0.133715	0.187238	0	0	0	0.173384	0	0	0.136185	0.0913157	0.044224	1.25629	13.3298	0.230584	-0.0336862	0.12787
EXOC6B	0	0	0	0	0	0	0	0.16466	0.114761	0.311698	0.175308	0	0	0	0	0	0	0	0.0696752	0	2.15704	10	0.0563902	-0.00229644	0.141647
EXOC7	0	0	0	0	0	0	0	0.450938	0.66938	0	0	0	0	0	0	0	0	0	0.101847	0	1.45724	10	0.175724	-0.0538784	0.257573
EXOC8	0	0	0	0	0	0	0.63787	0.175933	0	0.363569	0.443268	0	0	0	0	0	0.360691	0	0.147331	0.0515273	1.10976	15.9761	0.283529	-0.0872269	0.278834
EXOG	0	0.543937	0.50489	0	0	0.197718	0.431947	0	0	0.424286	0.524512	0	0.367727	0	0.316677	0	0	0	0.238845	0.0977721	1.44694	15.8488	0.167402	-0.065772	0.347917
EXOSC2	0	0	0	0.385564	0	0	0	0.993014	0	0	1.6653	0	0	0	0	0	0	0	0.276716	0	1.65756	10	0.128401	-0.0952546	0.648687
EXOSC5	0	0	0	0	0	0	0	0	0.714555	0	1.69612	0	0	0	0	0	0	0	0.219153	0	1.35934	10	0.203903	-0.140069	0.578374
EXOSC6	0	1.08067	0.501978	0.737098	0.452783	0	0	0	0	0.703083	2.62949	0.617139	0	0.432412	0	0	0	0	0.555009	0.149936	1.57638	13.1165	0.138742	-0.149563	0.959709
EYS	0	0	0.28461	0	0	0	0	0	0	0	0	0	0	0	0	0	0	0	0.0258736	0	1	10	0.340893	-0.0317764	0.0835236
F12	0	0	0	0	0	0.963927	0	0	0	0	0.678669	0	0	0	0	0	0	0	0.149327	0	1.46397	10	0.173915	-0.0779455	0.376599
F2	5.076	1.4783	2.34748	4.70433	2.55734	4.83123	1.71615	7.53102	8.58702	8.07985	0.624258	0.864763	0.493972	5.42528	1.92518	1.74123	0.758075	1.10861	4.32118	1.75959	2.40837	15.9917	0.028448	0.306726	4.81646
FABP4	0	0	0	0	0	1.54084	0	0	0	2.98138	3.02575	0	0	0	0	0	0	0	0.686179	0	1.84357	10	0.0950415	-0.143137	1.51549
FADD	0	0	0	0	0	0	0.734264	1.81817	0	0	0	0	0	0	0	0	0	0	0.23204	0	1.3494	10	0.206965	-0.151105	0.615185
FAM114A1	0	0	0	0	0	2.01958	0	0	0	0	0.760308	0	0	0	0	0	0	0	0.252717	0	1.3329	10	0.212134	-0.169735	0.67517
FAM125A	0	0.989038	0.616779	0.940191	0.616823	0.972539	0.93907	1.26428	0.480707	0.908855	1.14364	0	0	0	0	0	0	0	0.806538	0	7.54013	10	1.97005e-05	0.568203	1.04487
FAM126B	0	0	0	1.23472	0	0	0	0	0	0	0	0	0	0	0	0	0	0	0.112247	0	1	10	0.340893	-0.137856	0.36235
FAM129A	0	0	0	0	0	0.14651	0	0.504635	1.21807	0.0980311	0	0	0	0	0	0	0	0	0.178841	0	1.57538	10	0.146247	-0.0741031	0.431785
FAM160B1	0	0	0	0	0	0	0	0	0.302949	0	0.310204	0	0	0	0	0	0	0	0.0557412	0	1.49058	10	0.166923	-0.0275812	0.139064
FAM185A	0	0	0	0	0	0	0	0	0	0	0.328062	0	0	0	0	0	0	0	0.0298238	0	1	10	0.340893	-0.0366278	0.0962755
FAM195B	0	0	0	0	0	0	0	0	0	1.58133	0	0	0	0	0	0	0	0	0.143757	0	1	10	0.340893	-0.176554	0.464067
FAM203B	0	0	0	0.372293	0	0	0	0	0	0	1.10374	0	0	0	0	0	0	0	0.134185	0	1.30737	10	0.220347	-0.0945052	0.362875
FAM210B	0	0	0	0	0	0	0	0	0	1.04459	0	0	0	0	0	0	0	0	0.0949627	0	1	10	0.340893	-0.116627	0.306553
FAM21A	0	0	0	0	0	0.912018	1.12301	0.367607	1.31526	1.40116	0.927487	0	0	0	0	0	0	0	0.549685	0	3.10037	10	0.0112435	0.154644	0.944727
FAM21B	0.183592	1.08008	1.17548	0.890405	0.474857	0	0	0	0	0	0	0	0	0	0	0	0	0	0.345856	0	2.39988	10	0.0373232	0.0247504	0.666962
FAM3C	0	5.72235	3.442	2.22338	4.76943	3.56617	4.37002	5.1722	0	3.70612	8.93025	2.07964	2.08336	0	2.32167	0	3.04932	2.7282	3.80927	1.75174	2.28588	15.3301	0.0368839	0.142599	3.97245
FAM49B	0	1.5855	0	1.54088	0.79126	1.05939	4.10053	4.28958	3.55948	1.74444	1.78254	0.508912	0.77035	0	0.263603	0.858552	0	0	1.85942	0.343059	3.18729	11.8362	0.00793919	0.47819	2.55453
FAM83D	0.165185	0	0	0	0	0	0	0	0	0	0	0	0	0	0	0	0	0	0.0150168	0	1	10	0.340893	-0.0184428	0.0484765
FAM96B	0	2.14702	0.854868	0	0	0	1.39794	1.87281	0	0.996347	1.75567	0	0	0	0	0	0	0	0.820422	0	3.14761	10	0.010375	0.23966	1.40118
FAM98A	0.215673	1.79963	0.879178	0.994897	0.33522	0.242602	0.959671	1.78548	0.835728	0	0	0.960189	1.05508	0	0	0	0.520803	0	0.731643	0.362297	1.38948	15.4356	0.184404	-0.195837	0.934529
FAN1	0	0	0	0.197542	0	0	0	0	0	0	0	0	0	0	0	0	0	0	0.0179583	0	1	10	0.340893	-0.0220553	0.057972
FARP2	0.105268	0.0737921	0	0	0	0	0.0721039	0	0	0.22503	0.216535	0	0	0	0	0	0	0	0.0629753	0	2.40176	10	0.0372036	0.00455245	0.121398
FASTKD5	0	0.367205	0	0	0	0	0	0	0.149405	0	0.584316	0	0.346419	0	0	0	0	0	0.100084	0.0494884	0.654278	15.9189	0.522274	-0.113406	0.214597
FAT3	0	0	0	0	0	2.89282	0	0	0	0	0	0	0	0	0	0	0	0	0.262984	0	1	10	0.340893	-0.322981	0.848948
FBLIM1	0.702344	3.39266	1.09589	1.54958	2.04647	2.16206	7.74849	6.5359	10.1859	2.5821	3.62423	1.58996	0	3.30533	1.30102	0	4.25349	1.56409	3.78414	1.71627	1.88258	15.5982	0.0785463	-0.265565	4.40131
FBLN5	1.90939	15.7168	4.09997	5.66791	12.0047	9.3246	8.3915	49.326	18.7371	18.2422	11.6118	1.95656	1.7344	1.55421	1.05496	3.88728	3.16531	12.758	14.0938	3.73011	2.4729	12.8802	0.0281318	1.30124	19.4262
FBXL8	0	0	0	0	0	0	0	0	0	0.398335	1.45915	0	0	0	0	0	0	0	0.168862	0	1.2605	10	0.236108	-0.12963	0.467354
FBXO17	0	0	0	0	0	0.422342	0	0	0	0	0	0	0	0	0	0	0	0	0.0383947	0	1	10	0.340893	-0.0471541	0.123944
FBXO22	0	2.69008	0	0.358454	0	0	1.02168	0.960769	0	3.5287	3.38015	0	1.40302	0	0	0	0	0	1.08544	0.200432	1.86885	13.7495	0.0830943	-0.132408	1.90242
FBXO30	0	0	0	0	0	0	0.170816	0	0	0	0	0	0	0	0	0	0	0	0.0155287	0	1	10	0.340893	-0.0190714	0.0501288
FBXO7	0.406282	0	0.620909	0.511301	0	0	0.438413	1.05961	0	1.37777	0.752854	0.393115	0	0.552671	0	0	0	0	0.46974	0.135112	2.0146	15.4847	0.0616539	-0.0184467	0.687702
FCER1G	0	0	0	0	0	0	0	0	7.96855	0	0	0	0	0	0	0	0	0	0.724414	0	1	10	0.340893	-0.889681	2.33851
FDPS	0	0	2.20596	0.292504	0	0	2.34103	1.52783	0	2.78664	0	0	0	0	0	0	0	0	0.832179	0	2.42874	10	0.0355269	0.0687324	1.59562
FERMT3	2.50584	0.613118	0	0.106823	0.206071	1.99152	0.566957	3.68964	7.29397	0.827919	0.44261	0.310935	0.139804	0	0	0	1.95861	0	1.65859	0.344193	1.83216	13.0429	0.0898515	-0.234936	2.86373
FGD4	0.268533	0.569416	0.256914	0.528302	0.473444	0.36	0.292345	0.254145	0.20423	0.578423	7.54739	0.406417	0.488311	0.154636	0.374359	0.30264	0.315514	0.276247	1.03029	0.331161	1.06859	10.0752	0.310189	-0.757164	2.15541
FGD5	0	0.115844	0.0825163	0.076664	0	0	0.121846	0	32.9099	0.0796865	0.0939369	0.136149	0	0	0.129245	0	0	0	3.04367	0.0379134	1.00636	10.0013	0.337969	-3.64903	9.66055
FHOD1	0	0	0	0	0	0	0.0497424	0.054521	0	0	0.166828	0	0	0	0	0	0	0	0.0246447	0	1.58489	10	0.144074	-0.0100024	0.0592918
FIBP	0	0.330628	0.380473	0	0	0.154424	0.163783	0.342631	0	0.457706	0	0	0	0	0	0	0	0	0.166331	0	3.04924	10	0.0122677	0.0447897	0.287873
FKBP11	0	0	0	0	0	0.752034	0	3.86144	4.64849	0	1.95665	0	0	0	0	0	0	0	1.01987	0	1.97034	10	0.0771012	-0.133441	2.17319
FKBP1A	9.6335	15.6601	0	0	46.557	25.0907	47.8263	35.0011	11.6712	76.0672	65.4248	11.3498	0	18.4099	16.2584	40.1771	0	0	30.2665	12.3136	1.86998	15.8742	0.0800447	-2.4126	38.3185
FKBP5	0.3819	8.03744	3.51942	1.52763	1.64854	1.60462	6.09952	5.89637	3.83375	0.877757	0	0	0	0	0	0	2.97831	2.71212	3.03881	0.812918	2.32294	15.6328	0.0340272	0.190668	4.26112
FKBP9	0	0.513717	0.338218	0	0	0	0	1.54082	0	0	0	0	0	0	0	0	0	0	0.217523	0	1.52707	10	0.157731	-0.0998628	0.53491
FLRT3	0	0	0	0	0	0	0	0	0	0	0.622373	0	0	0	0	0	0	0	0.0565793	0	1	10	0.340893	-0.0694873	0.182646
FMNL2	0	6.43723	1.15564	1.0182	0.184192	0.614408	1.10876	0.632272	0	0.535496	0.373226	1.43164	0.170589	0.185804	0.514555	0	0	0.830364	1.09631	0.447565	1.11233	12.4517	0.28701	-0.616911	1.9144
FMO3	0	0	0	0	0	0	0	0	0.245567	0	0.275348	0	0	0	0	0	0	0	0.0473559	0	1.48774	10	0.167657	-0.0235673	0.118279
FOLH1	0.623515	1.07434	0.994001	0.539708	1.28294	0	3.11368	0	0.327716	2.01564	1.24426	0.700599	0.845667	0	0	0	0.387892	0	1.01962	0.276308	2.39464	14.2092	0.0309551	0.0784739	1.40815
FOLR2	0	0	0	0	0	0	0.752955	4.35927	1.41972	0	0	0	0	0	0	0	0	0	0.593812	0	1.48004	10	0.169664	-0.300148	1.48777
FRYL	0	0	0	0	0	0	0	0	0	0.0176238	0.0460543	0	0	0	0	0	0	0	0.00578892	0	1.33674	10	0.210922	-0.0038603	0.0154381
FTO	0	0.495595	0.245809	1.04076	0	0.465355	0.614595	0.919656	0	0.490089	2.2636	0.470841	0.524836	0	0.435737	0	0	0.177958	0.594133	0.22991	1.67139	13.6638	0.117378	-0.104241	0.832688
FUCA2	0.554353	0.678967	0.556602	0.496732	0.744319	0.511585	0.299701	0	0.65283	0.402916	0	1.24839	0.0968469	0	0	0	0	0	0.445273	0.192176	1.31624	8.26849	0.223408	-0.187824	0.694018
FUK	1.25151	1.30398	1.95365	5.00273	1.84236	0.485512	2.02438	1.68722	0.750338	2.09662	4.01589	1.44255	1.55198	0.526267	1.22891	0.414688	0.33319	0.975595	2.03765	0.92474	2.4832	13.7829	0.0265379	0.150248	2.07558
FXR1	0	0	0	0.763235	0	0	0.798124	0.977339	1.2108	0.841209	2.10638	1.12344	0	0.448949	0	0	0	0.49432	0.608826	0.295243	1.19433	15.9988	0.249757	-0.243023	0.870187
FXR2	0	0	0	0	0	0	0	0	0	0	0.270433	0	0	0	0	0	0	0	0.0245848	0	1	10	0.340893	-0.0301936	0.0793632
FYCO1	0	0.171642	0.134021	0.0838428	0	0.132371	0	0.195002	0.159737	0	0.311436	0	0	0	0	0	0	0	0.108005	0	3.50929	10	0.00563833	0.0394298	0.17658
G6PC3	0	0	0.842882	0	0	0	0	0	0	0	0	0	0	0	0	0	0	0	0.0766256	0	1	10	0.340893	-0.0941069	0.247358
GADD45GIP1	0	3.97502	4.05821	1.27616	1.69635	4.27642	0.974189	0	0	6.33	3.8869	0	1.70861	0.730633	1.99088	0	0	2.33644	2.40666	0.966652	1.88685	15.1307	0.0785193	-0.18545	3.06546
GAK	0.298536	0.200504	0.650072	0.371725	0.338443	0.292216	1.30225	0.285338	0.925795	2.17805	2.79908	0.161557	0.733168	0	0.702932	0.118072	0.331359	0.238311	0.876545	0.326486	1.92943	13.0363	0.0757321	-0.0656648	1.16578
GAL3ST1	1.22005	0.42216	0	0	8.86184	3.05489	0	2.09571	1.08064	6.08325	3.89032	0	0.61768	0	0.666152	0.436666	1.55614	1.19362	2.42808	0.638607	2.00481	11.2409	0.0696703	-0.169976	3.74892
GALNS	0	1.0198	2.03951	3.70671	2.08877	1.39531	1.70895	2.45524	1.13171	2.27311	4.20947	1.59798	0.821075	0.677864	1.90488	0.469128	0	0.380332	2.0026	0.835894	2.63552	15.9116	0.0180532	0.227831	2.10558
GAPVD1	0	0	0.0927865	0.167091	0	0	0.357272	0.275422	0.0599319	0.503113	0.726503	0.148368	0	0	0	0	0	0.0997121	0.198375	0.0354401	2.11579	11.9465	0.056053	-0.00493688	0.330806
GATSL3	0	0	2.15224	0	0	0	0	0	0	0	0	0	0	0	0	0	0	0	0.195658	0	1	10	0.340893	-0.240295	0.631611
GBA3	0	0	0	0	0	0	0.55914	0	0	1.64942	3.29886	0	0	0	0	0	0	0	0.500674	0	1.572	10	0.147025	-0.208976	1.21032
GBF1	0	0.141243	0.167459	0	0	0.17135	0.324005	0.177841	0.273916	0.365345	0	0.0907731	0.103301	0	0	0.207341	0	0	0.147378	0.0573449	1.76762	15.9775	0.0962135	-0.0179558	0.198022
GCA	1.60963	5.41938	2.24848	1.80559	1.40038	0.807634	2.49382	7.01465	20.9268	0	2.22599	1.36919	3.69448	0	1.18995	0	0	1.74807	4.17748	1.1431	1.63766	11.5658	0.12839	-1.01956	7.08833
GCAT	0	0	0	6.30119	0.551678	0	0.577448	0	0	0	10.1776	0	1.90734	0	0.985172	0	0	1.69942	1.60072	0.655991	0.877553	11.9277	0.397518	-1.40245	3.29191
GCLM	0	0	0	0	0	0	1.19701	0	0	0	0.659904	0	0	0	0	0	0	0	0.16881	0	1.41988	10	0.186057	-0.0960938	0.433714
GDPGP1	0	0	0	0	0	0	0.210061	0	0	0	0	0	0	0	0	0	0	0	0.0190964	0	1	10	0.340893	-0.0234531	0.061646
GEMIN5	0	0	0	0	0	0.465875	1.67516	0	0	0.208922	0	0	0	0	0	0	0	0	0.213632	0	1.39906	10	0.19204	-0.126599	0.553863
GET4	0	0	0	1.34638	1.5413	0	1.27551	0	0	2.57971	1.67824	0	0.534053	0	0	1.84747	0	0	0.765557	0.340218	1.10143	15.5092	0.287508	-0.395412	1.24609
GFM2	0	0	0.165893	0.103255	0.3871	0	0	0	0	0.428778	0.587648	0	0	0	0	0	0	0.348824	0.152061	0.049832	1.24976	15.999	0.22936	-0.0711776	0.275636
GGA2	1.6504	1.79399	0.785211	0.807508	0	1.07259	0.836064	0.59828	5.9448	0	0	0.510192	0	1.27541	0.976321	0	0	0	1.22626	0.394561	1.52303	12.9438	0.151803	-0.348559	2.01196
GGCX	0	0.777983	0.264859	0	0.234191	0	0.617093	0	0	0.931005	1.29762	0.349979	0	0	0	0	0	0	0.374796	0.0499971	2.20284	12.4178	0.0471755	0.00473685	0.644861
GHITM	0	0	0	0	0	2.96829	0	0	1.81573	0	0	0	0	0	0	0	0	0	0.434911	0	1.44049	10	0.180294	-0.237805	1.10763
GIMAP4	0	0	0	0	0	1.3358	1.58917	3.47499	0.296398	3.18737	2.13777	0	0	0	0	0	0	0	1.09286	0	2.69678	10	0.0224369	0.189917	1.99581
GIPC1	1.27875	2.52578	2.20952	0	2.16499	0.4125	0.378579	1.07376	0.642299	0	3.21792	1.03739	0.917994	0	1.02291	0	0	0.520262	1.26401	0.499794	1.99517	14.8674	0.0646867	-0.0528325	1.58126
GIT1	0	0	0	0	0	0	0.0517585	0.759416	0	0	0.659114	0	0	0	0	0	0	0	0.133663	0	1.55066	10	0.152029	-0.0583974	0.325723
GIT2	0	0.27457	0.229015	0.202461	0	0.117651	0.43233	0	0	0.322547	0	0	0	0	0	0	0	0	0.143507	0	3.02797	10	0.0127212	0.0379068	0.249107
GLB1L2	0	0	0	0	0	0	0	0	0	0	0.543672	0	0	0	0	0	0	0	0.0494247	0	1	10	0.340893	-0.0607004	0.15955
GLIPR2	0	0	0	0	0	0	0	0	5.52679	0	0	0	0	0	0	0	0	0	0.502436	0	1	10	0.340893	-0.617061	1.62193
GLTPD2	0	0	0.19899	0	0.892174	0	0.109218	0	0	0.185807	0.305	0	0	0	0	0	0	0	0.153744	0	1.90691	10	0.08564	-0.0258986	0.333387
GLUD2	0	0	0.279373	0	0	0	0	0	0	0	0.498556	0	0	0	0	0	0	0	0.0707208	0	1.42326	10	0.185101	-0.0399936	0.181435
GLUL	0	0	0	1.66823	0	0.995205	1.60542	0	4.15892	0	0	0	0	0	0	0	0	0	0.766162	0	1.93809	10	0.0813379	-0.114662	1.64698
GMDS	0.244551	0.453379	0.142862	1.04098	0.225813	0	0.391392	4.30118	0.176404	0.680401	1.93223	1.20559	0	0.172412	0	0	1.34254	0.217843	0.871745	0.419768	1.02374	15.0951	0.322084	-0.48853	1.39248
GNA14	0	0	0	0	0	0	0	0	0	0	1.00492	0	0	0	0	0	0	0	0.091356	0	1	10	0.340893	-0.112198	0.29491
GNAO1	0	0.83968	0	0	0	0	0.61101	0.743562	0	0.993822	2.05061	0	0	0	0	0	0	0	0.476244	0	2.40065	10	0.0372743	0.0342228	0.918265
GNG10	0	0	0	0	0	0	0	5.73425	0	0	0	0	0	0	0	0	0	0	0.521295	0	1	10	0.340893	-0.640223	1.68281
GNPNAT1	0	0	1.1453	0.708988	0	0.903974	0.57545	0	0	0	0	0	0	0	0	0	0	0	0.303065	0	2.27485	10	0.0461886	0.00622255	0.599907
GOLGA2	0	0.43554	0.295444	0.174235	0.550567	0.214639	0.811613	0.772986	0.28374	0.21322	0.344727	0.178276	0.207974	0.344892	0.275967	0.0816134	0	0.20468	0.372428	0.184772	2.14666	14.9753	0.04861	0.00130288	0.37401
GOLGA4	0	0	0	0	0	0	0.106685	0	0	0	0.0902364	0	0	0	0	0	0	0	0.0179019	0	1.4844	10	0.168527	-0.0089696	0.0447735
GOLGA7	0	0	0	1.04479	0.596936	0	0	0.660934	0	0	1.66153	0	0	0	0	0	0	0	0.360381	0	2.10739	10	0.0613107	-0.020649	0.741412
GOLPH3L	0	0	0	0	0.430474	0	0.201233	0	0	0.74468	1.04762	0	0	0	0	0	0	0	0.220364	0	1.99383	10	0.0741468	-0.0258971	0.466626
GOSR1	0	0.920549	0.948496	1.35503	0.864716	0.873667	0.387571	0.576739	1.26313	0.876871	3.03891	0	0	0	0	0	0	0	1.00961	0	4.3359	10	0.00147583	0.490788	1.52842
GOSR2	0	0	3.13366	0	0	0	0	0	0	0	0	0	0	0	0	0	0	0	0.284879	0	1	10	0.340893	-0.34987	0.919628
GPAA1	0	0	0	0	0	0	0	0.522325	0	0.498329	0	0	0	0	0	0	0	0	0.0927867	0	1.49021	10	0.16702	-0.0459467	0.23152
GPAM	0	0	1.60367	0	3.16538	0	0	0	0	0	0	0	0	0	0	0	0	0	0.43355	0	1.40168	10	0.191276	-0.255628	1.12273
GPC6	0	0	0.176384	0.0897054	0	0.383896	0.354686	0.260182	0	0.202184	0	0	0.11619	0	0	0	0	0.285779	0.133367	0.0574242	1.23781	15.5645	0.234134	-0.0544151	0.206301
GPLD1	0	0	0.887258	0	0	0	0	0	0	0	0	0	0	0	0	0	0	0	0.0806599	0	1	10	0.340893	-0.0990615	0.260381
GPNMB	0	0	0	0	0	0	5.19612	8.49792	26.6495	12.8651	0	0	0	0	0	0	0	0	4.83715	0	1.89392	10	0.087495	-0.853608	10.5279
GPR56	0	1.04894	0.74589	0	0	0	0.430008	0	0	0	0	0	0	0	0	0	0	0	0.202258	0	1.79827	10	0.102341	-0.0483495	0.452866
GPR89C	0	0	1.8258	1.03012	1.32568	0.718793	0.316099	0	0	1.66421	1.43455	0.568605	0.504094	0	0	0	0	0.395379	0.755931	0.209726	2.2599	13.6389	0.040756	0.0265319	1.06588
GPT2	0	0	0	0	0	0	0	0	0	0	1.55692	0	0	0	0	0	0	0	0.141538	0	1	10	0.340893	-0.173828	0.456904
GRN	0	0	0.26513	0	0	0	0	0	0	0	0	0	0	0	0	0	0	0	0.0241027	0	1	10	0.340893	-0.0296015	0.077807
GRWD1	0	0	0	0	0	0	0	1.28116	0	0	0	0	0	0	0	0	0	0	0.116469	0	1	10	0.340893	-0.14304	0.375978
GSDMD	0	1.9325	1.47029	0.859538	1.69242	0	0	2.85454	1.07356	1.15769	1.77864	0	0	0	0	0	2.05411	1.57463	1.16538	0.518391	1.48137	13.13	0.162105	-0.295607	1.58959
GSPT1	0.49411	0	0.71456	0.557655	0	0	0.460865	0.492857	2.46738	0.904514	0	0.0134841	0.309825	0	0	0	0	0.434043	0.553813	0.108193	1.97782	11.9902	0.0713943	-0.0453291	0.936568
GSTA2	426.543	206.433	230.595	218.459	610.227	0.64112	0.791218	0	0	0	0	2.752	3.45332	0	0.953728	0	0	0	153.972	1.02272	2.42639	10.0016	0.0356662	12.4999	293.398
GSTM4	0	0	4.86742	0.192493	0	0.797886	0	0	0	0	0	0	0	0	0	0	0	0	0.532527	0	1.21171	10	0.253477	-0.446702	1.51176
GTF2A1	0	4.20955	0	6.53201	7.81165	0	0	0	0	11.7815	11.2417	0	0	0	5.09219	0	0	3.38665	3.77968	1.21126	1.55396	14.7888	0.141329	-0.958867	6.0957
GTF2F2	0	0.739535	0	0.449162	0	0	0.867392	0	0	0	0	0	0	0	0	0	0	0	0.186917	0	1.85514	10	0.0932565	-0.0375826	0.411417
GTF3C1	0	0.0445869	0.0200854	0.0354481	0	0.0238178	0.0618504	0	0	0.0492791	0	0	0	0	0	0	0	0	0.0213698	0	3.03714	10	0.0125236	0.00569226	0.0370473
GTF3C4	0	0	0	0	0	0	0	0	0	0	0.251781	0	0	0	0	0	0	0	0.0228892	0	1	10	0.340893	-0.0281111	0.0738896
GTF3C5	0	0.614041	0	0	0	0	0	0.367339	0	0.628083	0.758028	0	0.258716	0	0.277294	0	0	0	0.215226	0.0765729	1.30554	14.4592	0.212101	-0.0884547	0.365762
GUCY1B3	0	0.152026	0	0	0	0	0	0.383354	0	0	0	0	0	0	0	0	0	0	0.0486709	0	1.34512	10	0.208295	-0.0319503	0.129292
GUK1	0	1.77189	0	2.32881	0	1.97101	2.00336	0	0	0	0	0.5779	0	0	1.23987	0	0	0.62253	0.734098	0.348615	1.0721	15.1358	0.300474	-0.380304	1.15127
GYG1	6.19077	0.996804	0	1.78235	2.59536	0	1.70581	8.39268	0.601027	3.32266	2.83056	0	0	0	0	1.44577	1.19466	0	2.58346	0.377203	2.66872	11.8358	0.0206685	0.402233	4.01027
GYS1	0.814612	1.88964	1.54004	1.10039	2.35282	0.754235	0.713663	1.8974	0.617048	1.52697	0.728959	0.898353	0.714554	0.435609	0.931134	0	0.238557	1.07035	1.26689	0.612652	2.77671	15.9293	0.0135147	0.154574	1.1539
GZMB	0	0	0	0	0	0	0	0	4.60417	0	0	0	0	0	0	0	0	0	0.418561	0	1	10	0.340893	-0.514051	1.35117
H6PD	0	0.55114	0.145275	0.273097	0	0.144863	0.183	0	0.920712	1.00782	1.42381	0	0.32203	0.205498	0.427642	0	0	0	0.422701	0.136453	1.76328	13.753	0.100047	-0.0625213	0.635018
HABP4	0.834825	0	0	0.49803	0.182436	0	1.02882	0.204658	0	1.83392	0.639341	0	0.537314	0	0	0	0	0	0.47473	0.0767591	2.08186	13.3895	0.0570699	-0.0137902	0.809733
HACL1	0	0.232421	0	0	0.694922	0.724069	0	0	0.307991	0	0.0839315	0	0	0	0	0	0	0	0.185758	0	2.20095	10	0.052357	-0.00229487	0.37381
HAX1	0.553869	0.307149	0.884482	0.537681	1.68865	0.332011	0	0	2.04408	2.42803	0	0.381983	0	0	0.311627	1.19524	0	0	0.797814	0.269836	1.70489	15.5046	0.108165	-0.130232	1.18619
HBS1L	0	0	0	0	0	0	0.241677	0.290636	0.161343	0	0	0	0	0	0	0	0	0	0.0630596	0	1.8694	10	0.0910972	-0.012101	0.13822
HBXIP	0	14.7366	22.2239	5.62115	1.01543	12.9835	13.7666	8.73528	10.7868	0.797574	1.64969	1.37685	4.94991	0	3.28364	4.74543	0	3.37782	8.39242	2.53338	2.52639	12.4376	0.0259988	0.825735	10.8923
HCCS	0	0	0	0	0	0	0.601223	0	0	0	0.52403	0	0	0	0	0	0	0	0.102296	0	1.48644	10	0.167995	-0.0510429	0.255634
HCLS1	0	0	0	0	0	0.539763	1.97415	11.541	1.19095	0	0.613692	0.312299	0	0	0	0	0.902968	0.195464	1.44178	0.201533	1.19717	10.2987	0.258071	-1.05903	3.53953
HDAC2	0	0	0	0	0	0	0	0	0	0	0.382767	0	0	0	0	0	0	0	0.034797	0	1	10	0.340893	-0.0427355	0.11233
HEATR3	0.135824	0.180998	0.157065	0.144598	0.214365	0	0	0.402696	0	0.249094	0.383087	0	0	0	0	0	0	0	0.169793	0	4.01651	10	0.0024522	0.0756013	0.263985
HEATR7A	0	0.266701	0	0.187671	0.0473679	0.12198	0.123154	0.392002	0.0542514	0.109527	0.146064	0.170345	0.0468361	0	0.106469	0	0	0.0601241	0.131702	0.0548249	1.78702	15.8188	0.0931087	-0.0144054	0.168159
HEATR7B1	0	0	0	0	0.413582	0	0	0	0	0	0	0	0	0	0	0	0	0	0.0375983	0	1	10	0.340893	-0.046176	0.121373
HEXIM1	0	0.902171	0	1.09225	0	0	0	0	0	0	0	0	0	0	0	0	0	0	0.181311	0	1.48251	10	0.169019	-0.0911915	0.453814
HIF1AN	0	0	0	0	0	0	1.66593	2.80093	0	0	0	0	0.655066	0.499074	0	0	0	0	0.406078	0.164877	0.796616	12.668	0.440349	-0.414667	0.897069
HIGD2A	0	27.1136	17.5957	22.4492	15.7761	23.7871	15.6583	9.35286	0	0	0	11.9693	16.9294	0	0	0	0	0	11.9757	4.12839	1.87253	15.8566	0.0796927	-1.04324	16.7379
HIST1H2AC	52.9043	0	21.4355	0	0	0	0	0	0	0	0	0	4.69312	8.43235	3.02127	0	0	0	6.75816	2.30668	0.863074	11.2026	0.406195	-6.87556	15.7785
HIST1H3B	0	0	0	0	0	0	0	0	0	0	3.60029	0	0	0	0	0	0	0	0.327299	0	1	10	0.340893	-0.401969	1.05657
HIST2H2BE	88.0171	56.1726	97.0775	209.342	130.333	1828.51	2135.64	3142.33	1857.65	1742.31	2184.86	134.117	97.9769	286.972	219.537	153.04	154.499	67.2266	1224.75	159.053	3.13565	10.1361	0.0104214	309.808	1821.58
HIST2H3A	0	0	0	0	0	0	0	0	0	0	28.1583	0	0	0	0	0	0	0	2.55984	0	1	10	0.340893	-3.14384	8.26352
HK3	0	0	0	0	0	0	0	0	1.14354	0	0	0	0	0	0	0	0	0	0.103958	0	1	10	0.340893	-0.127675	0.335592
HLA-C	1.26311	1.95306	3.26097	2.60713	0	0.657255	1.4012	14.5676	7.8791	5.16093	3.2904	1.851	2.73073	2.65573	1.55639	0	0	0.547265	3.82189	1.33444	1.85508	12.2789	0.0877425	-0.42674	5.40163
HLA-DMA	0	0	0	0	0	0	0	0	2.6835	1.7517	0	0	0	0	0	0	0	0	0.4032	0	1.45206	10	0.177127	-0.215497	1.0219
HLA-DQA1	1.63529	0	2.52084	1.60042	0	5.46255	4.23066	13.6907	17.712	5.49229	2.22984	5.59978	0	7.06913	0	1.3384	1.9382	0	4.96133	2.27793	1.31613	15.5168	0.207242	-1.64974	7.01654
HLA-DRB3	0	0	0	0	0	0	0	0	0	4.0871	0	0	0	0	0	0	0	0	0.371555	0	1	10	0.340893	-0.456321	1.19943
HLA-DRB4	0	0	0	0	0	0	1.27054	0	7.44117	0	0	2.33075	0	0	0	0	0	0	0.791973	0.332964	0.610015	14.0721	0.551576	-1.15407	2.07209
HLA-E	0	0	0	0	0	0	0	0	0	0.405219	0	0	0	0	0	0	0	0	0.0368381	0	1	10	0.340893	-0.0452423	0.118919
HM13	0	0	0	0	0	0	0.775348	1.42205	1.10162	0	0	0	0	0	0	0	0	0	0.299911	0	1.86403	10	0.0919049	-0.0585829	0.658404
HMBS	0	0	0.226622	0.525815	0	0	0	0	0	0	0	0	0	0	0	0	0	0	0.0684034	0	1.36467	10	0.202274	-0.0432807	0.180088
HMGB3	0	0	0	0	0	0	2.42353	1.74625	0	0	0	0	0	0	0	0	0	0	0.379071	0	1.46724	10	0.173042	-0.196581	0.954722
HMGN5	0	0	0	0	2.68268	0	0	0	0	2.3556	0	0	0	0	0	0	0	0	0.458025	0	1.48689	10	0.167879	-0.228337	1.14439
HN1L	0	0	1.35141	4.1916	1.57663	3.00094	3.62033	2.53249	1.50499	1.34454	3.4364	0	1.26591	0	0	1.72757	0	1.60693	2.05085	0.657202	2.63026	15.9627	0.0182119	0.2702	2.51709
HNF4A	0	0.525918	0.192245	0	0.343928	0	0.282735	0	0	0.28137	0.517804	0	0	0	0	0	0	0	0.194909	0	3.07767	10	0.0116871	0.0538007	0.336018
HNRNPA1L2	43.3464	73.6947	61.0278	90.8703	78.8299	0	0	0	0	0	0	0	0	0	0	0	0	0	31.6154	0	2.75263	10	0.0203862	6.024	57.2067
HOOK1	0.351071	0.429131	2.77116	0.553168	0	0	0.146415	0	0	0	0.51947	0.16998	0.289784	0	0.192344	0	0	0	0.433674	0.0931584	1.37476	10.7064	0.197294	-0.206478	0.88751
HPRT1	2.2168	1.79252	4.47828	5.54087	1.01439	9.27752	0.706492	6.6183	1.66853	2.96317	4.88866	3.11046	2.00838	2.64022	2.4855	0	0.546125	0.56296	3.74232	1.62195	2.27666	14.979	0.0379158	0.135	4.10574
HRC	0	0	0	0	0	0	0.251466	0.652694	0	0	0.559631	0	0	0	0	0	0	0	0.133072	0	1.79044	10	0.103654	-0.0325317	0.298676
HSBP1	0	0	0	0.506382	5.33036	0	0	0	0	0	0	0	0	0	0	0	0	0	0.530613	0	1.1005	10	0.296898	-0.543696	1.60492
HSCB	0	0	0.450469	0.3574	0.491782	0.313344	0.377285	0	0	0	0	0	0	0	0	0	0	0	0.180935	0	2.81971	10	0.0181697	0.0379599	0.323909
HSD17B14	2.64376	1.51232	1.43127	0	3.88278	1.3536	1.54226	0	0	3.11649	3.49454	2.48642	1.16437	0	0	0	0.736365	1.27589	1.72518	0.809007	1.66704	15.9423	0.115028	-0.249231	2.08158
HSPA14	0	0	0	0	0	0.738643	0.281271	0.388096	0	0.337379	0.544636	0.251745	0.204344	0	0.213967	0	0	0	0.208184	0.0957222	1.21897	14.8886	0.241815	-0.0843126	0.309237
HSPB6	21.1885	16.8056	4.76471	3.53724	6.98792	36.3785	44.2292	55.9004	23.9061	39.8176	17.3102	15.1235	3.25744	0	4.11712	0	21.6839	10.6285	24.6206	7.83006	2.7559	15.1894	0.0145803	3.81861	29.7624
HSPB8	0	0	0	0	0	0	5.22933	2.90591	3.90747	0	1.74549	0	0	0	0	0	0	0	1.25347	0	2.16649	10	0.055498	-0.035668	2.54261
HSPBP1	0.311274	0.601558	0.535633	0.477299	0	0.53108	0.56152	0.935197	0	0.365669	0.637017	0	0	0	0	0	0	0	0.450568	0	5.4501	10	0.000280817	0.266364	0.634771
HSPE1-MOB4	0	0.849881	0	0	0	0.522326	0	0.901742	0	0	0	0	0	0.581917	0	0	0	0	0.206723	0.083131	0.894838	15.989	0.384147	-0.169218	0.416401
HTRA1	0	0	0	0	0	0.899408	0.203487	0.97501	0	0.353211	0	0	0	0	0	0	0	0	0.221011	0	1.96719	10	0.0775059	-0.0293177	0.471339
HTT	0.0638762	0.392913	0.0981068	0.220743	0.108041	0.224728	0.120062	0.305231	0.108182	0.201033	0.222809	0.114008	0.0503935	0	0.198711	0	0.0677409	0.0370026	0.187793	0.0668365	3.00504	15.7448	0.00850881	0.0355153	0.206398
HYI	0	0	0	0	0	1.34368	0	0	0	0	0.892323	0	0	0	0	0	0	0	0.203273	0	1.45492	10	0.176351	-0.108029	0.514576
IFI44	0	0	0	0	0	0	0	3.33602	0	0	0	0	0	0	0	0	0	0	0.303275	0	1	10	0.340893	-0.372463	0.979013
IFI44L	0	0	0	0	0	0	0	1.87402	0	0	0	0	0	0	0	0	0	0	0.170366	0	1	10	0.340893	-0.209233	0.549964
IFIT1	0	0	0.470896	0	1.15087	0	0.876326	17.5409	0.509334	2.4279	1.08441	0	0	1.42507	0	0	0	0	2.18733	0.203582	1.26794	10.3423	0.23262	-1.48669	5.45418
IFIT3	0	0	0	0	0	0	0	2.93072	0	0	0	0	0	0	0	0	0	0	0.266429	0	1	10	0.340893	-0.327212	0.86007
IFITM1	0	12.2754	0	9.87275	7.23995	9.92744	25.0587	47.8212	18.3756	0	0	27.2971	0	0	8.32325	0	0	0	11.8701	5.08862	1.15993	15.7078	0.263407	-5.63127	19.1942
IFT140	0.406366	0	0	0.0661661	0	0	0	0	0	0.120336	0	0	0	0	0	0	0	0	0.0538971	0	1.44972	10	0.177763	-0.0289394	0.136734
IFT20	0	0	0	0	0	1.56281	0	0	0	0	0	0	0	0	0	0	0	0	0.142074	0	1	10	0.340893	-0.174487	0.458635
IFT27	0	0.434155	1.52566	0	0	1.45746	1.25088	0	0	1.34268	0	0	0	0	0	0	0	0	0.54644	0	2.63705	10	0.0248596	0.0847326	1.00815
IGF2BP2	0	0.484215	1.21692	0.137614	0	0	0.654534	0	0	0.241492	0	0.303894	0	0.260185	0.205897	0	0	0	0.248616	0.109997	1.06903	13.5015	0.303795	-0.140457	0.417695
IGF2R	0	0.535043	0.101247	0.15968	0.262124	0.168364	0.367969	0.42061	0.254358	0.306209	0.283551	0.30164	0.119512	0	0.168498	0	0	0.145086	0.259923	0.104962	2.47758	15.3793	0.0252775	0.0219348	0.287987
IGFALS	0	0.537017	0	0	0	1.10288	0	2.41435	0	1.69465	0.738298	0	0	0	0	0	0	0	0.589744	0	2.35046	10	0.040609	0.0306903	1.1488
IGJ	4.06858	0	4.4302	0	3.77443	1.009	3.75552	9.30897	20.8182	2.46515	3.35437	2.36478	0	8.68929	0	1.7232	2.06672	0	4.81676	2.12057	1.26891	15.6235	0.223054	-1.81706	7.20944
IGSF8	0.607037	0	0	0.284666	0.310117	0	0	0	0	0.423967	9.52478	0	0	0	0	0	0	0	1.01369	0	1.18759	10	0.262438	-0.888181	2.91556
IKBIP	0	0	0	0	0	0	0	1.84325	0.261278	0	0.353097	0	0	0	0	0	0	0	0.223421	0	1.34363	10	0.20876	-0.147077	0.593919
IKBKAP	0	0	0	0	0	0	0.0578918	0.108451	0	0.102333	0.0737421	0	0	0	0	0	0	0	0.0311289	0	2.28786	10	0.0451778	0.000812572	0.0614451
IL4I1	0	0	0	0	0	0	0.796596	1.2654	1.13106	0.379552	0	0	0	0	0	0	0	0	0.324782	0	2.15487	10	0.0565979	-0.0110437	0.660607
ILKAP	0.424539	0.437667	0.240888	0.788696	0.372429	0.474061	0.225963	0.563214	0	0.655682	0	0.525442	0	0	0.350412	0	0	0.373854	0.380285	0.17853	1.75782	13.7608	0.10099	-0.0448168	0.448328
INPP4A	0	0	0	0	0	0	0.148831	0	0.0801328	0.111711	0.327589	0	0	0	0	0	0	0	0.0607512	0	1.94092	10	0.080958	-0.00899015	0.130492
INPP5K	0	0.47937	0.315759	0.509652	0.709291	0	0.418987	0.641319	0.592813	0.717879	0.835983	0.423894	0.475539	0	0	0	0	0	0.474641	0.12849	2.93804	15.0317	0.0101596	0.0950765	0.597225
INSR	0	0	0	0	0	0.0487239	0	0	0	0.333099	0.233367	0	0	0	0	0	0	0	0.0559264	0	1.60606	10	0.139342	-0.0216622	0.133515
INTS10	0	0	0	0	0.220755	0	0	0	0	0	0.177829	0	0	0	0	0	0	0	0.0362349	0	1.48026	10	0.169607	-0.0183073	0.0907771
INTS3	0	0.2179	0	0.0912568	0	0	0.14382	0	0	0	0	0	0	0	0	0	0	0	0.0411797	0	1.79585	10	0.102745	-0.0099127	0.0922722
INTS9	0	0	0	0	0	0.117348	0	0	0	0	0.689586	0	0	0	0	0	0	0	0.0733576	0	1.17315	10	0.267921	-0.0659687	0.212684
IQSEC1	0	0	0	0	0	0	0.112686	0	0	0	0	0	0	0	0	0	0	0	0.0102442	0	1	10	0.340893	-0.0125813	0.0330697
ISG15	1.7849	1.05194	8.37961	0	0	1.32911	4.01972	61.8344	0.735862	4.79679	0	10.6622	1.17977	6.58722	1.02255	0.702668	0.863762	1.14606	7.63021	3.16632	0.786913	11.4109	0.447369	-7.96693	16.8947
ITGA2B	6.30809	0	0.046198	0.109723	0.144927	2.30063	0	0	0	0	0.0970279	0	0	0.115681	0	0	0	0	0.818781	0.0165258	1.36883	10.0159	0.200967	-0.503352	2.10786
ITGA3	0	0.260832	0.564254	0.172535	0	1.46472	0.864483	0	0	0.75921	1.56626	0.107841	0.0928116	0	0.273442	0	0.534167	0.468908	0.513845	0.211024	1.55164	13.7734	0.143418	-0.116407	0.722048
ITGA7	0	0.245368	0	0	0.289713	0.315733	0	0	0	0	0	0	0	0	0	0	0	0	0.0773467	0	1.92267	10	0.0834395	-0.0122885	0.166982
ITGAL	0	0	0	0	0	0	0	0.220718	0	0	0	0	0	0	0	0	0	0	0.0200652	0	1	10	0.340893	-0.0246429	0.0647733
ITGAM	0	0.231844	0	0	0.25355	0.0822705	0.205174	0.977474	7.56803	0.179817	0.130915	0.0543865	0	0	0.120588	0	0	0	0.875371	0.0249963	1.26065	10.0137	0.236016	-0.652343	2.35309
ITGAV	0.322154	1.24959	1.02077	0.170686	0.316807	0.492728	2.18924	5.14578	3.73209	1.33502	2.6123	0.30434	0.325767	0.591745	1.21829	0.64964	1.24078	0.210899	1.68974	0.64878	2.05081	12.1179	0.0625569	-0.063779	2.1457
ITGAX	0	0	0	0	0	0	0	0	0.524989	0.0513612	0	0	0	0	0	0	0	0	0.0523954	0	1.10336	10	0.295714	-0.0534124	0.158203
ITGB2	0	0	0	0	0	0	0.436032	0.809038	7.8055	0	0	0	0	0	0	0	0	0	0.822779	0	1.1708	10	0.268821	-0.743039	2.3886
ITGB3	0.72326	0	0	0	0	0	0.848496	0.267356	0.199842	0	0.715192	0	0	0	0	0	0	0	0.250377	0	2.42111	10	0.0359931	0.0199561	0.480798
ITGB4	0	0.0858878	0.0305624	0.202712	0	0.0602247	0.0704552	0.382162	0.0719801	0.0431511	0.284481	0.0633308	0.041116	0	0	0.0568524	0.110006	0.0593054	0.111965	0.0472301	1.61142	12.777	0.131504	-0.022207	0.151677
ITGB5	0	0	0	0	0	0	0.13736	0.412549	1.05974	0.178533	0	0	0	0	0	0	0	0	0.162562	0	1.66127	10	0.127642	-0.0554701	0.380593
ITGB6	0	0	0	0	0	0	0	0.653276	0	0	0	0	0	0	0	0	0	0	0.0593887	0	1	10	0.340893	-0.0729376	0.191715
ITIH2	2.39036	1.55153	1.49187	2.76881	0	1.29035	2.05127	0.88553	5.91674	3.48356	2.88918	0.468142	0	2.90611	0.805228	1.36352	0.291787	0	2.2472	0.833541	2.30551	15.9392	0.0349214	0.113402	2.71392
ITIH3	0	0	0	0	0	0.190304	0	0	0.376795	0	0	0	0	0	0	0	0	0	0.0515545	0	1.401	10	0.191476	-0.0304376	0.133546
ITM2B	0	0	2.87454	0	0.764374	1.34032	2.31849	1.07761	1.82821	1.11986	1.18297	0	1.0884	0	1.88314	0	0	0.974564	1.13694	0.563729	1.41668	14.9604	0.177064	-0.28941	1.43584
ITM2C	0	0	0	0	0	0	0	1.14927	0	0	0	0	0	0	0	0	0	0	0.104479	0	1	10	0.340893	-0.128315	0.337272
ITPR1	0	0	0.0347202	0.132697	0.0419874	0.0338281	0	0.243074	0.0403222	0.22149	0.229057	0.0505071	0	0.0473143	0	0	0.0376504	0	0.0888342	0.0193531	2.23257	11.8422	0.0456799	0.00157263	0.13739
ITSN2	0	0	0	0	0	0	0.253761	0	0	0	0	0	0	0	0	0	0	0	0.0230692	0	1	10	0.340893	-0.0283322	0.0744705
JMJD6	0	0	0	0	0	0	1.56463	0	0	0	0	0	0	0	0	0	0	0	0.142239	0	1	10	0.340893	-0.174689	0.459167
KCMF1	0	0	0	0	0	0.412263	0	0.701375	0	0.94146	3.40137	0.128944	0	0	0.697309	0	0	0.253674	0.496042	0.154275	1.05884	11.9155	0.310664	-0.36205	1.04558
KCNJ10	0	0	0	0	0	0.922476	0.429097	0	0	0	0	0	0	0	0	0	0	0	0.12287	0	1.38238	10	0.196946	-0.0751731	0.320914
KCNJ16	0	0	0	0	0.182311	0	0	0	0	0	0	0	0	0	0	0	0	0	0.0165737	0	1	10	0.340893	-0.0203549	0.0535023
KIAA0195	0	0	0	0	0	0	0	0	0	0	0.127745	0	0	0	0	0	0	0	0.0116132	0	1	10	0.340893	-0.0142626	0.0374891
KIAA0825	0	0	0	0	0.461027	0	0	0	0	0	0	0	0	0	0	0	0	0	0.0419116	0	1	10	0.340893	-0.0514732	0.135296
KIAA1598	0.20275	2.47969	0.161241	0	0	0.254645	1.2435	0.424981	0.799336	0	0.256911	0.64508	0.261184	0	0.244302	0.419162	0	0	0.529369	0.224247	1.2463	13.0761	0.234521	-0.223473	0.833717
KIAA2013	0	0.455814	0.247118	0	0	0	0	0	0	0.387358	1.29205	0	0.152571	0	0	0	0	0.233785	0.216577	0.0551938	1.29038	11.7999	0.221633	-0.111627	0.434393
KIDINS220	0	0.139305	0.159674	0	0	0	0	0	0	0	0	0	0.0789281	0	0	0	0	0	0.0271799	0.0112754	0.740377	15.3516	0.470244	-0.0297913	0.0616002
KIF1B	0	0	0	0	0	0	0	0	0	0.218146	0.0779205	0	0	0	0	0	0	0	0.0269151	0	1.32063	10	0.216051	-0.0184957	0.0723259
KIF21A	0	0	0.117433	0	0.15559	0	0	0	0	0	0.442128	0	0	0	0	0	0	0	0.0650137	0	1.57689	10	0.145899	-0.0268502	0.156878
KIF3A	0	0.10768	0	0.0846645	0.105601	0	0	0	0	0.151669	0	0	0	0	0	0	0	0	0.0408741	0	2.30664	10	0.0437572	0.001391	0.0803572
KIRREL	0	0	0.121433	0	0	0	0	0	0	0	0	0	0	0	0	0	0	0	0.0110393	0	1	10	0.340893	-0.0135578	0.0356365
KLHL22	0	0	0.122929	0	0.172041	0	0	0	0	0	0	0	0	0	0	0	0	0	0.0268155	0	1.46608	10	0.173352	-0.0139385	0.0675695
KPNA6	0.794883	1.29854	0.928881	1.00036	0.947728	0	0.587646	1.07533	0	0	0	0	0.795327	0	0	0	0.757124	0	0.603033	0.221779	1.81802	15.4493	0.0885029	-0.0645995	0.827109
KRT13	0	1.71137	0	2.92963	3.85788	0.997949	2.08245	3.33271	0	12.9812	14.0504	2.77395	0.991589	2.47445	0	1.25548	0	0.993734	3.81305	1.21274	1.66797	11.438	0.12244	-0.814991	6.01561
KRT2	0	0	0	0	0	10.4707	32.8883	9.75727	113.541	26.925	12.226	0	0	0	0	0	0	0	18.7098	0	1.85405	10	0.0934221	-3.77501	41.1947
KRT4	0	0	0	0	0	7.32752	0	6.91836	6.38964	0	7.80388	0.893817	0	0	0	0	0	0	2.5854	0.127688	2.2474	10.2751	0.0477152	0.0298803	4.88554
KRT6A	0.821379	0.223206	0.201906	0.708718	15.3709	0.494929	2.2047	0.269954	11.1475	1.66869	1.86475	0	0	0	0	0	0	5.94821	3.1797	0.849745	1.32245	14.7262	0.206191	-1.43143	6.09134
KRT72	0	0	0	0	0.482798	0	0	0	2.48055	0	0	0	0	0	0	0	0	0	0.269395	0	1.19526	10	0.259562	-0.232798	0.771589
KRT75	0	0	0	0	0	0	0	0.669533	0.828734	0	0	0	0	0	0	0	0	0	0.136206	0	1.48053	10	0.169535	-0.0687785	0.341191
LACE1	0	0.326373	0	0.613199	0	0.638659	0	0	0	0.789024	0.385577	0	0	0	0	0	0	0	0.250257	0	2.66126	10	0.0238477	0.0407295	0.459785
LAMA2	0	0	0.0804713	0	0	0	0	0.0782122	0.0130468	0	0	0	0	0	0	0	0	0	0.0156118	0	1.63071	10	0.134004	-0.00571951	0.0369432
LAMA3	0	0	0	0	0	0	0	0.0348421	0	0.138153	0.0837912	0	0	0	0	0	0	0	0.0233443	0	1.67654	10	0.124566	-0.00768054	0.0543691
LAMA4	0	1.01323	0	0	0.13491	0.550481	0.330147	1.59774	0.186798	0.176876	1.83998	0.0840079	0.149931	0.80578	0.284426	0	0	0.424001	0.530015	0.249735	1.23251	14.7086	0.237096	-0.205261	0.76582
LAMB3	0	0	0	0	0	0	0	0.18038	0	0	0.3701	0	0	0	0	0	0	0	0.0500436	0	1.39302	10	0.193804	-0.0300012	0.130089
LAMP1	10.3049	14.285	29.795	4.86678	23.0396	5.37941	31.8421	18.403	35.9868	44.6188	20.4044	7.43873	5.47209	14.0925	9.39099	11.1902	7.78378	18.4548	21.7205	10.5461	2.64676	13.3676	0.0197542	2.07892	20.2698
LANCL2	0	1.82467	1.70576	0.543032	0	0.973864	0.514558	0	0.919004	0.767229	0.63443	0	0.443814	0.363213	0.486729	1.06295	0	0	0.716595	0.336672	1.58788	16	0.131875	-0.127293	0.88714
LARP7	1.91044	0.381046	0	0	0	0	0.961082	0	0	0	0.429992	0.353013	0.272212	0	0.246983	0	0	0	0.334778	0.124601	1.09316	12.0385	0.295717	-0.208587	0.628941
LBP	5.08567	0.58664	2.03269	0	0.747348	4.19881	1.74698	5.7553	3.31835	1.74807	3.58709	1.2109	0	0.865416	0.449194	3.06584	2.49473	0.739375	2.61881	1.26078	1.90783	15.9593	0.0745715	-0.151272	2.86734
LCLAT1	0	0	0	0.909243	0	0	0	0	0	0	0	0	0	0	0	0	0	0	0.0826585	0	1	10	0.340893	-0.101516	0.266833
LCMT1	0	0	0	1.29446	1.52828	2.01785	2.31835	0	0	0	0.395657	0	0	0	0	0	0	0	0.686781	0	2.48145	10	0.0324619	0.070109	1.30345
LCN2	0	0	0	0	0	4.92161	1.75503	0	20.1066	0	0.587034	0	0	0	0	0	0	0	2.48821	0	1.36817	10	0.201213	-1.56397	6.54039
LCP1	1.71201	5.69493	0.929039	1.27694	1.23913	14.9458	17.3881	46.5583	34.9922	7.50306	13.8654	2.96213	0.171013	0.3425	1.3726	1.18775	9.25988	0.208924	13.2823	2.21497	2.35377	11.4232	0.0374432	0.764948	21.3696
LETMD1	0	0.332114	0	0	0.290052	0	0	0	0	0.322795	0.336116	0	0	0	0	0	0	0	0.116462	0	2.38448	10	0.0383182	0.00763589	0.225287
LGALS9	0	0	0	0	0	0.551829	0	5.15339	1.48962	0.634462	0	0	0	0	0	0	0	0	0.711754	0	1.52661	10	0.157845	-0.327074	1.75058
LIMCH1	0	0.173624	0.533578	0.3584	0.181938	0.164158	0.064028	0	0	0.275603	1.18827	0	0	0	0.237698	0.368003	0	0	0.267237	0.0865287	1.51008	14.7155	0.152194	-0.0747874	0.436203
LIMS1	0	9.87038	6.74382	5.54141	4.80443	6.50228	6.8883	9.45184	9.70971	6.00573	6.13998	0	5.59981	4.8893	7.57073	0	0	0	6.51435	2.57998	2.61071	11.2034	0.0239073	0.624796	7.24395
LMAN2L	0	0	0	0	0	0	1.50899	0	1.14155	2.74442	1.6614	0.787064	0.733847	0	0.607064	0	0	0	0.641487	0.303997	1.03706	14.1089	0.317155	-0.359982	1.03496
LMBRD1	0	1.70315	0	0	1.08381	1.07186	1.6334	2.05025	0	0	0	0	0	0	0	0	0	0	0.685678	0	2.73298	10	0.0210852	0.12666	1.2447
LMF2	0	0	0.0322531	0	0	0	0.411229	0	0	0	0.333749	0	0	0	0	0	0	0	0.0706573	0	1.5567	10	0.150598	-0.0304763	0.171791
LNPEP	0.292591	0.780393	0.0916895	0.653309	0	0.691987	0.360328	0.475884	0	0.794207	0.644032	0	0.211531	0.191389	0.50849	0	0	0	0.434947	0.130201	2.60183	15.9944	0.0192731	0.0564393	0.553053
LOC100653194	0	0	0	0	0	0	0	0	0.436345	0	0.907669	0	0	0	0	0	0	0	0.122183	0	1.38991	10	0.194718	-0.0736863	0.318053
LOC101060252	1.98255	2.00704	0	4.02078	0	0	0	0	0	0	0	0	0	0	0	0	0	0	0.728215	0	1.78576	10	0.104444	-0.180395	1.63683
LOC101060433	0	0	0	0	0	0	0	0	0	0	4.02234	0	0	0	0	0	0	0	0.365667	0	1	10	0.340893	-0.44909	1.18042
LOC101060835	2.88856	9.34313	4.11396	5.72629	3.18025	0.590181	2.16556	0	0	1.18405	0.814017	0	0	0	0	0	0	0	2.72782	0	3.18438	10	0.00974671	0.819139	4.6365
LOH12CR1	0	0	0	0	0	0.534724	0.587587	0.560706	0	0	0	0	0	0	0	0	0	0	0.153002	0	1.93452	10	0.0818195	-0.023222	0.329225
LPA	0	0	0	0	0	0	0	0	0	0.173434	0	0	0	0	0	0	0	0	0.0157667	0	1	10	0.340893	-0.0193637	0.0508971
LPL	0	0	0	0.315884	0	0	0	0	0	0	0	0	0	0	0	0	0	0	0.0287167	0	1	10	0.340893	-0.0352681	0.0927015
LRCH1	0	0	0	0	0	0.182955	0	0	0	0.343988	0	0	0	0	0	0	0	0	0.0479039	0	1.41229	10	0.188221	-0.0276732	0.123481
LRCH4	0	0.188336	0	0	0.112344	0.425654	0.192322	0.160074	0	0.187207	0.366255	0	0	0.113901	0.131476	0	0	0	0.148381	0.0350538	2.26404	14.2585	0.039666	0.00615141	0.220503
LRG1	0	0	0	0	0	0	0	0.360325	0	0	0	0	0	0	0	0	0	0	0.0327568	0	1	10	0.340893	-0.0402299	0.105744
LRMP	1042.18	12.9865	377.967	10.785	111.244	0	0	0	0	0	0	0	0	0	0	0	0	0	141.378	0	1.46689	10	0.173136	-73.3685	356.125
LRP1	0.186492	0.506104	0.0773699	0.312262	0.104686	0.175486	0.516292	2.28273	0.737814	0.76652	0.629783	0.0654653	0.160426	0.495877	0.382142	0.188187	0.17773	0.0875653	0.572321	0.222485	1.78352	11.9444	0.0999088	-0.077758	0.777431
LRRC1	0	0.944387	0.833966	1.52844	0.612516	0.76817	1.71462	0.123176	0.499697	1.86077	4.6348	0.387493	1.00162	0.627187	1.73933	0	0	0	1.22914	0.536519	1.51091	15.5184	0.150905	-0.28163	1.66687
LRRC41	0	0	0	0	0	0	0	0	0	0.50586	0.235103	0	0	0	0	0	0	0	0.0673603	0	1.38219	10	0.197005	-0.0412271	0.175948
LRRC57	0.791499	2.20279	0	1.19069	0	1.40056	1.27386	0.828027	0.638842	0	0	0	0	0	0	0	0	0	0.756934	0	3.4575	10	0.00614845	0.269138	1.24473
LRRC8A	0	0	0	0	0	0	0.151631	0	0	0	0.150062	0	0	0	0	0	0	0	0.0274267	0	1.49069	10	0.166896	-0.0135681	0.0684215
LRRC8C	0	0	0	0	0	0	0	0	0	0	0.111405	0	0	0	0	0	0	0	0.0101277	0	1	10	0.340893	-0.0124382	0.0326936
LRRFIP1	0	1.90208	0	0.322938	0	0	0.521993	0	0.440655	0	0.418088	0.335703	0	0	0	0	0	0	0.327796	0.0479576	1.58365	11.532	0.140295	-0.106907	0.666583
LRRFIP2	0	0	0	0	0	0	0	1.08558	0	0	0	0	0	0	0	0	0	0	0.0986895	0	1	10	0.340893	-0.121204	0.318583
LRRK1	0	0	0	0	0.0838268	0	0	0	0	0	0	0	0	0	0	0	0	0	0.00762062	0	1	10	0.340893	-0.00935917	0.0246004
LRRK2	0	0	0	0	0	0	0	0	0	0	0.193832	0	0	0	0	0	0	0	0.0176211	0	1	10	0.340893	-0.0216412	0.0568834
LSM1	0	2.80491	1.85426	5.38924	0.779348	3.05276	3.54774	2.95763	0	1.81208	4.43268	2.2848	2.41257	1.09441	1.42768	0	0	1.12792	2.42097	1.19248	1.92662	15.8483	0.0721536	-0.124298	2.58127
LSM12	0	0	0.706547	0	0	0	2.49708	0	1.99838	0	2.38501	0	0	0	0	0	0	0	0.689729	0	2.16315	10	0.0558117	-0.020721	1.40018
LSM14B	0	0	0	0	0	0	0	0	0	0.606287	0	0	0	0	0	0	0	0	0.055117	0	1	10	0.340893	-0.0676914	0.177925
LSP1	0	0	0.0270683	0	0	0.499377	0.558052	1.526	4.37362	0	0	0	0	0	0	0	0	0	0.634919	0	1.588	10	0.143369	-0.255941	1.52578
LSR	0	0	0	0	0	0	0	0	0	0.598579	4.57167	0	0	0	0	0	0	0	0.470022	0	1.13608	10	0.282416	-0.451809	1.39185
LSS	0.578959	0.727463	0	0.471055	0.168855	0	0.165364	0.262246	0.202245	0.68616	1.26838	0	0.319539	0	0	0	0	0.203349	0.411884	0.0746984	2.68196	13.3079	0.0185197	0.0662138	0.608158
LTBP4	0	1.00308	0.235764	0.198066	0.22231	0	1.18146	3.99297	1.75607	1.51027	0.893463	0	0	0	0	0.0867631	0.234254	0.203667	0.999406	0.074955	2.60668	10.2464	0.0257131	0.136815	1.71209
LTF	0.463044	0.342316	0	0	0.424551	0.505197	26.8752	144.762	137.34	0.320301	0.410393	0	0	0	0	0	0	0	28.3131	0	1.66721	10	0.126438	-9.5259	66.152
LUC7L	0	0	0	0	0	0	0	0.385347	0	0	1.11089	0	0	0	0	0	0	0	0.136021	0	1.31383	10	0.218245	-0.0946593	0.366702
LXN	0	0	0	5.3287	0	3.20749	14.8378	34.1247	0	4.0389	3.38782	0	0	10.952	0	0	7.94963	0	5.90231	2.70023	0.893137	14.9193	0.385964	-4.4432	10.8474
LYAR	0	0	0	0	0	0	0	0	0	0	0.802793	0	0	0	0	0	0	0	0.0729812	0	1	10	0.340893	-0.089631	0.235593
LZTFL1	0	0	0.590866	0	0	0	1.71166	2.13642	0	0.53718	0.777714	0	0	0	0	0	0	0.453743	0.523076	0.0648204	1.93193	11.5538	0.0782575	-0.060783	0.977293
M6PR	0	2.9664	3.44877	0	2.01397	2.14419	1.96369	2.89614	4.13574	1.11002	0	0	0	0	2.42349	1.59257	0	0.834723	1.8799	0.692969	2.07192	15.8816	0.0549216	-0.0282239	2.40209
MAGED2	0.369029	0.981835	1.39757	0	0.257487	0	0.125441	1.29983	0.702397	0.542319	1.08296	0	0	0.599954	0	0.326885	0.87702	0	0.614442	0.257694	1.73477	15.7647	0.102285	-0.0797303	0.793227
MAGOH	5.54572	5.75849	3.10613	4.88489	4.08366	0	0	1.0807	0	2.23727	1.76983	0.403634	0	0.938353	0	2.02092	0	0	2.58788	0.480415	2.87915	13.2834	0.0126787	0.52955	3.68538
MALT1	0	0	0	0	0	0	0	0	0	0	0.148703	0	0	0	0	0	0	0	0.0135185	0	1	10	0.340893	-0.0166025	0.0436395
MAMDC2	0	0	0	0	0	0	0.152874	0	0	0	0.197059	0	0	0	0	0	0	0	0.0318121	0	1.4764	10	0.17062	-0.0161979	0.0798222
MAN1C1	0	0	0	0	0	0	0.34249	0	0	0	1.10225	0	0	0	0	0	0	0	0.13134	0	1.28874	10	0.226504	-0.0957378	0.358418
MAN2B2	0	0	0	0	0	0	0	0	0	0.466521	0.800776	0	0	0	0	0	0	0	0.115209	0	1.43111	10	0.182898	-0.064163	0.294581
MAN2C1	0.347226	0.699883	0	0.887837	1.06207	0.957326	0.54997	0.240248	0	1.01004	1.4495	0.4724	0.675492	0	0.524498	0	0	0.419585	0.654918	0.298853	1.9876	16	0.0642487	-0.0237008	0.735829
MANBA	0	0	0	0	0	0	0	1.06355	0	0	0	0	0	0	0	0	0	0	0.0966864	0	1	10	0.340893	-0.118744	0.312117
MANF	0	0	0	0	0	0	1.11828	0	2.77515	0	3.95311	0	0	0	0	0	0	0	0.713321	0	1.71716	10	0.116705	-0.212264	1.63891
MAP1B	0	0	0	0	0	0.0552728	0.301493	0.560303	0.113838	0	0.183169	0	0	0.0460158	0	0	0	0.0790729	0.110371	0.0178698	1.6725	10.982	0.12264	-0.0292528	0.214254
MAP2K3	0	0.842217	0	0.481704	0	0	0	0	0	0.368216	1.04661	0	0	0	0	0	0	0	0.248977	0	2.13892	10	0.0581403	-0.0103848	0.508339
MAP2K4	0	0.781828	0.588902	0.25032	0	2.04658	0	0	0.171989	0	0	0.259075	0.460073	0	0	0	0	0.466611	0.349056	0.169394	0.871687	13.4806	0.398638	-0.264	0.623323
MAP7D1	0	0	0	0	0	0.297492	0.429009	0.692194	0	0.295148	0	0	0	0.175096	0	0	0	0	0.155804	0.0250137	1.71387	12.2564	0.111708	-0.0350958	0.296676
MARK1	0	0	0.0682666	0	0	0	0	0	0	0	0	0	0	0	0	0	0	0	0.00620606	0	1	10	0.340893	-0.0076219	0.020034
MB	0	0	0	0	0	0	0	0	0	113.735	2.43495	0	0	0	0	0	0	0	10.5609	0	1.02337	10	0.330253	-12.433	33.5549
MBNL2	0	0	0.347992	2.81449	0.878613	3.26617	3.55303	0	4.58791	1.15906	0.361629	0.755756	0	0.898767	0.433576	0	0.613898	0.379449	1.54263	0.440207	2.09814	11.3063	0.0591228	-0.0502264	2.25507
MCAM	0.533437	1.3179	0	0	0	0.750496	1.56798	0.847374	0.56561	0	0	0.649198	0	0.695191	0	0	0	0.405215	0.507526	0.249943	1.22018	15.9044	0.24018	-0.190152	0.705318
MCFD2	0	0	2.15041	0	0	4.52981	0	0	0	0	3.03312	0	0	0	0	0	0	0	0.88303	0	1.82452	10	0.0980506	-0.195345	1.96141
MCM7	0	0	0	0	0	0	0	0	0.320157	0	0	0	0	0	0	0	0	0	0.0291052	0	1	10	0.340893	-0.0357452	0.0939556
MCMBP	0	0	0	0	0	0	0	0.461149	0	0	0	0	0	0	0	0	0	0	0.0419227	0	1	10	0.340893	-0.0514869	0.135332
MED1	0	0	0	0	0	0.0452295	0.0449404	0.0878186	0	0	0	0	0	0	0	0	0	0	0.0161808	0	1.79913	10	0.102197	-0.00385836	0.0362199
MED4	0	0	0	0	0	0.278399	0	0.299996	4.59848	0	0	0	0	0	0	0	0	0	0.470625	0	1.13606	10	0.282422	-0.452401	1.39365
METTL3	0	0	0	0	0	0	0.58844	0.307273	0	0	0	0	0	0	0	0	0	0	0.0814284	0	1.40832	10	0.189359	-0.0474016	0.210258
MFGE8	0.598029	1.63584	0	0.355319	0.420143	0.520575	5.86764	25.1203	7.72295	2.83133	2.675	0	0	0	0	0	0	1.21667	4.34064	0.173811	1.88073	10.1236	0.089056	-0.761549	9.09522
MFN2	0.235688	0	0.43223	0	0.540944	0.230647	0	0	0.23793	0	0.428374	0.378838	0	0	0	0	0	0.269451	0.191438	0.0926128	1.13498	15.1429	0.274029	-0.0866114	0.284261
MGAT1	0	0	0	0	0	0	0	0.462582	0.895746	0	0.284406	0	0	0	0	0	0	0	0.149339	0	1.69698	10	0.120553	-0.0467442	0.345423
MGLL	0	7.82879	12.0552	2.71611	8.56943	3.56404	6.08629	6.71728	9.32382	6.4093	6.52801	2.51322	2.2767	1.50389	3.71157	3.41399	4.88787	1.01025	6.3453	2.75964	3.19774	14.2329	0.00633556	1.18437	5.98694
MIA3	0.0497054	0	0.185634	0.0533329	0.207582	0.110785	0.173423	0.286291	0	0	0.521092	0	0.125848	0.0585706	0.0943134	0	0	0	0.14435	0.0398189	2.02124	13.1976	0.0640197	-0.00702547	0.216087
MICAL1	0	0	0	0	0	0	0	0	0.352028	0.221468	0.221196	0	0	0	0	0	0	0	0.0722447	0	1.86826	10	0.0912691	-0.0139165	0.158406
MICAL3	0	0	0	0.28472	0.130828	0	0	0	0	0	0	0	0	0	0	0	0	0	0.0377771	0	1.37956	10	0.197786	-0.0232368	0.0987909
MIEN1	0	0	1.73831	0	0	0	0	0	0	0	0	0	0	0	0	0	0	0	0.158028	0	1	10	0.340893	-0.194081	0.510137
MINK1	0	0	0	0	0	0.0584479	0.116574	0.228716	0.0831174	0.227838	0.236646	0	0	0	0	0	0	0	0.0864855	0	2.84209	10	0.0174856	0.0186827	0.154288
MINPP1	0.154561	0.468067	0.386996	0.294531	0.362704	0.497673	0.603545	0.560661	0.364129	0.561988	0.96778	0.442372	0.398502	0	0.267169	0	0	0.282302	0.474785	0.198621	2.83532	13.6521	0.0134967	0.0667581	0.485571
MIOS	0	0.123669	0.212919	0.161929	0.272568	0	0.0689094	0	0	0.656036	0.122979	0	0	0	0.0918093	0	0	0.0641141	0.147183	0.0222748	2.07956	11.2375	0.061218	-0.00695334	0.256769
MKNK2	0	0	0	0	0	0	0	0	0	0	2.53228	0	0	0	0	0	0	0	0.230208	0	1	10	0.340893	-0.282727	0.743142
MMP2	0	0	0	0	0	0	0	0	0	0.278823	0	0	0	0	0	0	0	0	0.0253476	0	1	10	0.340893	-0.0311303	0.0818254
MMP7	0	0	0	0	0	0	0	25.2094	21.1549	0	2.08783	0	0	0	0	0	0	0	4.40473	0	1.56266	10	0.149197	-1.87581	10.6853
MMP8	0	0	0	0	0	0	0	0	2.35678	0	0	0	0	0	0	0	0	0	0.214252	0	1	10	0.340893	-0.263132	0.691636
MMP9	0	0	0	0	0	0	0	0	2.63812	0	0	0	0	0	0	0	0	0	0.239829	0	1	10	0.340893	-0.294543	0.774201
MNDA	0	0	0	0	0	0	0.355685	3.86932	6.37867	0	1.12312	0	0	0	0	0	0	0	1.06607	0	1.67526	10	0.124821	-0.351832	2.48398
MOB1B	2.38285	3.60284	4.79473	4.87543	3.01301	0	0	0	0	0	0	0	0	0	0	0	0	0	1.69717	0	2.72045	10	0.0215438	0.307129	3.08721
MOCS3	0	0	0.354447	0	0.378149	0	0.344606	0	0	1.20651	0	0	0.211042	0	0	0	0	0	0.20761	0.0301488	1.53569	11.4127	0.151862	-0.0757631	0.430685
MPDZ	0	0	0	0	0	0	0	0	0	0	0.242403	0	0	0	0	0	0	0	0.0220366	0	1	10	0.340893	-0.0270641	0.0711374
MPG	0	0	0	0	0	0	0.32136	0	0	0	0	0	0	0	0	0	0	0	0.0292145	0	1	10	0.340893	-0.0358795	0.0943085
MPO	0	0.446074	0	0.142652	0	0.129977	0	1.5711	280.613	0	0	0	0	0	0	0	0	0	25.7185	0	1.00897	10	0.33678	-31.0765	82.5134
MRC1	0	0.198546	0	0	0	0	0	1.73783	1.12166	0	0.622548	0	0	0	0	0	0	0	0.334599	0	1.8829	10	0.0890971	-0.0613498	0.730548
MRC2	0.106419	0.575952	0	0.211659	0.207373	0.247713	0.253679	2.91804	0.14773	0.843912	1.32976	0.186358	0.16724	0.323626	0.503154	0.132547	0	0.168479	0.622022	0.211629	1.54927	11.0701	0.149417	-0.172187	0.992972
MRM1	0	0	0.364153	0	0	0.352192	0.366471	0	0	0.466654	0.632632	0	0.411907	0	0	0	0	0.259525	0.198373	0.0959188	1.05973	15.7192	0.30528	-0.102795	0.307704
MRPL13	1.75511	2.89873	2.73279	1.00252	0.591283	2.29966	1.73787	0.849568	1.11593	1.95256	1.89286	0.95056	0.372143	0	1.83418	0	0.718519	1.99456	1.71172	0.838567	2.27756	12.2146	0.041505	0.03948	1.70682
MRPL17	1.52908	0	1.92266	0	0	0	0	0	0	0	0	0	0	0	0	0	0	0	0.313795	0	1.47901	10	0.169934	-0.15894	0.786529
MRPL18	6.27689	0	0	5.40708	8.04248	0	1.34501	0	0	12.046	3.38024	0	0	0	0	0	0	0	3.31797	0	2.66459	10	0.0237118	0.543472	6.09248
MRPL3	0	0	0.675037	0	1.20683	0	0	0	0	0	0	0	0	0	0	0	0	0	0.171079	0	1.42289	10	0.185206	-0.0968175	0.438975
MRPL50	2.37428	3.77098	0	1.59974	0	2.42531	0	0	1.07486	3.45596	4.1626	0	0.871595	2.2213	0	1.17019	0	1.50634	1.71489	0.824203	1.5082	15.7375	0.151314	-0.362945	2.14431
MRPL51	0	0	0	0	0.938172	0	0	0	0	1.29954	1.57503	0	0	0	0	0	0	0	0.346612	0	1.88276	10	0.0891181	-0.0635837	0.756808
MRPL52	0	0	0	0	0	0	0	0	0	0	11.158	0	2.22194	0	0	0	0	0	1.01436	0.317421	0.655719	11.8647	0.524517	-1.62178	3.01566
MRPL55	0	1.38923	0	0	1.37517	0.977318	0	0	0	1.07033	3.17202	0	0.767112	0	0.747495	0	0	0	0.725824	0.216372	1.52137	13.6475	0.150995	-0.210505	1.22941
MRPS15	0	0	0	0	0	0	0	2.19177	0	1.57357	0	0	0	0	0	0	0	0	0.342304	0	1.46675	10	0.173175	-0.177691	0.862299
MRPS16	2.73248	2.84977	2.9874	4.68758	3.65699	0	0	0	0	0	0	0	0	0	0	0	0	0	1.53766	0	2.77185	10	0.0197244	0.30162	2.77369
MRPS21	2.05971	0	1.83928	0	14.6969	0.548967	0	0	1.29781	14.5246	11.1269	1.04877	0	0	1.48203	0	0	0	4.19038	0.361542	2.07796	10.3376	0.0635181	-0.258619	7.91629
MRPS28	2.68059	2.53437	2.02877	4.73353	6.66287	5.197	5.44827	6.03162	0.854067	6.72959	10.9944	2.86112	2.27059	1.2136	1.49551	3.27508	2.19881	0	4.89956	1.9021	3.15145	13.995	0.00707383	0.957407	5.0375
MRPS33	0	4.55584	3.10184	3.32209	3.99315	0	0	0	0	0	0	0	0	0	0	0	0	0	1.36117	0	2.34768	10	0.0408016	0.0693105	2.65304
MRRF	0	0	1.96241	2.10586	4.97974	0	0	0	0	2.30457	0	0	0	0	0	0	0	0	1.03205	0	2.09566	10	0.0625318	-0.0652425	2.12935
MS4A10	0	0	0	0	0	0	0	0	0.767823	0	0	0	0	0	0	0	0	0	0.0698021	0	1	10	0.340893	-0.0857266	0.225331
MSH2	0	0.162223	0	0	0	0	0.0667935	0.770478	0.0580533	0	1.16346	0	0	0	0.108153	0	0	0	0.20191	0.0154505	1.56612	10.3405	0.147387	-0.07764	0.450558
MSN	55.0354	59.0331	35.2506	40.9619	40.4429	131.42	154.191	161.485	152.41	122.529	159.743	64.956	46.3854	30.6971	32.9276	31.2827	70.9384	53.899	101.137	47.298	3.07273	12.7007	0.00911559	15.895	91.782
MT1G	0	0	0	0	0	4.98643	5.32984	0	0	0	0	0	0	0	0	0	0	0	0.937843	0	1.4897	10	0.16715	-0.464882	2.34057
MTA2	0.359547	0.317171	0.257839	0.917947	0.710233	0.626853	1.45906	2.56089	0.565	0.411798	1.68946	0.666119	0.203227	1.21542	0.591655	0	0	0	0.8978	0.382346	1.84606	15.9763	0.0834949	-0.0765329	1.10744
MTMR11	0	0	0.24924	0.256053	0	0.270165	0	0	0	0.21823	0.418351	0	0	0	0	0	0	0	0.128367	0	2.73648	10	0.0209588	0.0238463	0.232888
MTMR12	0	4.18622	0	0.741477	0	0	2.46249	0	0	0	0.378676	0	0	0	0	0	0	0.11228	0.706261	0.01604	1.66855	10.0301	0.126075	-0.231105	1.61155
MTMR14	0	0.20927	1.14435	0.257467	0.32775	0.508296	0	0.277281	0.107962	0.423591	0.292346	0	0	0	0	0	0	0	0.322574	0	3.39295	10	0.00685178	0.110741	0.534407
MTX3	0	0	0	0.606793	0	0	0	0	0	0	0	0	0	0	0	0	0	0	0.055163	0	1	10	0.340893	-0.0677478	0.178074
MUC1	0	5.24995	0.945562	5.36843	1.39476	1.43659	1.08005	8.64392	1.3669	0.261847	2.11738	0	0.815866	2.50279	0.982673	0	0	0	2.53322	0.614475	2.16054	13.3346	0.0494807	0.00503778	3.83245
MUC16	0.213366	0	0	0.0135235	0.177018	0	0	0	0	0	0	0	0	0	0	0	0	0	0.0367189	0	1.544	10	0.15362	-0.0162699	0.0897077
MUC2	0	0	0	0	0	0	0	0	0.624855	0	0	0	0	0	0	0	0	0	0.056805	0	1	10	0.340893	-0.0697644	0.183374
MUC5B	0	0	0	0	0	0	0	0	0.146087	0	0	0	0	0	0	0	0	0	0.0132806	0	1	10	0.340893	-0.0163104	0.0428717
MX1	0	0	2.33958	0.0493029	0	0	0.0674811	81.9473	0.390161	9.97145	0.368684	3.1177	0	4.244	0.432691	0	0.710832	0	8.64854	1.21503	1.00273	10.1576	0.339278	-9.04954	23.9166
MX2	0	0	0	0	0	0	0	1.80456	0	0	0.199172	0	0	0	0	0	0	0	0.182157	0	1.1159	10	0.290559	-0.181558	0.545873
MXRA7	0	2.05623	0	0	0	0	0	0	0	0	0	0	0	0	0	0	0	0	0.18693	0	1	10	0.340893	-0.229576	0.603435
MYCBP	0	0	4.98434	0	0	0	0	0	0	0	0	0	0	0	0	0	0	0	0.453122	0	1	10	0.340893	-0.556496	1.46274
MYL6B	0	0	0	1.30462	0	0	0	2.06498	0	2.65927	4.15642	0	0.494583	0	0	0	0	0	0.925936	0.0706547	1.93765	10.5207	0.0799592	-0.121666	1.83223
MYO16	0	0	0	0	0	0	0	0	0	0	0.117122	0	0	0	0	0	0	0	0.0106474	0	1	10	0.340893	-0.0130765	0.0343714
MYO1F	0	0	0	0	0	0	0.256321	0.31378	1.93674	0	0.268267	0	0	0	0	0	0	0	0.252282	0	1.45944	10	0.175132	-0.13288	0.637444
MYO1G	0	0	0	0	0	0	0	0	0.12517	0	0	0	0	0	0	0	0	0	0.0113791	0	1	10	0.340893	-0.0139751	0.0367333
MYO5B	0	0	0	0	0	0	0	0	0.10836	1.84451	0	0	0	0	0	0	0	0	0.177534	0	1.06317	10	0.312705	-0.194534	0.549601
MYOF	0.0445468	0.826044	0.181725	0.203704	0.181255	0.534629	2.25058	4.95858	4.0902	0.951206	1.74606	1.09382	0.221316	0.292135	0.416813	0	0.990247	0.0992026	1.45168	0.444791	1.89245	11.9543	0.0828921	-0.152853	2.16664
MZB1	0	0.968942	0	0	0	2.0012	0	5.30655	8.19016	0	8.18708	0	0	0	0	0	0	0	2.24127	0	2.22162	10	0.0505555	-0.00657632	4.48911
NAA16	0	0	0	0	0	0	0	0	0	0	0.0507456	0	0	0	0	0	0	0	0.00461324	0	1	10	0.340893	-0.0056657	0.0148922
NAA25	0	0	0	0	0	0.0584668	0	0	0	0	0	0	0	0	0	0	0	0	0.00531517	0	1	10	0.340893	-0.00652776	0.0171581
NAA38	0.685339	2.65471	0	3.62589	0.800648	1.53698	3.06607	3.58709	0	6.6308	8.88334	0.586945	1.17132	2.16999	0	1.48626	0	0.6715	2.86099	0.869431	2.21763	12.3541	0.046031	0.0410638	3.94205
NAAA	0	0	0	0.394672	0	0.529661	0.345399	0	0	0	1.31994	0	0.340101	0	0	0	0	0	0.235425	0.0485858	1.40406	12.8078	0.184081	-0.10108	0.474758
NADSYN1	0	0	0	0	0	0	0.167336	0	0	0	0	0	0	0	0	0	0	0	0.0152124	0	1	10	0.340893	-0.0186829	0.0491077
NANP	0	0	0	0	0	0	0	0	0	0	0.587429	0	0	0	0	0	0	0	0.0534026	0	1	10	0.340893	-0.0655858	0.172391
NARFL	0	0	0	0.742882	0	0	0	0	0	0	0	0	0	0	0	0	0	0	0.0675347	0	1	10	0.340893	-0.082942	0.218012
NASP	0	0	0	0	0	0	0.556906	1.08661	0.452935	0	0	0	0	0	0	0	0	0	0.190587	0	1.75553	10	0.109695	-0.0513081	0.432482
NAT10	0	0	0.0618426	0.34775	0.123129	0	0	0.228008	0	0.369731	0	0	0	0	0	0	0	0	0.102769	0	2.33859	10	0.0414392	0.0048537	0.200685
NAV2	0	0	0	0	0	0	0.417224	0	0	0	0	0	0	0	0	0	0	0	0.0379295	0	1	10	0.340893	-0.0465826	0.122442
NBR1	0	0	0	0	0	0	0	0	0	0.242914	0.19659	0	0	0	0	0	0	0	0.0399549	0	1.48069	10	0.169493	-0.020169	0.100079
NCF1	0	0	0	0	0	0	0	0	1.31054	0	0	0	0	0	0	0	0	0	0.11914	0	1	10	0.340893	-0.14632	0.3846
NCF2	0	0	0	0	0	0	0	0	0.883872	0	0	0	0	0	0	0	0	0	0.080352	0	1	10	0.340893	-0.0986834	0.259387
NCF4	0	0	0	0	0	0	0	0	1.13464	0	0	0	0	0	0	0	0	0	0.103149	0	1	10	0.340893	-0.126681	0.332978
NCKIPSD	0	0.295127	0	0.37532	0	0.452034	0.796449	0.187639	0.159143	1.04264	0.729836	0	0.13316	0	0.203229	0	0	0	0.367108	0.0480556	2.85188	11.7009	0.0148978	0.0746062	0.563499
NCOA5	0	0.284131	0	0.470785	0	0.381411	1.90412	0.515832	0	0	0	0	0.271986	0	0.466296	0	0	0	0.323298	0.105469	1.1799	13.1407	0.258958	-0.180575	0.616234
NCOR1	0	0	0	0	0	0	0.392244	0.0650679	0	0	0.261914	0	0	0	0	0	0	0	0.0653842	0	1.61786	10	0.136764	-0.0246639	0.155432
ND3	0	0	20.9639	0	18.824	0	0	0	0	22.7493	0	0	0	0	0	0	0	0	5.6852	0	1.92865	10	0.0826187	-0.88282	12.2532
NDEL1	0	0	0	0.570196	0	0.518872	0.703935	0	0	0.740959	0	0	0	0	0.511483	0	0	0	0.23036	0.073069	1.28722	15.9793	0.216352	-0.101777	0.41636
NDST3	0	0.808742	0.280028	0	0.326861	0	0	0	0	0	0	0	0	0	0	0	0	0	0.128694	0	1.66505	10	0.126875	-0.0435221	0.30091
NDUFB7	0	0	0	46.2865	12.1618	1.9288	0	0	0	60.0839	0.497197	0	3.39716	1.67585	2.62067	17.4938	0.47879	0	10.9962	3.66661	1.06753	12.4796	0.305949	-7.56649	22.2257
NECAP1	0	0.842576	0.894278	0	0	0.918194	0.741875	0	0	0	1.33967	0	0	0	0	0	0	0	0.430599	0	2.76994	10	0.0197893	0.0842254	0.776973
NEDD4	0	0	0	0	0	0	0	0	0	0	0.189588	0	0	0	0	0	0	0	0.0172353	0	1	10	0.340893	-0.0211673	0.0556379
NEDD4L	0.719437	0.331089	0	0.213518	0.867643	0.570071	0	1.32429	0.30647	3.01226	0.789289	0.349979	0	0	0	0.295635	0.453485	0	0.73946	0.157014	2.17114	11.6758	0.0512953	-0.00386363	1.16876
NEDD8-MDP1	5.27329	1.17433	3.91691	4.34539	2.33061	0	0	0	0	0	0	0	0.992065	1.48779	1.1218	0	0	0	1.54914	0.514522	1.54603	12.915	0.146241	-0.412085	2.48132
NELFA	0	0.225175	0	0.109017	0	0	0	0	0	0	0	0	0	0	0	0	0	0	0.0303811	0	1.39151	10	0.194246	-0.0182661	0.0790283
NELFE	0	0	0	0	0	0	0	0.361781	0	0	0.326365	0	0	0	0	0	0	0	0.0625587	0	1.4883	10	0.167512	-0.0310978	0.156215
NEU1	2.91861	1.10469	2.35245	1.24718	0	0	5.12677	1.1121	1.26972	3.79681	3.7616	0	0	0	0.988972	1.55506	2.7512	1.02015	2.06272	0.902197	1.82986	15.9998	0.0859661	-0.183954	2.505
NEXN	0	0.492725	0	0.713016	0.623216	0.466254	1.37043	0.294487	0	0	0	0	0	0	0	0	0	0	0.360012	0	2.74212	10	0.0207572	0.0674798	0.652543
NFATC2IP	0	0	0	0.178649	0	0	0	0	0	0	0	0	0	0	0	0	0	0	0.0162408	0	1	10	0.340893	-0.0199459	0.0524275
NFIA	0	0	0	0.440243	0	0	0	0	0	0	0	0	0	0	0	0	0	0	0.040022	0	1	10	0.340893	-0.0491526	0.129197
NFIB	0	0	0	0	0	0	0	0.8128	0	0	0	0	0	0	0	0	0	0	0.0738909	0	1	10	0.340893	-0.0907483	0.23853
NFKB2	0	0	0	0	0	0	0	0.151727	0	0.228561	0.330316	0	0	0	0	0	0	0	0.0646003	0	1.8208	10	0.0986482	-0.0144521	0.143653
NGFR	0	0	0	0	0	0	0	0	0	0	0.751188	0	0	0	0	0	0	0	0.0682898	0	1	10	0.340893	-0.0838694	0.220449
NHLRC3	0	0	0.440808	1.1028	0	0	0	0	0	1.03241	3.35608	0	1.83877	0	0	0	0	0	0.539281	0.262682	0.681301	15.8711	0.505501	-0.584622	1.13782
NHP2	0	8.53008	2.15029	2.58886	2.69335	2.61009	9.58319	5.37597	9.72516	2.79293	0	0	1.23165	4.24124	4.08562	0	0	0	4.18636	1.3655	2.1514	15.8001	0.0472705	0.0384288	5.60328
NIPBL	0	0	0	0.0696285	0	0	0	0	0	0.0558266	0.103293	0	0	0	0	0	0	0	0.0207953	0	1.85144	10	0.0938241	-0.00423113	0.0458218
NKAP	0	0	0	0	0	5.24219	0	0	0	0	0	0	0	0	0	0	0	0	0.476563	0	1	10	0.340893	-0.585285	1.53841
NLN	0.520431	1.12107	0.506831	0.506463	0.627119	0	0.692591	0.533477	1.08324	0.658384	0.823531	0	0.44361	0.454514	0.39651	0	0	0.315196	0.643012	0.229976	3.32801	15.6458	0.00437008	0.149452	0.676621
NMNAT1	0.467438	0.932929	0.952311	0.777317	0.909234	0.474369	1.80473	0.773076	0	1.12203	1.23983	0.667872	0	1.03651	0	0.564302	0	0.601093	0.859388	0.409968	2.13823	14.1191	0.0504555	-0.00102237	0.899861
NMT2	0	0	0	0	0.148497	0	0.125526	0.287801	0.102993	0	0	0	0	0	0	0	0	0	0.0604379	0	2.10054	10	0.0620213	-0.00367145	0.124547
NOL3	0	2.49151	0.520284	0.710448	0	0.516057	0	0.737337	0	0.894591	2.32613	0.688298	1.49276	0	0	0	0	0	0.745123	0.31158	1.25182	15.9523	0.228682	-0.300825	1.16791
NOL6	0	0	0	0	0	0	0	0	0	0	0.294758	0	0	0	0	0	0	0	0.0267962	0	1	10	0.340893	-0.0329094	0.0865018
NOL9	0	0.427517	0	0.272314	0	0	0.305343	1.10995	0	0.279231	0.453615	0	0	0	0	0	0	0	0.258906	0	2.55613	10	0.028562	0.0332219	0.48459
NOLC1	0	0.614272	0.0775347	1.16864	0.52311	0.393738	1.21438	0.894263	0	1.54536	3.35226	0.192845	0.457944	0.136441	0.566875	0	0	0.381628	0.889414	0.247962	2.10985	11.621	0.057279	-0.0233694	1.30627
NOMO3	0.290187	1.05155	0.644158	0.454919	0.257648	0.663028	0.862073	0.313745	0.229391	0.223404	1.93144	0.169159	0.410843	0.0505783	0.652851	0	0.256534	0.366109	0.629231	0.272296	2.01803	14.7433	0.0621669	-0.0206339	0.734504
NOP2	0	0	0	0	0	0.408998	0.405763	0	0.554672	0	1.79355	0	0	0	0	0	0	0	0.287544	0	1.75678	10	0.109473	-0.0771504	0.652238
NOS3	0	0	0	0	0	0	0	0	0	0.262751	0	0	0	0	0	0	0	0	0.0238865	0	1	10	0.340893	-0.0293359	0.0771088
NPC1	0	0	0	0	0	0	0	0.122916	0.12589	0.0934992	0	0	0	0	0	0	0	0	0.0311187	0	1.915	10	0.0845041	-0.00508847	0.0673258
NPHS1	0.111235	0	0	0	0	0	0	0	0	0	0	0	0	0	0	0	0	0	0.0101123	0	1	10	0.340893	-0.0124193	0.0326439
NPHS2	0.961241	0	0.4848	0	0	0	0	0	0	0	0	0	0	0	0	0	0	0	0.131458	0	1.40068	10	0.191567	-0.0776591	0.340576
NQO1	0	0	0	0	0	0	5.17585	0	0	0	8.05292	0	0	0	0	0	1.22988	0	1.20262	0.175697	1.2108	10.8804	0.251615	-0.842306	2.89614
NRM	0	0	0	0	0	0	0	0.986431	0.847236	0	0	0	0	0	0	0	0	0	0.166697	0	1.48549	10	0.168242	-0.0833377	0.416732
NRP1	0.78214	1.44818	0.702597	0	0.96775	1.03261	1.12354	1.79296	1.62185	1.1972	1.94845	1.1248	0	0.387111	0	0.250374	0	0.680805	1.14703	0.349013	3.43954	15.2617	0.00357069	0.30423	1.2918
NT5DC1	0	0.244017	0.256824	0	0	0	0.312161	0	0	0	0	0	0	0	0.235183	0	0	0	0.0739093	0.0335976	0.78916	15.7767	0.441717	-0.0681014	0.148725
NUB1	0	0	0	0	0	0	0	0.502531	0	0.343984	0.148615	0	0	0	0	0	0	0	0.0904663	0	1.72392	10	0.115441	-0.0264598	0.207392
NUCB2	0	0.387761	0.261699	0.372725	0	0.390165	0.235426	0.892382	0	0.332506	0	0	0	0	0	0	0	0	0.261151	0	3.22315	10	0.00912623	0.0806196	0.441683
NUDT8	0	0.72331	0.62039	0.923352	0	0.788801	0	0	0	0	0	0	0	0	0	0	0	0	0.277805	0	2.35253	10	0.0404656	0.0146891	0.540921
NUDT9	0	1.55246	0.776317	0	0	0	0	0	0	0	0	0	0	0	0	0	0	0	0.211707	0	1.39878	10	0.19212	-0.125523	0.548937
NUMB	0	3.32422	0	0	0	0.50858	0	0	0.537919	0	0	0.578095	0.366799	0	0	0	0	0	0.397338	0.134985	0.839015	11.7338	0.418226	-0.420662	0.945368
NUP107	0	0	0	0	0	0	0	0	0	0	0.380399	0	0	0	0	0	0	0	0.0345818	0	1	10	0.340893	-0.0424712	0.111635
NUP188	0	0	0	0.0444567	0	0	0	0	0	0	0.0482596	0	0	0	0	0	0	0	0.00842876	0	1.48918	10	0.167285	-0.00418249	0.02104
NUP205	0.042236	0.168664	0.105041	0.291612	0.123849	0	0.179729	0.0564826	0.0387396	0.31056	0.315483	0.11747	0.0448365	0.0716345	0.143135	0	0.103767	0	0.1484	0.0686918	1.95656	15.3448	0.0688512	-0.00695524	0.166371
NUP35	0	0	0	0	1.66311	0	1.25488	0.977429	0	0	0	0	0	0	0	0	0	0	0.354129	0	1.87675	10	0.0900037	-0.0663046	0.774562
NUP62	0	2.84874	0.435955	1.28854	0	0	0.601282	0	1.33351	0	3.72499	0	0	0	1.65049	0	0	0	0.930274	0.235784	1.53296	15.2925	0.145711	-0.269534	1.65851
NUP85	0	0	0	0	0	0.0968659	0.33673	0	0	0.152365	0.357635	0	0	0	0	0	0	0	0.0857814	0	2.0482	10	0.0677117	-0.00753597	0.179099
NUP98	0	0.095833	0.148961	0.155398	0.142672	0.0719716	0	0.170061	0.230945	0.865043	0.126785	0.0991497	0	0.0387048	0.0861296	0	0	0	0.182516	0.0319977	2.05246	11.0561	0.0645721	-0.0107918	0.311827
OAS1	0	0	1.75468	0	0	0	0	0	0	0	0	0	0	0	0	0	0	0	0.159516	0	1	10	0.340893	-0.195908	0.51494
OAS2	0	0	0	0	0	0	0	2.60997	0	0	0	0	0	0	0	0	0	0	0.23727	0	1	10	0.340893	-0.291401	0.76594
OAS3	0.131347	0.127735	0.397921	0.309208	0.11439	0.0773257	0.160486	15.2582	0.43667	1.21289	1.54477	2.08148	0.429797	1.30233	0.0769438	0.194251	0.35298	0.125687	1.79736	0.651924	0.827781	10.8729	0.42559	-1.9045	4.19537
OGFR	0	0	0	0	0	0	0	0.395069	0.314046	0	0.444101	0	0	0	0	0	0	0	0.104838	0	1.91109	10	0.0850518	-0.0173926	0.227068
OLFML1	0.54719	2.49789	0	1.10942	1.54722	2.63825	0.335143	3.29271	0.741311	1.13465	4.63963	0.790682	1.1251	0.338395	0	0	0	2.55667	1.68031	0.687264	1.78366	15.9497	0.0935148	-0.187504	2.1736
OPTN	0	0	0	0	0	0	0	0	0.431832	0	0	0	0	0	0	0	0	0	0.0392574	0	1	10	0.340893	-0.0482136	0.126728
ORM1	8.49589	0.762066	7.51104	20.8234	4.41914	11.264	1.82883	62.233	40.2892	26.2016	9.04731	6.57046	7.03367	0.305976	4.86443	0.703	15.7533	3.21174	17.5341	5.4918	1.99069	12.2442	0.0693125	-1.10893	25.1936
ORMDL3	0	0	0	0	3.23459	0	0	0	0	0	0	0	0	0	0	0	0	0	0.294054	0	1	10	0.340893	-0.361139	0.949247
OSBPL10	0	0	0.279599	0.243685	0	0.175701	0.443262	0	0.406532	0	0.0940026	0	0	0	0	0	0	0	0.149344	0	2.89034	10	0.0160977	0.0342161	0.264471
OSBPL1A	0	0.447433	0.207755	0	0	0.486624	0.52455	1.08603	0	0	0	0	0	0	0	0	0	0	0.250218	0	2.35094	10	0.0405758	0.0130697	0.487365
OSR2	0	0	0	0	0	0.80761	0.751074	0	0	0	0	0	0	0	0	0	0	0	0.141699	0	1.48951	10	0.167199	-0.0702658	0.353663
PABPC1L	0	0.926111	0	0.581764	0	0	0	0	0	0	0	0	0	0	0	0	0	0	0.13708	0	1.44536	10	0.178956	-0.0742396	0.348399
PACS1	0	0.500055	0.26732	0.177289	0.166691	0.200699	0.196548	1.27932	0.487132	0.349087	0	0	0	0	0	0	0	0	0.329468	0	3.07664	10	0.0117075	0.0908636	0.568072
PAF1	0	0	0	0	0	0	0	0	0	0	0.409495	0	0	0	0	0	0	0	0.0372268	0	1	10	0.340893	-0.0457197	0.120173
PAFAH2	0.457069	0	0.790492	0	0.468564	0	0	0	0	0	0	0	0	0	0	0	0	0	0.156011	0	1.84608	10	0.0946517	-0.0322879	0.344311
PAK1	0.731916	0	0	0.679041	0.626884	0	0	0	0	1.30614	0.927399	0	0	0	0	0	0	0	0.388307	0	2.68701	10	0.0228167	0.0663121	0.710302
PAK2	0	1.13004	0.789996	1.35708	0	0.82358	2.08636	1.43535	0.901845	0.867036	1.35431	0.460016	0.325518	0.465605	1.30091	0	0	0.756866	0.976873	0.472702	2.0026	15.4758	0.0630609	-0.031005	1.03935
PAK4	0	0	0	0.414511	0	0	0.512677	0	0	0.872086	2.07849	0	0	0	0	0	0	0	0.352524	0	1.8153	10	0.0995371	-0.0801707	0.785219
PANK1	0	0	0	0	0	0	0	0	0	0.43774	0.418776	0	0	0	0	0	0	0	0.0778651	0	1.49027	10	0.167005	-0.0385533	0.194283
PAPLN	0.722029	2.42771	0.561771	5.63844	1.74437	3.53257	7.26946	8.78544	2.91625	6.22767	5.31922	1.07409	1.20705	1.2434	4.20952	0.466908	1.15911	1.5195	4.10408	1.55423	2.70805	14.8032	0.0163416	0.540588	4.55913
PAPOLA	0	0.275673	0.286077	0	0	0	0	0	0	0	0	0	0	0	0	0	0	0	0.0510681	0	1.4904	10	0.16697	-0.0252784	0.127415
PAPPA2	0	0	0	0	0	0	0	0.141063	0.46062	0	0	0	0	0	0	0	0	0	0.0546985	0	1.2855	10	0.227589	-0.0401096	0.149507
PARG	0	0	0	0	0	0	0	0	0	0.109017	0.195077	0	0	0	0	0	0	0	0.027645	0	1.4227	10	0.185259	-0.0156506	0.0709406
PARL	0	0	0	0	0	0.320773	0	0	0	0.621349	0.336629	0	0.388583	0	0	0	0	0	0.11625	0.0555119	0.715533	15.8128	0.484712	-0.119384	0.24086
PARP14	0	0	0	0	0	0	0	0.224256	0.0228261	0.0854898	0.0860799	0	0	0	0	0	0	0	0.0380592	0	1.79239	10	0.103325	-0.0092527	0.0853711
PARP9	0	0	0	0	0	0	0	1.02342	0.294146	0	0	0	0	0	0	0	0	0	0.119779	0	1.27154	10	0.232314	-0.0901116	0.329669
PARVB	0	0	0	0	0	1.0986	0	0	0	0	0	0	0	0	0	0	0	0	0.0998723	0	1	10	0.340893	-0.122657	0.322402
PBXIP1	0	0.978759	1.17031	0.5366	0	0.109599	1.38924	1.1086	1.87717	0.21263	1.61313	0.530869	0	0	0.208081	0.326971	0	0	0.817821	0.152274	3.03007	12.8036	0.0098089	0.190287	1.14081
PCBD2	0	0	0	0	0	0.551664	0	0	0	0	0	0	0	0	0	0	0	0	0.0501513	0	1	10	0.340893	-0.0615927	0.161895
PCDH1	0	0.348109	0.155699	0	0	0	0	0	0	0	0	0	0	0	0	0	0	0	0.0458007	0	1.37332	10	0.199658	-0.0285085	0.12011
PCDH11X	0	1.37008	1.13862	0	107.761	0	0	0	0	0	0	0	0	0	0	0	0	0	10.0246	0	1.02554	10	0.329275	-11.7552	31.8043
PCM1	0	0	0	0	0	0	0	0	0	0.0907039	0.119156	0	0	0	0	0	0	0	0.0190782	0	1.47424	10	0.171187	-0.00975616	0.0479125
PCMTD1	0	0.429516	0.262557	0	0	0.190013	0.301053	0.348171	0	0	0	0	0	0	0	0	0	0	0.13921	0	2.71966	10	0.021573	0.0251591	0.253261
PCNP	0	0	0	2.19889	0	0	0	0	1.84541	0	0	0	0	0	0	0	0	0	0.367663	0	1.4838	10	0.168681	-0.184436	0.919762
PCNT	0	0	0	0	0	0	0	0.0603386	0	0.00843203	0	0	0	0	0	0	0	0	0.00625187	0	1.14457	10	0.279042	-0.00591863	0.0184224
PCOLCE	0	0.561598	0	0	0	0.655717	0.754483	2.00282	0.83642	0	1.54679	0	0	0	0.722402	0	0	0	0.577985	0.1032	2.04748	14.1147	0.0596952	-0.0221845	0.971753
PCSK1N	7.0832	0	0.578181	0	0	0	0	0	0	0	0	0	0	0	0	0	0	0	0.696489	0	1.08689	10	0.302588	-0.731322	2.1243
PCYOX1L	0	0.388018	0.207321	0.339291	0.282727	0.274117	0.271917	0.305392	0	0.461604	0.860975	0	0	0	0	0	0	0	0.308306	0	4.40144	10	0.00133207	0.152232	0.464379
PCYT1B	1.62465	1.19207	1.27671	1.39916	1.42874	0	0	0	0	0	0	0	0	0	0	0	0	0	0.629213	0	2.85725	10	0.0170372	0.13854	1.11989
PDCD4	0.595042	2.73263	0	2.95477	0	1.01827	2.26665	3.55936	0.969222	2.34045	2.83082	0	1.38995	1.21984	0.862624	0	0.889303	0.713462	1.75157	0.725026	2.36344	14.6019	0.0324388	0.098559	1.95452
PDE12	0	0.0983681	1.34432	2.0648	1.59547	0.362295	0.952177	0.770389	1.45761	2.6925	3.87327	0	0	0	0	0.81408	0.713761	0	1.38284	0.218263	3.07323	12.9292	0.00894278	0.345465	1.98368
PDE4DIP	0	0	0	0	0	0	0	0	0	0.147926	0.126711	0	0	0	0	0	0	0	0.024967	0	1.48531	10	0.16829	-0.0124865	0.0624205
PDLIM3	0.712363	2.0532	0	0.638714	0	0	0	0	0	0	2.51641	0	0	0	0	0	0	0	0.538245	0	1.96223	10	0.0781464	-0.0729395	1.14943
PDPK1	0	0.454071	0	0	0	0	0	0	0	0	0	0	0	0	0	0	0	0	0.0412792	0	1	10	0.340893	-0.0506966	0.133255
PDSS1	0	0	0	0	0	0	0	0	0	0	0.679984	0	0	0	0	0	0	0	0.0618168	0	1	10	0.340893	-0.0759196	0.199553
PDZD8	0	0	0	0	0	0	0.0871301	0	0	0	0.134923	0	0	0	0	0	0	0	0.0201866	0	1.45022	10	0.177627	-0.0108283	0.0512016
PELO	0	0	0.89254	0	0	0	0	0	0	0	0	0	0	0	0	0	0	0	0.08114	0	1	10	0.340893	-0.0996512	0.261931
PER1	0	0	0	0	0	0	0	0	0	0.751812	0	0	0	0	0	0	0	0	0.0683466	0	1	10	0.340893	-0.0839391	0.220632
PES1	0	0.741022	0	0	0.244501	0.204166	1.03611	0.288401	0	0	0.635438	0.165826	0.377668	0	0.235074	0	0	0	0.286331	0.111224	1.41999	14.4654	0.176803	-0.0885822	0.438796
PEX1	0.099881	0	0	0	0.118344	0.0946963	0.118969	0	0	0.374422	0.67959	0	0	0	0	0	0	0	0.135082	0	2.11569	10	0.0604604	-0.00717948	0.277344
PEX11G	0	4.32259	3.18806	0	3.56143	2.49038	1.81122	0	0	2.29495	0	0	1.92552	0	0	0	2.13203	0.696176	1.60624	0.679105	1.49454	15.9209	0.15459	-0.388475	2.24274
PEX14	0	1.23528	1.0547	0	0	0	0	0	0	0	0	0	0	0	0	0	0	0	0.20818	0	1.48508	10	0.168349	-0.104163	0.520523
PEX19	0	0	1.60107	0	0.871412	0	1.65214	0	0.863216	0	0	1.49743	0	0	0	0	0	0	0.453441	0.213919	0.812074	14.5812	0.429808	-0.390727	0.869771
PEX26	0	0	0	0	0	0.742358	0	0	0	0	0	0	0	0	0	0	0	0	0.0674871	0	1	10	0.340893	-0.0828835	0.217858
PEX5	0	0	0.328919	0	0	0.619258	0	0	0	0	1.20213	0	0	0	0	0	0	0	0.195482	0	1.66491	10	0.126902	-0.0661298	0.457094
PFKFB2	4.27448	3.14838	3.3815	0.245361	2.46531	1.39181	2.82432	0.896279	2.66365	2.36472	7.59562	1.38444	1.78361	0	0	0.854045	2.26348	1.37095	2.84104	1.09379	2.59845	14.7591	0.020361	0.31198	3.18252
PGLYRP1	0	0	0	0	0	0	0	0	5.134	0	0	0	0	0	0	0	0	0	0.466727	0	1	10	0.340893	-0.573206	1.50666
PGM3	0	0.539272	2.28925	0.390212	0.887295	0.520197	0.598079	0.72959	0	2.97487	2.11427	0.594486	0.566072	0	0.250838	0.443419	0.243178	0.67577	1.00391	0.396252	1.94089	11.7756	0.0765856	-0.0759321	1.29125
PGS1	0	0	0	0.112872	0.179949	0.128063	0	0	0.0851993	0.311415	0	0.117623	0	0.0775153	0	0	0	0	0.0743179	0.0278769	1.28926	15.2051	0.216575	-0.0302466	0.123129
PHACTR4	0.334554	0.152526	0.124631	0.146574	0.273009	0.541774	0.19383	0.140091	0	0.124589	0.15464	0	0.390553	0	0	0	0	0.253456	0.198747	0.0920013	1.42767	11.6487	0.179642	-0.0567085	0.2702
PHF2	0	0	0	0	0	0	0	0.293148	0	0.188053	0.171664	0	0	0	0	0	0	0	0.0593514	0	1.85986	10	0.0925366	-0.0117525	0.130455
PHKA2	0	0	0.0817466	0	0	0	0	0	0	0	0	0	0	0	0	0	0	0	0.00743151	0	1	10	0.340893	-0.00912692	0.0239899
PHKG2	0	0	0	0	0	0	0	0	0	1.16305	1.67385	0	0	0	0	0	0	0	0.2579	0	1.46203	10	0.174437	-0.135141	0.650941
PHYHIPL	0	0	0	0	0	0	0.387718	0	0	0	0	0	0	0	0	0	0	0	0.0352471	0	1	10	0.340893	-0.0432884	0.113783
PHYKPL	0.961285	0	0	0	0	0	0	0	0	0	0	0	0	0	0	0	0	0	0.0873896	0	1	10	0.340893	-0.107327	0.282106
PI4K2A	0.128618	0	0.21221	0.199588	0.350355	0.152153	0.809233	1.28631	0.532064	0.455225	1.30565	0.183436	0	0	0.242732	0	0.17272	0.155136	0.493764	0.107718	2.70476	11.5876	0.0196615	0.0738361	0.698256
PICK1	0	0	0	0	0	0	0.193454	0	0.0812063	0	0	0	0	0	0	0	0	0	0.0249691	0	1.35849	10	0.204162	-0.0159841	0.0659223
PIGK	0	0.613657	0.367201	0.508787	0.405439	0.336695	0.709137	0.671638	0.36861	0.49824	1.64592	0	0	0	0	0	0	0	0.556848	0	4.50012	10	0.0011429	0.281136	0.832559
PIGS	0	1.68897	0	1.6161	1.07428	1.64645	1.1598	1.68928	0	1.0985	2.00834	0.568132	0.476014	0	2.26552	0	0	0	1.08925	0.472809	1.59164	12.0215	0.137405	-0.227245	1.46012
PIGT	0	0.381558	0	0	0	0.230316	0.420427	0.242384	0.170297	0.683812	0.968613	0	0	0	0	0	0	0	0.281583	0	2.95803	10	0.0143362	0.0694806	0.493685
PIH1D1	0	0	0	0	0	0	0	0	0	1.27065	0	0	0	0	0	0	0	0	0.115514	0	1	10	0.340893	-0.141867	0.372895
PIK3AP1	0	0	0	0	0	0	0.118038	0.304864	0.179995	0	0	0	0	0	0	0	0	0	0.0548088	0	1.7637	10	0.108253	-0.0144329	0.12405
PIK3C2A	0	0.0471809	0	0	0	0.0532973	0	0	0	0	0.151009	0	0	0	0	0	0	0	0.0228625	0	1.6122	10	0.137994	-0.00873454	0.0544595
PIK3CA	0.123886	0	0.137046	0.0264802	0	0	0	0	0	0	0	0	0	0	0	0	0	0	0.0261283	0	1.65791	10	0.128328	-0.00898667	0.0612433
PIK3R1	0	0	0	0	0	0	0	0.140602	0	0	0	0	0	0	0	0	0	0	0.012782	0	1	10	0.340893	-0.0156981	0.0412621
PIK3R4	0	0	0	0	0	0	0.100328	0	0	0.379681	0.61185	0.127995	0	0	0	0	0	0	0.0992599	0.0182849	1.25631	11.678	0.233554	-0.0598902	0.22184
PIN4	0	0	0	0	0	0	0	0	2.05401	1.96917	0	0	0	0	0	0	0	0	0.365743	0	1.49031	10	0.166994	-0.181075	0.912562
PIP4K2A	0	0.401526	0	0	0	0.540473	0	2.37651	2.16729	1.2415	2.65031	0.308848	0.415847	0	0.289372	0	0	0	0.85251	0.144867	2.15089	10.9268	0.0547239	-0.0170736	1.43236
PIR	0	1.07911	0	0	0	0	0	1.03363	0	0	0	0	0	0	0	0	0	0	0.192067	0	1.49029	10	0.166999	-0.0950934	0.479228
PITHD1	0.651769	0.951692	0.284542	2.05696	1.08199	0.327729	0.91459	0	1.05949	2.44229	2.5478	0	0.629161	0	0.55071	0	0	0.852155	1.1199	0.290289	2.78971	14.5972	0.0140218	0.194226	1.46499
PITPNB	0	0	0	0	0	1.30268	2.34862	1.60021	1.93649	0	0.724224	0	0	0.465723	1.53825	0	0	0	0.719293	0.286282	1.23058	15.9911	0.236273	-0.312962	1.17898
PITPNM1	0	0	0	0	0	0	0.13672	0.320158	0	0	0.143643	0	0	0	0	0	0	0	0.0545928	0	1.73394	10	0.113591	-0.0155598	0.124745
PKN1	0	0	0	0	0	0.0586916	0.118193	0.31271	0	0.138153	0.362717	0	0	0	0	0	0	0	0.0900423	0	2.2468	10	0.0484423	0.000747758	0.179337
PKN2	0	0	0.0759027	0.367995	0.266488	0.0821877	0.728856	0.132993	0.183297	0.253501	0.608869	0	0	0.26723	0.21562	0	0	0.184786	0.245463	0.0953766	1.75429	15.4935	0.0991326	-0.0317623	0.331934
PKP2	0.140267	0	0.869675	0.1889	0.767066	0.149548	0.708226	0	0	0.718145	0	0.435582	0.0859548	0	0.0929572	0.11784	0	0.293606	0.321984	0.146563	1.40837	14.8237	0.17965	-0.0903401	0.441183
PLA2G4F	0	0	0.115331	0.352345	0.179902	0.37474	0.169761	0	0	0.189107	0	0	0	0	0	0	0	0	0.125562	0	2.93446	10	0.0149264	0.0302227	0.220902
PLBD1	0	0	0	0	0.272464	0	0	0.427453	0.944987	0	0.706247	0	0	0	0	0	0	0	0.213741	0	2.09389	10	0.0627179	-0.0137039	0.441186
PLBD2	0	0.308302	0.898432	0.340128	0.32599	0	0.67246	2.69273	0.257704	0.322033	0.909116	0.271137	0.467138	0	0	0	0	0	0.611536	0.105468	2.11965	11.8678	0.0558181	-0.0147675	1.0269
PLCB1	0	0	0	0.136141	0	0	0	0	0	0	0	0	0	0	0	0	0	0	0.0123764	0	1	10	0.340893	-0.0152	0.0399528
PLCB3	0	0	0	0	0	0	0.0609834	0.461776	0	0.504841	0.136317	0.0511388	0	0	0	0	0	0	0.105811	0.00730555	1.69134	10.3179	0.120708	-0.0307235	0.227734
PLCD1	1.1486	2.09534	1.58252	1.44119	1.77277	0.697334	2.63721	0.380631	0.736431	3.52644	2.27382	0.531704	1.00377	0.467894	0.418115	0	0.765274	1.67363	1.66294	0.694341	2.79704	15.9006	0.0129776	0.234114	1.70308
PLCD4	0	0	0	0	0.210391	0.288123	0	0	0	0.239113	0	0	0	0	0	0	0	0	0.067057	0	1.9142	10	0.0846157	-0.0109976	0.145112
PLCG1	0	0	0	0.116339	0	0	0	0	0	0	0	0	0	0	0	0	0	0	0.0105763	0	1	10	0.340893	-0.0129892	0.0341418
PLD3	0	3.3824	0.9631	5.40248	0	1.85484	11.6648	36.2668	14.7693	2.96175	18.0924	1.56428	5.30905	1.20642	9.2067	1.01066	0	0.219038	8.66889	2.64516	1.68578	12.7073	0.116219	-1.71394	13.7614
PLEK	0	0	0	0	0	0.675473	0	0	0.645755	0	0	0	0	0	0	0	0	0	0.120112	0	1.49025	10	0.167009	-0.0594724	0.299696
PLEKHA1	0	1.11692	0	0	0.405371	0	0	1.08187	0	0	1.89088	0.683874	0	0	0	0	0	0	0.40864	0.0976962	1.40721	14.066	0.181076	-0.162768	0.784655
PLEKHO2	0	1.59895	0	0	0	0	2.14507	4.06324	1.78726	0.739098	2.35993	0.546425	0	0.697203	0	0.725666	0	0	1.15396	0.281328	2.03067	12.046	0.064963	-0.063266	1.80853
PLIN2	0	0	0.783563	0	0	0	2.4905	0	5.23403	0.492171	0	0	0	0	0	0	0.557586	0	0.818206	0.0796551	1.46943	10.5103	0.171002	-0.374005	1.85111
PLOD1	0	0	0	0	0	0	0.374464	0.769448	0.410809	0.409578	0.368281	0	0	0	0	0	0	0	0.212053	0	2.63982	10	0.0247416	0.0330698	0.391036
PLTP	0	0	0	0	0	0	0	0.34624	0	0	0	0	0	0	0	0	0	0	0.0314764	0	1	10	0.340893	-0.0386574	0.10161
PLXNB1	0	0	0	0	0	0.0475102	0	0	0	0	0.155376	0	0	0	0	0	0	0	0.0184442	0	1.28516	10	0.227704	-0.0135334	0.0504218
PNKD	2.08946	1.23636	1.37341	2.40663	1.59665	4.62184	0	0	2.34303	5.56494	4.80317	0	1.7436	0.858509	0	3.09778	0	1.58361	2.36686	1.0405	1.84038	15.9979	0.0843383	-0.201469	2.8542
PNPLA8	0	0	0.194092	0.136605	0	0	0.134904	0	0.244143	0	0.178859	0	0	0	0	0	0	0	0.0807821	0	2.75837	10	0.0201863	0.0155284	0.146036
POFUT1	0	0.618091	1.12557	0.756559	0	1.11182	0	0.721215	0.695525	0	0	0	0	0	0	0	0	0	0.457162	0	3.2606	10	0.00856548	0.144759	0.769565
POGZ	0	0	0	0	0	2.78636	0.103226	0.220417	0	0	0	0	0	0	0	0	0	0	0.282727	0	1.1253	10	0.286746	-0.277085	0.842539
POLG	0.0559538	0	0	0.0456487	0.0460421	0	0	0	0	0	0	0	0	0	0	0	0	0	0.0134222	0	1.92412	10	0.0832406	-0.0021208	0.0289653
POLI	0	0	0	0	0	0.461309	0	0	0	0	0.266417	0	0	0	0	0	0	0	0.0661569	0	1.42938	10	0.183383	-0.0369696	0.169283
POLR1C	0	0	0.972174	0.431134	3.22833	0.882492	2.47625	0	0.842885	0	0	0.876201	1.2943	0.409126	0	0	0	0	0.803024	0.368519	1.12436	15.2091	0.278295	-0.388205	1.25722
POLR2B	0.149138	0	0.680409	0.526977	0.395041	0.0909108	0.335554	1.14734	0.169382	1.11538	0.330132	0.231238	0.158902	0.363651	0.10296	0.256883	0	0.170101	0.449115	0.183391	2.11794	12.5807	0.0547081	-0.00624439	0.537693
POLR2D	0	1.30626	0	0	0	0	0	0	0	0	0	0	0	0	0	0	0	0	0.118751	0	1	10	0.340893	-0.145843	0.383344
POLR2E	0	0	0	0	0.89214	0	0	1.0721	0	0.892066	0.885221	0.808298	0	0	0	0	0	0	0.340139	0.115471	1.22191	15.9743	0.239468	-0.165163	0.614499
POSTN	3.56076	13.5552	1.36504	0.346967	3.57354	27.8819	91.4764	138.523	30.9959	13.2953	8.62772	7.13818	2.38041	0.786599	1.86859	1.54399	69.6476	3.13253	30.2911	12.3568	1.09034	15.9132	0.291799	-16.9501	52.8187
POTEI	0	0	0	0	0	0.236664	0.107123	0	0	0	0	0	0	0	0	0	0	0	0.0312533	0	1.37609	10	0.198827	-0.0193516	0.0818583
POTEJ	0	0	0	0	0	0	0	0	0.106673	0	0	0	0	0	0	0	0	0	0.00969754	0	1	10	0.340893	-0.0119099	0.031305
PPAT	0	0	0	0	0	0	0	0	0	0.748401	1.02193	0	0	0	0	0	0	0	0.160939	0	1.46943	10	0.172461	-0.0830975	0.404976
PPIC	0	0	0	0	0	1.20009	0	0	0	0	1.00207	0	0	0	0	0	0	0	0.200196	0	1.4834	10	0.168786	-0.100508	0.500901
PPIP5K2	0	0	0	0	0	0	0	0	0	0	0.0973392	0	0	0	0	0	0	0	0.00884902	0	1	10	0.340893	-0.0108678	0.0285659
PPM1F	2.46581	1.59019	2.6513	4.16133	1.85965	1.80568	2.52092	1.0674	0	5.27257	3.61099	1.63521	2.1207	0	0.710376	0	0	1.31385	2.45508	0.825734	2.93803	15.9812	0.00965709	0.453594	2.80509
PPM1H	0	0	0.56791	0	0	0	0	0	0	0	0	0	0	0	0	0	0	0	0.0516282	0	1	10	0.340893	-0.0634066	0.166663
PPM1K	0	0.676199	0	0.419133	0.319869	0	0	0	0	0.828141	0.910431	0.182796	0	0	0.181229	0	0	0	0.286707	0.0520036	2.0305	11.7607	0.0655453	-0.0177125	0.487119
PPM1L	0	0.175233	0	0	0	0	0	0	0	0	0	0	0	0	0	0	0	0	0.0159303	0	1	10	0.340893	-0.0195646	0.0514252
PPOX	0	1.25574	0.725508	1.8959	0	3.23186	0.86319	0.93663	0	1.65726	4.36029	0.432549	0.903388	0	2.99576	0	0	0	1.35694	0.618813	1.2496	15.0306	0.230556	-0.520683	1.99694
PPP1R10	0	0	0	0	0	0.0700623	0	0.0728246	0	0	0	0	0	0	0	0	0	0	0.0129897	0	1.49037	10	0.166977	-0.0064302	0.0324096
PPP1R12C	0	0.230391	1.189	0	0	0	0	0.703525	0	0	0.529773	0	0	0	0	0	0	0	0.241154	0	1.99785	10	0.0736511	-0.027797	0.510104
PPP1R9B	0	0	0	0	0	0.152283	0.256612	0.348847	0	0.287448	0	0	0	0	0.23915	0	0	0	0.0950173	0.0341643	1.12396	15.9634	0.277647	-0.053943	0.175649
PPP2R5C	0	0	0	0.224843	0.293215	0	0	0	0	0	0	0	0	0	0	0	0	0	0.0470962	0	1.47509	10	0.170963	-0.024043	0.118235
PPP2R5D	0	1.34981	0.510984	0.24499	0.669618	0.632011	0.650596	0	0.368748	0.480343	0.626933	0	0.426762	0	0.613442	0	0	0	0.503094	0.148601	2.3765	15.78	0.0304943	0.0379168	0.67107
PPP2R5E	0.294717	0.504823	0.303412	0	0.234558	0	0.69409	1.20247	0.416868	0	0.435236	0.535043	0	0	0.124872	0	0	0	0.371471	0.0942736	2.11503	15.8759	0.0505985	-0.000815664	0.55521
PPP4C	0	0.435745	1.1902	0.650498	1.82096	1.14705	2.43028	0	0	3.00291	2.70315	1.51424	0	0	1.38897	0	0	0.559456	1.21644	0.494667	1.69241	15.9979	0.109949	-0.182325	1.62586
PPP6R2	0.205031	0	0.325465	0	0	0	0	0	0.156269	0	0.275699	0	0	0	0	0	0	0	0.0874966	0	2.26477	10	0.0469862	0.00141524	0.173578
PRAF2	0	12.2008	5.92875	6.36416	6.51414	5.16033	12.3134	5.77814	1.55854	0	17.2046	2.75183	6.12834	1.86131	0	8.04337	0	0	6.63844	2.68355	1.94046	15.9855	0.0701724	-0.36606	8.27584
PREB	0	2.40213	2.00001	0	1.32669	0.343509	0.378461	1.44601	0.728299	0	0	0.920505	0.434258	0.52307	0	0	0	0	0.784101	0.268262	1.73172	14.446	0.104614	-0.121197	1.15288
PRF1	0	0	0	0	0	0	0	0	0.161433	0	0	0	0	0	0	0	0	0	0.0146757	0	1	10	0.340893	-0.0180238	0.0473752
PRKAA2	0.829771	0.401218	0.282691	0.4127	0	0.637902	0.66717	0	0	0	0	0.804346	0	0	0	0	0	0	0.293768	0.114907	1.1973	13.3306	0.252049	-0.14306	0.500784
PRKACB	6.6539	4.87367	7.13138	6.12199	6.98624	4.53075	4.77999	8.06619	8.31174	8.26148	6.52012	2.59512	1.58624	1.16151	2.09487	1.95722	2.63065	1.75025	6.56704	1.96798	9.94934	13.9336	1.03777e-07	3.60719	5.59093
PRKACG	0	0	0	0	0	1.57914	1.41445	0	0	1.65544	0.803494	0	0	0	0	0	0	0	0.495684	0	2.28472	10	0.0454199	0.0122751	0.979093
PRKAR1B	0	0	0	0	0	0	0	0	0	0.630387	0	0	0	0	0	0	0	0	0.0573079	0	1	10	0.340893	-0.070382	0.184998
PRKCD	0	0	0.269306	0.772181	0	0	0	0.281079	0.315859	0	0.626538	0	0	0	0	0	0	0	0.205906	0	2.45508	10	0.033961	0.0190337	0.392778
PRKCZ	0	0	0	0	0	0	0	0	0	0	0.693532	0	0	0	0	0	0	0	0.0630484	0	1	10	0.340893	-0.0774322	0.203529
PRKG1	0	0	0	0	0	0.20898	0	0.488871	0	0.374719	0	0	0	0	0	0	0	0	0.0975064	0	1.81207	10	0.100064	-0.0223884	0.217401
PRNP	0	0	0	0.778344	2.21738	0	0	0	0	0	0	0	0	0	0	0	0	0	0.272338	0	1.31657	10	0.217357	-0.188561	0.733237
PROM1	0	0	0	0	0	0	0	2.21819	0	0	0.800908	0	0	0	0	0	0	0	0.274464	0	1.32313	10	0.215246	-0.187729	0.736656
PRPF40A	0.512653	0.760913	1.37278	0.508598	0.786381	0.542673	0.55288	1.71239	0.784575	0.454516	1.04381	0.673215	0	0.39178	0.502451	0.507058	0	0.526328	0.821106	0.371548	2.84357	15.9316	0.0117737	0.114292	0.784825
PRPF6	0	0	0.204962	0.194439	0.156469	0	0.0729973	0	0	0	0.488998	0	0	0.183834	0	0	0	0	0.101624	0.0262621	1.4173	14.9074	0.176957	-0.0380349	0.188759
PRPSAP2	0.791719	7.0201	5.85426	3.72644	2.77703	4.04692	4.23954	1.14398	3.21214	2.79714	4.69312	2.02688	1.48703	1.20164	1.78238	0.60206	0	2.27213	3.66385	1.33888	3.66763	14.7176	0.00235122	0.97155	3.67841
PRRC1	0	0	2.22115	0.949381	0	1.15651	0	1.93238	0.327769	0	0	0	0	0	0	0	0	0	0.598835	0	2.36221	10	0.039803	0.0339873	1.16368
PRSS1	1581.94	737.28	701.627	91.5244	1038.38	0	0	0	0	0	0	0	0	0	0	0	0	0	377.341	0	2.26286	10	0.047139	5.7898	748.893
PRSS23	0	0	0	0	0	0.358888	0	0	0	0	0	0	0	0	0	0	0	0	0.0326262	0	1	10	0.340893	-0.0400695	0.105322
PRTN3	0	0	0	0	0	0	0	0.694702	98.3657	0	0.900654	0	0	0	0	0	0	0	9.08737	0	1.01781	10	0.332761	-10.8063	28.981
PRUNE	0	0	0	0	0	0	0.208259	0	0	0.860081	0.731984	0	0	0	0	0	0	0	0.163666	0	1.69609	10	0.120724	-0.0513404	0.378672
PSEN1	0	0	0	0	0	0	0	0	0	0	0.462823	0	0	0	0	0	0	0	0.0420748	0	1	10	0.340893	-0.0516737	0.135823
PSMD14	4.62913	0	2.46508	3.2756	8.59366	0	7.16072	13.2173	2.42663	4.37292	8.2831	0	4.04774	2.18464	1.42	3.78117	0.994396	3.11457	4.94765	2.22036	2.03199	13.7746	0.0619054	-0.155814	5.61041
PSME3	2.27875	4.34463	1.75612	0.800859	1.2576	1.63237	1.52754	2.88952	1.98358	0.445745	2.18363	0.160296	0	2.01398	0.364103	0.594716	1.06467	0.815641	1.91821	0.716201	2.93735	15.9735	0.00967455	0.334394	2.06963
PSMG2	0	0.787826	0.550869	0.430431	0	0	0	0.894801	0	0.839482	1.05091	0.56098	0.526761	0	0	0	0	0.323117	0.414029	0.201551	1.30564	15.9987	0.210139	-0.132514	0.55747
PTBP2	0	0	0.414669	0	0	0.877263	1.11173	0.756908	0	0	0	0.544923	0.440553	0	0	0	0	0	0.287324	0.140782	0.924305	15.8844	0.369157	-0.189753	0.482837
PTDSS2	1.16372	0	1.27477	0	0.552856	0.301443	1.19193	0	0.855287	2.97168	0	1.59553	0	0	0	0	0	0	0.755607	0.227933	1.49014	15.8951	0.155762	-0.223409	1.27876
PTP4A1	0	2.75109	3.14089	0	0	0	0	0	0	0	0	0	0	0	0	0	0	0	0.535634	0	1.48674	10	0.167917	-0.267107	1.33837
PTP4A2	0	0	0	0	0	0.45071	0	0	0	1.07294	0	0	0	0	0	0	0	0	0.138514	0	1.35866	10	0.204111	-0.0886428	0.36567
PTPLB	0	0	1.29511	0	0	0	2.34221	0	0	0	0	0	0	0	0	0	0	0	0.330665	0	1.42051	10	0.185881	-0.188001	0.849332
PTPN1	0.372127	1.22872	0.275152	0.354616	0.608915	0	0.732706	0.506472	0.866876	1.14431	1.85839	0	0	0	0	0	0.682892	0	0.722572	0.0975559	3.34866	15.3224	0.0042888	0.227915	1.02212
PTPN3	0	36.3513	0	0.084351	0	0	0	0	0	0	0	0	0	0	0	0	0	0	3.31234	0	1.00255	10	0.33972	-4.04923	10.6739
PTPN6	0	0.451201	0	0	0	0.477657	0.2566	0.324927	0.749565	0	0	0	0	0	0	0	0	0	0.20545	0	2.57416	10	0.0276922	0.0276171	0.383283
PTPN9	0	0	0	0.152098	0.0961592	0.15277	0.115131	0.621524	0.357229	0	0	0	0	0	0	0	0	0	0.135901	0	2.31307	10	0.0432808	0.00498984	0.266812
PTPRC	0	0	0	0	0	0	0	1.09871	1.83638	0.31895	0.118433	0	0	0	0	0	0	0	0.306588	0	1.68049	10	0.12378	-0.0999118	0.713088
PTPRD	0	0.095669	0.255289	0	0	0.0849676	0.195758	0.0971652	0	0.378985	0.0865096	0	0	0	0	0	0	0	0.108577	0	2.93302	10	0.0149632	0.0260938	0.191059
PTPRF	0	0.0681299	0.0536107	0.0459811	0	0	0	0	0	0.0389094	0.11927	0	0	0	0	0	0	0	0.0296274	0	2.47885	10	0.0326072	0.00299648	0.0562583
PTPRG	0	0	0.045566	0.156266	0.126874	0	0	0	0	0.147182	0	0	0	0	0	0	0	0	0.0432625	0	2.17137	10	0.0550428	-0.00113115	0.0876562
PTX3	0	0	0	0	0	0	0.514734	0	0.258111	0	0	0	0	0	0	0	0	0	0.0702586	0	1.3994	10	0.19194	-0.0416078	0.182125
PUF60	0	2.03675	3.78396	3.17451	3.03374	0.558146	5.23903	1.30051	4.3541	1.64029	4.31658	1.20072	1.42272	1.87529	0.363921	0.69889	2.28861	0	2.67615	1.12145	2.60186	15.2713	0.0198087	0.283052	2.82634
PXDN	0.197389	0.505105	0.216926	0.0829779	0.417721	0.319708	0.970897	2.84411	0.825847	0.528763	0.584097	0.0735135	0	0.271789	0.080325	0.0458815	0.117286	0.0858103	0.68123	0.0963722	2.51064	10.3903	0.0300794	0.068439	1.10128
PXK	0	0	0	0	0	0.246435	0	0	0	0	0	0	0	0	0	0	0	0	0.0224032	0	1	10	0.340893	-0.0275142	0.0723206
PYGL	0	0	0.198563	0	0.197056	0.126312	0.205276	1.88132	1.08535	0.434098	0.140136	0.331501	0.115948	0.338715	0.0751685	0	0.352549	0	0.388011	0.173412	1.15184	12.2692	0.271337	-0.190349	0.619547
PYURF	0	5.8054	0	0	0	0	0	0	0	0	0	0	0	0	0.820924	0	0	0	0.527764	0.117275	0.759269	10.9674	0.463699	-0.779876	1.60085
RAB11FIP3	0.702344	1.23136	1.78612	0	1.28422	2.20436	2.62422	0	0.642177	0.814984	1.2408	0.680952	1.51937	0	0.51747	0	1.06272	0	1.13914	0.540073	1.77649	15.6681	0.0950695	-0.117038	1.31518
RAB1A	0	0	4.77871	2.68148	2.55289	45.9369	48.0996	60.576	40.1807	66.1618	87.4742	4.24617	1.20293	1.64562	3.21675	0.789557	0	3.86928	32.5857	2.13862	3.1719	10.0835	0.00985611	9.08312	51.811
RAB22A	0	0	0	0	0	1.9526	0	0	0.891842	2.77893	2.57766	0	0	0	0	0	0	0	0.745549	0	2.18043	10	0.0542059	-0.0163124	1.50741
RAB25	0	0	0	0	0	0.810496	0.991381	1.84724	0.620788	0.950541	0	0	0	0	0	0	0	0	0.474586	0	2.53237	10	0.0297498	0.0570152	0.892157
RAB27A	0	0	0	0	0	0	0	0.832102	4.52447	0	0	0	0	0	0	0	0	0	0.486961	0	1.18567	10	0.263163	-0.42815	1.40207
RAB34	0	0	0	0	0	0	0	0.240723	0	0.381918	0	0	0	0	0	0	0	0	0.0566037	0	1.44596	10	0.17879	-0.030619	0.143826
RAB35	0	1.46618	0	2.77827	2.46531	0.896687	0	3.45036	1.30346	0.772545	2.58231	0.46586	0	0	1.28027	0	0	0.969205	1.42865	0.387905	2.45735	14.7037	0.0269339	0.136437	1.94505
RAB36	0	0	0	0	0	0	0	0	0	0	0.483166	0	0	0	0	0	0	0	0.0439242	0	1	10	0.340893	-0.053945	0.141793
RAB3D	0	0	0	0	0	0	0	1.12531	0	0	0	0	0	0	0	0	0	0	0.102301	0	1	10	0.340893	-0.12564	0.330241
RAB3GAP1	0	0	0.334223	0.096576	0	0	0	0	0	0	0	0	0	0	0	0	0	0	0.0391635	0	1.2727	10	0.231917	-0.0294006	0.107728
RAB3IL1	0.685559	0	0	0	0.730153	0	0.392273	0	0	0.620463	0	0	0	0	0	0	0	0	0.220768	0	2.3087	10	0.0436039	0.00770353	0.433833
RAB4A	0	0	0	0	0	0	0	0	0.405052	1.37228	1.83792	0	0	0	0	0	0	0	0.328659	0	1.67461	10	0.124951	-0.108635	0.765953
RAB7L1	5.15993	3.48211	4.43878	0	4.70045	3.58131	3.82135	0	5.61584	7.95093	4.6028	5.22464	2.2801	0	1.83395	0	0	1.94639	3.94123	1.61215	2.33716	14.7755	0.0339409	0.202185	4.45596
RAB8A	2.29426	4.39256	2.70728	2.54948	5.62109	2.44046	5.79623	4.13127	6.30059	5.33237	9.4691	3.2382	2.49681	1.64973	2.35894	0	0	3.57982	4.63952	1.90336	3.20321	15.9319	0.0055645	0.924721	4.5476
RABGGTA	0	1.18038	0.39695	0.490624	0.639771	0.359385	0.206032	0.1468	0	0.257852	0.75794	0	0.904271	0	0.275524	0	0	0	0.403249	0.168542	1.40585	13.2923	0.182712	-0.125162	0.594575
RABL3	0	0	0.85708	0	0.597575	0.435757	0	0	0	0	0	0	0	0	0	0	0	0	0.171856	0	1.84279	10	0.0951634	-0.0359375	0.379649
RAC2	0	0	0	0	0	0	0	10.3784	15.1731	0	0	0	0	0	0	0	0	0	2.32286	0	1.45963	10	0.175079	-1.223	5.86873
RAD9A	0	0	0	0	0	0	0	0	0	0	0.322468	0	0	0	0	0	0	0	0.0293152	0	1	10	0.340893	-0.0360032	0.0946336
RALB	2.93531	11.255	14.0377	13.1386	17.0184	21.5496	19.8135	17.5342	7.06179	37.0812	20.8152	14.1091	4.30838	0	15.0545	3.27428	7.13582	9.75006	16.5673	7.66174	2.59482	15.9943	0.0195493	1.62973	16.1814
RALGAPA1	0	0	0	0	0	0.0347934	0	0	0	0	0	0	0	0	0	0	0	0	0.00316303	0	1	10	0.340893	-0.00388464	0.0102107
RALGAPA2	0	0	0	0	0	0	0	0.0705495	0.11461	0.0517156	0.0720409	0	0	0	0	0	0	0	0.0280833	0	2.23923	10	0.049068	0.000139148	0.0560274
RAP1GDS1	0	0	0	0	0	0.212707	0	0.689328	0.19136	0.317736	0	0	0	0	0	0	0	0	0.128285	0	1.94817	10	0.0799904	-0.0184355	0.275005
RAP2A	0	0	0.957435	0	0	0	0	0.639348	0.631767	0.795935	1.44332	0	0	0	0	0	0	0	0.406164	0	2.62846	10	0.0252288	0.0618596	0.750468
RAP2C	4.62825	0	6.99076	2.57083	3.73472	4.76262	3.35878	3.65686	3.03551	2.89969	2.05201	0	0	0	0	0	0	0	3.42637	0	6.46696	10	7.19086e-05	2.24584	4.60689
RARS2	0	0.171396	0	0.812832	0	0	0.230224	0	0.224077	0.559197	0	0	0	0	0	0.218502	0	0.295732	0.181611	0.073462	1.13523	15.0823	0.274	-0.0948106	0.311109
RASA1	0	0.0808793	0	0.0432053	0	0.0654392	0.114778	0.227749	0	0	0.158248	0	0.0535729	0	0	0	0	0	0.0627545	0.00765326	2.2512	12.0489	0.043818	0.00179579	0.108407
RASAL1	0	0.223837	0	0.163437	0.0413615	0	0.241568	0.187599	0	0.0688198	0.102399	0.0498003	0	0	0.134123	0	0	0	0.0935474	0.0262748	1.94209	15.7191	0.0702651	-0.00626604	0.140811
RBM15	0	0	0	0	0	0	0.0430184	0	0.103806	0	0	0	0	0	0	0	0	0	0.0133477	0	1.35547	10	0.205089	-0.00859338	0.0352888
RBM17	0	0	0	0	0.758822	0	0	0	0	0	0	0	0	0	0	0	0	0	0.0689838	0	1	10	0.340893	-0.0847217	0.222689
RBM22	0	0	0	0	0	0	0	0	0	0	0.452037	0	0	0	0	0	0	0	0.0410943	0	1	10	0.340893	-0.0504695	0.132658
RBM3	1.60712	3.37702	1.64328	2.50155	14.85	2.26299	5.03919	6.80102	1.53845	8.21407	10.4973	1.42855	3.1492	1.24265	2.94318	6.66879	0	1.86197	5.30291	2.47062	1.83297	15.32	0.0863126	-0.455234	6.11981
RBMS1	0	0	0.912404	0	0	0	0.935602	2.41605	0	0	0	0	0	0	0	0	0	0	0.387642	0	1.67489	10	0.124894	-0.128044	0.903327
RBMX	26.881	40.8113	23.1453	47.7191	38.673	7.94101	12.3624	21.1765	8.8989	19.293	20.1036	11.9877	10.4786	9.64718	10.5079	11.002	11.1885	9.09016	24.2732	10.5574	3.43858	10.1695	0.00619433	4.84822	22.5833
RBMXL1	0	0	0	0.503462	0	0.184337	0.332733	0.7587	0	0.446188	0.571908	0	0	0	0	0	0	0	0.254302	0	3.00346	10	0.0132649	0.0656466	0.442958
RCC1	0	3.35831	0.390201	1.04217	0	4.06206	5.93406	6.85118	4.63345	0	3.91944	1.41645	0	1.61582	3.61578	0.404376	0	0	2.74462	1.00749	1.88631	15.6422	0.0779603	-0.218762	3.69303
RCN3	0	0	0	0	0	0	0.328178	0.964262	0	0.450574	1.61247	0	0	0	0	0	0	0	0.305044	0	1.90618	10	0.0857433	-0.051522	0.66161
RDH10	0	0	1.25231	0.579332	0.800816	0	0	0	0	0.828097	1.35817	0	0	0	0	0	0	0	0.438066	0	2.66838	10	0.0235579	0.0722743	0.803859
REG1A	0	0	0	0	0	1.50658	0	0	0	0	0	0	0	0	0	0	0	0	0.136962	0	1	10	0.340893	-0.168208	0.442131
REL	0	0	0	0	0	0	0	0	0	0	0.218701	0	0	0	0	0	0	0	0.0198819	0	1	10	0.340893	-0.0244177	0.0641815
REN	93.1625	0	2.18174	0	5.36872	12.2465	1.41839	0	1.05461	0	3.03036	0	0	0	0	0	0	0	10.7694	0	1.29568	10	0.224194	-7.75036	29.2891
REPS1	0	0	0	0.744153	0	0.195837	0.207675	0.833266	0.10157	0.426758	0	0	0.0851917	0.136177	0.157953	0	0	0	0.228114	0.0541888	1.79852	11.6009	0.0981423	-0.0375831	0.385434
RER1	0	0	4.24759	0	1.53679	0	2.9541	1.93775	9.44662	0	0	0	0	0	0	0	0	0	1.82935	0	2.07724	10	0.0644954	-0.132887	3.79159
RFC1	0	0	0	0	0	0.0310386	0	0	0	0	0.0620751	0	0	0	0	0	0	0	0.00846488	0	1.39877	10	0.192125	-0.00501911	0.0219489
RFC4	0	0	0	0	0	0	0.228863	0.766671	0	0	0	0	0	0	0	0	0	0	0.0905032	0	1.27983	10	0.229497	-0.0670593	0.248066
RFT1	0	0	0	0	0	0	0.272079	0.268337	0	0.390693	0.487025	0	0	0	0	0	0	0	0.128921	0	2.27567	10	0.0461237	0.00269292	0.25515
RHCG	0	0	0	0	0	0.777563	0	0	0	0	0	0	0	0	0	0	0	0	0.0706875	0	1	10	0.340893	-0.0868141	0.228189
RHOC	44.8632	65.1848	69.104	21.3545	6.88866	15.4557	0	7.75897	9.84145	0	4.23897	0	10.3518	6.7372	5.23301	5.295	10.3734	0	22.2446	5.42721	2.13926	10.8643	0.0559794	-0.511621	34.1464
RIC8A	0	0.952358	0.318219	0.810481	0.253927	0.39097	0.923377	1.87053	0	0.599997	1.34116	1.23219	0.124886	0.18578	0.127762	0	0.178934	0	0.678274	0.264222	1.732	15.4072	0.103241	-0.0943224	0.922427
RIPK1	0	0.607761	0.234139	0	0	0	0	0.317654	0.206547	0	0	0	0	0	0	0	0	0	0.124191	0	2.06438	10	0.0659021	-0.0098518	0.258234
RIT1	0	0	0	0	0	0	0	0	0	0	0.518987	0	0	0	0	0	0	0	0.0471807	0	1	10	0.340893	-0.0579444	0.152306
RNASE3	0	0	0	0	0	0	0	2.41345	14.7595	0	0	0	0	0	0	0	0	0	1.56118	0	1.167	10	0.270283	-1.41955	4.54191
RNASEL	0	0.784033	0	0.0673743	0.0715785	0.060388	0.0568691	0.114949	0.0842072	0.0351307	0.365234	0	0	0	0	0	0	0	0.149069	0	2.12416	10	0.0596049	-0.00729718	0.305436
RNF14	0	0	0	0	0	0.421183	0	0	0.18659	0	0.327773	0	0	0	0	0	0	0	0.0850496	0	1.82051	10	0.098695	-0.0190435	0.189143
RNF170	0	0	0.948496	1.11682	1.6975	0	0	0	0	1.7346	0	0	0	0	0	0	0	0	0.499766	0	2.27898	10	0.0458653	0.0111489	0.988383
RNF2	0	0	0	0	0	0	0	1.15576	0	0	0	0	0	0	0	0	0	0	0.105069	0	1	10	0.340893	-0.12904	0.339178
RNF213	0	0.190446	0.207926	5.68088	0.133574	0.108615	0.295234	1.60773	0.410118	0.104893	8.70796	0.176356	0.05985	0.0310511	0.0169154	0.022104	0.100302	0.0332128	1.58612	0.0628273	1.74902	10.0125	0.110819	-0.416957	3.46355
RNF31	0	0.119643	0.103953	0.0883134	0.11121	0.085481	0.115019	0.188947	0	0	0.475011	0.107891	0.0777778	0	0.121941	0	0	0	0.117053	0.0439443	1.61177	14.5186	0.128532	-0.023852	0.170069
RNF39	0	0	0	0	0	6.25599	0	0	3.40663	10.4689	0	0	0	0	0	0	0	0	1.83014	0	1.72724	10	0.114826	-0.530745	4.19103
RNF40	0	0	0	0	0	0	0	0	0	0	0.512805	0	0	0	0	0	0	0	0.0466187	0	1	10	0.340893	-0.0572542	0.150492
ROGDI	0.354925	0.838731	1.36477	0.468731	2.41147	0.615804	0	0.416638	0	3.46411	1.43858	0.39381	0	0.164917	0.470877	0	0.650819	0.676359	1.03398	0.336683	2.03805	12.0963	0.0640265	-0.0475035	1.44209
RPAP3	0	0	0	0	0	0	0	0	0	0.415803	0	0	0	0	0	0	0	0	0.0378002	0	1	10	0.340893	-0.0464239	0.122024
RPF2	0	0	0	0	0	0	0.392479	0.368785	0	0.259721	1.72313	0	0	0	0	0	0	0	0.249465	0	1.60964	10	0.138554	-0.0958552	0.594786
RPIA	0	0	0	0.376995	0	0	0	0	0	0	0	0	0	0	0	0	0	0	0.0342723	0	1	10	0.340893	-0.0420912	0.110636
RPL28	5.04612	0	7.36726	0	34.699	0	9.12679	37.2798	15.3548	36.1411	32.3432	8.3326	5.14873	8.48998	0	20.526	4.99581	0	16.1235	6.78473	1.71803	14.771	0.106675	-2.26291	20.9404
RPP30	0.631205	0.289104	0.314856	0.303775	0.973672	0	0.946681	0.762372	0.206478	1.8959	2.77128	0.168149	0	0.384608	0	0.652344	0.96617	0	0.826847	0.310182	1.79117	14.9484	0.0935308	-0.0983379	1.13167
RPRD1A	0	0	0	0	0	0	0.29782	1.14255	0	0	0	0	0	0	0	0	0	0	0.130943	0	1.25081	10	0.239476	-0.102313	0.364198
RPS6KA1	0	0.496518	0	0.743666	0.223064	0	0	0	1.07214	0.636899	0.883511	0	0	0	0	0	0	0	0.368709	0	2.97498	10	0.0139268	0.0925607	0.644857
RQCD1	0.585375	0.828632	0.311516	0.755288	0	0	0	0	0	0	0	0	0	0	0	0	0	0	0.225528	0	2.21799	10	0.0508678	-0.00103229	0.452089
RRP12	0	0	0	0	0	0.0830725	0.0570924	0.0477451	0	0.0557823	0.0755397	0	0	0	0	0	0	0	0.0290211	0	2.7793	10	0.0194742	0.00575512	0.0522871
RRS1	0	0	0.271315	0	0	0	0	0.69	0	0	0	0	0	0	0	0	0	0	0.0873922	0	1.34312	10	0.208919	-0.0575847	0.232369
RSRC2	0	0	0	0	0	0	0	0	0	2.12861	0	0	0	0	0	0	0	0	0.19351	0	1	10	0.340893	-0.237657	0.624676
RWDD1	1.4409	1.80214	2.23711	0	0	0	0	0	0	0	0	0	0	0	0	0	0	0	0.498194	0	1.89555	10	0.0872601	-0.0874115	1.0838
S100A1	0	120.463	50.9584	15.689	38.996	1.9681	70.3788	7.09705	40.898	7.68425	106.95	2.92317	5.3942	1.5301	4.50938	0	5.01208	3.16404	41.9166	3.219	3.04333	10.0676	0.0123005	10.3914	67.0038
S100A12	0	0	0	0	0	0	0	0	3.59534	0	0	0	0	0	0	0	0	0	0.326849	0	1	10	0.340893	-0.401416	1.05512
S100A2	0	0	0	0	0	0	0	3.02566	0	0	0	0	0	0	0	0	0	0	0.27506	0	1	10	0.340893	-0.337812	0.887933
S100A9	6.44299	10.098	7.93224	3.11667	3.63175	4.6862	10.9098	37.2887	829.182	5.37756	0	9.96785	0	0	1.5775	9.45905	0	177.054	83.5151	28.294	0.702062	12.0928	0.495932	-116.009	226.451
SAMHD1	1.51327	1.78235	0.155981	0	0.584991	4.88517	10.1492	24.9922	21.1313	5.56849	3.30316	6.32557	0.492862	0.65442	0	0.664029	9.06222	0.264872	6.73328	2.49485	1.43777	14.4861	0.17175	-2.06437	10.5412
SART1	0	0.34716	0.0262196	0.499868	0.298603	0.164035	1.19043	0.44401	0.156496	0.607927	0	0.285722	0	0.225923	0.293433	0	0	0.370939	0.339522	0.168002	1.40328	15.0459	0.180833	-0.0889331	0.431973
SBF1	0	0	0	0	0	0	0	0	0	0.0159639	0	0	0	0	0	0	0	0	0.00145126	0	1	10	0.340893	-0.00178235	0.00468488
SBF2	0	0	0	0	0	0.0585378	0	0	0	0	0.0762544	0	0	0	0	0	0	0	0.0122538	0	1.47522	10	0.17093	-0.00625409	0.0307618
SCAF8	0	0	0	0	0	0.517878	0.504478	0.550316	0.252764	0	0.368088	0	0	0	0	0	0	0	0.199411	0	2.72859	10	0.0212446	0.0365743	0.362248
SCAMP1	0	0	3.14089	0	0.854621	0	4.85258	2.61539	8.73503	0	0.886711	3.24933	0	0.976914	0	0	0	0	1.91684	0.603749	1.36951	14.7175	0.191374	-0.733965	3.36014
SCARB1	0	0	0	0	0.3622	0	0	0	0	0	0	0	0	0	0	0	0	0	0.0329272	0	1	10	0.340893	-0.0404392	0.106294
SCARB2	3.70936	7.78394	17.1718	5.79602	1.72661	3.84511	11.536	10.4102	3.6408	15.3193	6.64025	4.28318	3.52646	3.30486	3.96432	8.37608	0.983171	3.3363	7.96177	3.96777	2.2922	14.7018	0.037095	0.273525	7.71449
SCD5	0	0	0	0	0	0	0	0	0.883954	0	0	0	0	0	0	0	0	0	0.0803594	0	1	10	0.340893	-0.0986925	0.259411
SCO1	0	0	0.638606	0	0	0	0	0	0	0	0	0	0	0	0	0	0	0	0.0580551	0	1	10	0.340893	-0.0712997	0.18741
SCYL3	0	0	0	0	0	0	0	0.188598	0	0	0	0	0	0	0	0	0	0	0.0171453	0	1	10	0.340893	-0.0210568	0.0553473
SDCBP	0	0.64116	0	0	1.12371	8.09101	5.00246	41.3431	6.63768	12.7517	10.061	0	0	0	0	0	0	0	7.78653	0	2.15031	10	0.0570345	-0.281821	15.8549
SDF2L1	0	0	0	0	0	1.6514	0	0	0	0	5.02765	0	0	0	1.37554	0	0	0	0.607186	0.196506	0.811152	13.1712	0.431693	-0.681654	1.50302
SDHAF1	0	0	0	0	1.02795	0	0	0	0	0	0	0	0	0	0	0	0	0	0.0934498	0	1	10	0.340893	-0.114769	0.301669
SDR39U1	1.02548	7.34281	1.99773	6.23605	6.82203	11.9068	7.86957	7.55833	0.515026	20.5622	37.167	3.94172	8.26464	1.2299	7.83285	0.699421	1.46552	5.11105	9.90936	4.07787	1.7067	12.5348	0.11251	-1.57805	13.241
SEC11C	0	0	0	0	0	0.654108	0	0	0	1.02612	1.59059	0	0	0	0	0	0	0	0.297347	0	1.78917	10	0.103866	-0.0729525	0.667646
SEC16A	0	0.150914	0.144318	0.124259	0.192621	0.131207	0.353863	0	0	0.10787	0.394434	0.131696	0.122309	0	0	0	0	0	0.145408	0.0362864	2.36753	15.1277	0.0316497	0.0109533	0.20729
SEC22A	0	0	0	0.557331	0	0	0	0	0	0.650764	0.747417	0	0	0	0	0	0	0	0.177774	0	1.91789	10	0.0841015	-0.0287575	0.384305
SEC24C	1.38865	3.75227	3.44087	4.21701	7.0707	4.65355	6.24646	3.12397	3.53191	6.82793	6.02906	3.44525	2.96691	1.21159	2.69485	1.95464	1.61007	1.73093	4.57112	2.23061	3.78391	14.9672	0.00180786	1.02187	3.65917
SEC24D	0	0	0	0	0	0	0	0.253979	0	0	0	0	0	0	0	0	0	0	0.023089	0	1	10	0.340893	-0.0283565	0.0745346
SEC61A1	0	0	0	0.477812	0	0	0	0	0	0.782999	3.51734	0	0	0	0	1.26423	0	0	0.434377	0.180605	0.693595	14.9031	0.498605	-0.526525	1.03407
SEC63	0	0	0.404941	0.164088	0.145459	0	0.389335	0.325259	0.507463	0.522073	0.237203	0.215467	0	0	0	0	0	0	0.245075	0.030781	3.18064	14.3118	0.006518	0.0700846	0.358503
SEL1L	0	0	0	0	0	0	0.550793	0	0	0.447605	1.58726	0	0	0	0	0	0	0	0.23506	0	1.5863	10	0.143754	-0.0951076	0.565227
SELT	0	0	0	0	1.02324	0	0	0	0	0	0	0	0	0	0	0	0	0	0.0930216	0	1	10	0.340893	-0.114243	0.300287
SEMA4B	0	0.245306	0	0.293909	0.284743	0	0	0	0	0	0	0	0	0	0	0	0	0	0.0749053	0	1.92869	10	0.082613	-0.0116297	0.16144
SENP8	0	0.346494	0	0	0	0	0	0	0	0	0	0	0	0	0	0	0	0	0.0314994	0	1	10	0.340893	-0.0386857	0.101685
SEPP1	0	0	0	0	0	63.8612	0	0	0	0	0	0	0	0	0	0	0	0	5.80556	0	1	10	0.340893	-7.13003	18.7412
SEPSECS	0	0.944335	0.430786	0.335398	0.424013	0.316112	0.704082	0.261731	1.32607	0.677743	0.496583	0.612353	0.356111	0	0.347809	0	0	0.386457	0.537896	0.243247	2.05885	15.8856	0.0562956	-0.00891551	0.598214
SERPINF2	0	0	0	0	0	0	0.272808	0	1.80885	0	0	0	0	0	0	0	0	0	0.189242	0	1.15511	10	0.2749	-0.175795	0.554279
SESN2	0	0	0	0	0	0	0.182257	0	0	0	0.457781	0	0	0	0	0	0	0	0.0581852	0	1.34605	10	0.208006	-0.0381298	0.1545
SFRP1	0	0	0	0	0	0	0	8.51494	0.995693	0	0	0	0	0	0	0	0	0	0.864603	0	1.1224	10	0.287919	-0.85177	2.58098
SFXN4	0	0	2.08208	0	0.62823	0	0	0	0	0.970343	0	0	0.501218	0	0	0	0	0	0.334605	0.0716026	1.23313	12.3692	0.240447	-0.20016	0.726165
SGCD	0	0	0	0	0	0	0	0.516951	0	0	0.668585	0	0	0	0	0	0	0	0.107776	0	1.47603	10	0.170717	-0.0549172	0.270469
SGK3	0	0	0	0	0	0	0	0	0	0	0.525082	0	0	0	0	0	0	0	0.0477347	0	1	10	0.340893	-0.0586249	0.154094
SGPL1	0	0	0	0	0	0	0	0.791751	0	0	0.304408	0	0	0	0	0	0	0	0.0996508	0	1.33784	10	0.210575	-0.0663147	0.265616
SH3BGRL3	0	31.3429	17.9156	3.47021	4.03016	0	39.9914	35.7849	0	24.8371	22.6273	0	11.9831	8.31	3.16495	0	0	5.25592	16.3636	4.102	2.4559	12.6649	0.0293251	1.44643	23.0768
SH3BP1	0	0	0	0	0	0	0	0.442098	0	0	0.192425	0	0	0	0	0	0	0	0.0576839	0	1.36697	10	0.201575	-0.0363397	0.151707
SH3GL2	0	0.766013	1.23577	0	0	1.76607	0.63455	0	0.419511	0	0	0	0.903456	0	0.614196	0	0	0	0.438356	0.216807	0.951646	15.9985	0.355434	-0.271981	0.715078
SH3KBP1	0	0	0	0	0	0	0	0	0.530397	0	0	0	0	0	0	0	0	0	0.0482179	0	1	10	0.340893	-0.0592182	0.155654
SHOC2	0	0	0	0	0	0	0.268367	0	0	0.302679	0	0	0	0	0	0	0	0	0.0519132	0	1.48743	10	0.167738	-0.0258515	0.129678
SIGLEC1	0	0	0	0	0	0	0.142703	0.958127	0	0	0	0	0	0	0	0	0	0	0.100075	0	1.15333	10	0.275595	-0.0932615	0.293412
SIPA1L2	0	0.18037	0	0	0	0	0	0	0	0	0	0	0	0	0	0	0	0	0.0163973	0	1	10	0.340893	-0.0201381	0.0529327
SLAIN2	0	0	0	0.621956	0	0	0	0	0	1.07206	0.813666	0	0	0.52532	0	0	0	0	0.227971	0.0750457	1.07021	15.3556	0.301059	-0.15103	0.45688
SLC12A2	0	0	0	0	0	0.900709	0	0	0	0	0	0	0.172877	0	0	0	0	0	0.0818827	0.0246966	0.668639	11.7402	0.516657	-0.129617	0.24399
SLC12A9	0.626327	1.48858	1.02836	0.415322	1.57555	0.255686	1.56095	1.56505	0.180755	1.37476	2.02904	0.410063	0	0	0.230248	0.666415	0.312277	0.762932	1.10003	0.340276	3.42902	15.1335	0.00368785	0.287861	1.23165
SLC16A2	0	0	0	0	0.918588	0	0	0	0	2.00842	0	0	0	0	0	0	0	0	0.266092	0	1.37849	10	0.198107	-0.164008	0.696192
SLC16A4	0	0	2.02543	1.38284	2.56585	2.06009	1.59528	0	0	0	1.21506	0	0	0	0	0	0	1.10183	0.985867	0.157405	2.41945	14.3585	0.0293532	0.0957653	1.56116
SLC17A3	0	3.56593	1.52182	0	1.62943	0	0	0	0	0	3.65584	0	0	0	0	0	0	0	0.943002	0	2.14448	10	0.0575978	-0.0367858	1.92279
SLC17A5	2.23912	1.42173	1.25645	0.882837	0	0	2.3775	0.764611	3.47368	3.77058	1.34055	0	0	0	0	0	0	0	1.59337	0	4.20635	10	0.00181038	0.749347	2.43739
SLC22A5	0	2.40426	5.05228	2.48242	3.15007	3.07405	1.61515	0	0.951819	3.17236	5.40822	0.411092	2.63132	0	0.893651	0	0	1.87472	2.48278	0.830111	2.47363	15.9611	0.0249933	0.236048	3.0693
SLC25A22	1.67303	0	1.37163	0	0	0	0.717689	1.84007	2.30078	0	0	0	0	0	0	0	0	0	0.718474	0	2.63201	10	0.0250756	0.110246	1.3267
SLC25A36	0	0	0	0	1.32345	0	0	0	0	1.21647	0	0	0	0	0	0	0	0	0.230903	0	1.4891	10	0.167306	-0.114597	0.576402
SLC25A39	0	0	0	0.651634	0	0	0	0	0	0	0	0	0	0	0	0	0	0	0.0592394	0	1	10	0.340893	-0.0727542	0.191233
SLC25A5	140.003	188.9	240.391	133	143.716	174.225	127.289	76.1655	186.289	72.315	88.9824	82.9615	78.7107	43.8411	77.1364	57.7531	41.9956	55.7748	142.843	62.5962	4.72606	13.0125	0.000395125	43.5683	116.926
SLC27A1	0	0	0	0	0	0	0.162014	0	0.542677	0.104224	0	0	0	0	0	0	0	0	0.0735377	0	1.47851	10	0.170065	-0.037285	0.18436
SLC27A3	0	0	0	0	0	0	0	0.376072	0	0	3.32083	0	0	0	0	0	0	0	0.336082	0	1.11876	10	0.289398	-0.333266	1.00543
SLC28A1	0.848622	0	0	0.0863241	0	0	0	0	0	0	0	0	0	0	0	0	0	0	0.0849951	0	1.10727	10	0.2941	-0.0860387	0.256029
SLC2A2	6.14024	2.77185	6.42375	0.497381	12.9458	5.22752	4.48229	0	4.87579	1.40577	1.77864	7.17992	0.68652	0.63287	0.345961	1.44987	0	4.45615	4.23173	2.10733	1.41613	15.5287	0.176484	-1.06364	5.31244
SLC2A4	0	0	0	0.451054	0	0	0	0	0	0	0	0	0	0	0	0	0	0	0.0410049	0	1	10	0.340893	-0.0503597	0.13237
SLC2A9	0.477589	3.51595	0.451529	0	1.15538	4.01664	0.621531	0.291473	0.348523	1.25599	1.5823	0	0	0	0	0	0	0	1.24699	0	3.0972	10	0.0113044	0.349901	2.14408
SLC30A7	0	0	0.567798	0	0	0	0	0	0	0	0	0	0	0	0	0	0	0	0.051618	0	1	10	0.340893	-0.063394	0.16663
SLC34A1	0.801474	0	0	0.376914	0	0.373533	0.524932	0.383663	0.397366	5.73284	1.21379	0	0	0	0	0	0	0.289637	0.891319	0.0413767	1.70633	10.1386	0.11834	-0.257867	1.95775
SLC34A2	0	0	0	0	0	0	0	0	0.804297	0	0	0	0	0	0	0	0	0	0.0731179	0	1	10	0.340893	-0.0897989	0.236035
SLC37A4	0	3.74305	3.53183	3.93294	4.73275	0	0	0	0	2.71567	0	0	1.30073	0	1.43218	0	0	1.97513	1.69602	0.672578	1.49123	14.6214	0.157158	-0.442691	2.48958
SLC39A11	0.518849	1.30641	2.59713	1.64877	0.568738	0	0	0	1.90705	0	0	0	0	0	0	0	0	0	0.776996	0	2.75355	10	0.020354	0.14826	1.40573
SLC39A14	0	0.879051	0.295783	0	0	0.304637	0.83915	0	0.889728	0.274185	0	0	0	0	0	0	0	0	0.316594	0	2.78506	10	0.0192824	0.0633087	0.569879
SLC39A5	0	0	0	0	0	0.61888	0.838592	0	0	0	0.644339	0	0	0	0	0	0	0	0.191074	0	1.91089	10	0.0850794	-0.031722	0.413869
SLC47A2	0.560021	0	5.08952	0	0	0	0	0	2.15473	0	0	0	0	0	0	0	0	0	0.709479	0	1.4787	10	0.170014	-0.359579	1.77854
SLFN5	0	0	0	0	0	0	0	0.675669	0	0	0	0	0	0	0	0	0	0	0.0614244	0	1	10	0.340893	-0.0754377	0.198287
SLTM	0	0	0.27522	0.750721	0	0	4.52255	3.37928	0	0	4.83298	1.16523	0	0	0	0	0	0	1.25098	0.166462	1.76135	11.5198	0.104668	-0.263275	2.43231
SMAD1	0.413787	0	0	0.475974	0.582299	0	0	0	0	0	0	0	0	0	0	0	0	0	0.133824	0	1.91027	10	0.0851674	-0.0222685	0.289916
SMAD2	0	0	0	0	0	1.41371	2.25757	3.86865	1.49149	1.97781	1.80012	0	0	0	0	0	0	0	1.16449	0	3.00469	10	0.0132373	0.300956	2.02802
SMAP2	0	1.46897	0	0	0.850583	0.453004	0	4.75794	0	0	1.32121	0	0	0	0	0	0	0	0.804701	0	1.87102	10	0.0908554	-0.153592	1.76299
SMARCA1	0	0.189359	0	0.423133	0.305985	0.0952334	0.343019	0.578038	0.175185	0.397188	0.256525	0	0	0	0	0	0	0	0.251242	0	4.59199	10	0.000992215	0.129334	0.373151
SMARCA4	0	0	0.106564	0.116599	0	0.462445	0	0.660845	0.727852	0.140041	0.715674	0	0	0	0	0	0	0	0.266365	0	2.85628	10	0.0170654	0.058578	0.474153
SMARCB1	0	0	0	1.0236	1.06197	0	0	1.37785	0.740335	0.396023	1.52075	0	0.548387	1.36177	0	0	0	0	0.556411	0.272879	1.05365	14.3846	0.30942	-0.292175	0.859239
SMARCD3	0	0	0	0	0	0	0	0.414752	0	0.432734	0.446951	0	0	0	0	0	0	0	0.117676	0	1.93525	10	0.081721	-0.0178095	0.253162
SMC3	0.276056	0.150773	3.68961	3.15073	0	0.362721	0.285171	0.410314	0.512343	0.304415	0.38923	0.391695	0	0.825435	0.318369	0	0.506341	0	0.866487	0.291691	1.42762	11.8322	0.179257	-0.30383	1.45342
SMCHD1	0.0187639	0.0246824	0	0.272422	0	0	0	0.0977115	0.0408451	0.0505461	0.0543935	0.0257776	0	0.030879	0.0279663	0	0	0	0.0508513	0.012089	1.56983	11.1092	0.144481	-0.0155194	0.093044
SMG7	0	0.249182	0	0	0	0	0	0	0	0	0	0	0	0	0	0	0	0	0.0226529	0	1	10	0.340893	-0.0278209	0.0731267
SMIM1	0	8.0341	11.8333	0	12.7453	7.35355	0	0	11.5895	12.8089	0	0	10.6507	0	0	5.99356	0	0	5.85133	2.37775	1.45101	15.5631	0.166635	-1.61288	8.56004
SMURF1	0	0	0	0	0	0	0	0	0	0.862473	0	0	0	0	0	0	0	0	0.0784067	0	1	10	0.340893	-0.0962943	0.253108
SMYD3	0	0.819277	0	0	0.175006	0	0	0	0	0	0	0	0	0	0	0	0	0	0.0903893	0	1.21185	10	0.253426	-0.0758028	0.256581
SMYD5	0	0	0	0	0	0.262831	0	0.342326	0	0.330184	0	0	0	0	0	0	0	0	0.0850311	0	1.91996	10	0.0838143	-0.0136485	0.183711
SNAP29	0	0	0	0.397105	0	0	0	0	0	0	0	0	0	0	0	0	0	0	0.0361004	0	1	10	0.340893	-0.0443363	0.116537
SNRPF	0	0	5.03467	0	0	0	0	0	0	0	0	0	0	0	0	0	0	0	0.457698	0	1	10	0.340893	-0.562116	1.47751
SNTB2	1.57456	5.47167	37.5552	8.11427	3.30771	4.04172	3.85103	4.78929	5.05023	9.56876	5.35561	4.16575	4.65915	2.45353	4.89618	2.13392	6.48411	2.39633	8.06182	3.88414	1.35485	10.8097	0.203102	-2.62365	10.979
SNX30	1.59543	1.391	1.63841	1.08439	2.53654	1.19399	3.54921	0.293014	1.74184	2.83537	3.61051	0.363031	1.15674	0	0	1.04744	1.32586	0	1.95179	0.556153	3.57716	15.9062	0.00253805	0.568154	2.22312
SNX7	0	0	0.192686	0	0	0	0	0	0	0	0	0	0	0	0	0	0	0	0.0175169	0	1	10	0.340893	-0.0215131	0.0565469
SNX8	0.619253	0.581975	0.947593	0	1.71304	0	0	0	0	0	0	0	0	0	0	0	0	0	0.351079	0	2.05877	10	0.0665246	-0.028883	0.73104
SOAT1	0	0	0	0	0	0	0	0.604371	0.7812	0	0.215676	0	0	0	0	0	0	0	0.145568	0	1.71883	10	0.116391	-0.0431333	0.334269
SORL1	0	0	0.0329144	0.0937272	0	0	0	0.061709	0	0.128819	0	0	0	0	0	0	0	0	0.0288336	0	2.08062	10	0.0641309	-0.00204432	0.0597116
SORT1	0	1.33853	1.01693	0.16798	0.24363	0	0.769412	2.46209	0.67613	1.51302	3.02076	0.455368	0	0.522794	0.171062	0.680996	1.06427	0.542053	1.01895	0.490934	1.60635	13.3053	0.131659	-0.180455	1.23649
SPATA5	0	0	0	0	0	0	0	0	0	0.352542	0.493865	0	0	0	0	0	0	0	0.0769461	0	1.46595	10	0.173388	-0.0400067	0.193899
SPATA5L1	0	0.10129	0.521254	0.0746288	28.2064	0	0	1.67549	0	0	0.135216	0.963584	0	0	0.0689214	0	0	0	2.79221	0.147501	1.03734	10.0573	0.323875	-3.03157	8.32098
SPATS2L	0	0	0.137405	0	1.13038	0.161879	1.6892	0.157557	0	0.795581	0	0	0.243408	0	0	0	0.731241	0	0.370182	0.139236	1.13844	15.2163	0.272544	-0.200909	0.662802
SPCS3	0	0	0	0	0	1.20807	0	0	2.717	0	0.984397	0	0	0	0	0	0	0	0.446315	0	1.69581	10	0.120779	-0.140101	1.03273
SPG11	0.346347	0	0	0.362562	0	0	0	0	0	0	0	0	0	0	0	0	0	0	0.0644463	0	1.49024	10	0.167013	-0.0319112	0.160804
SPG20	0	0.409113	1.19216	0.593414	0	0.696601	0.411581	0	0.931244	1.39119	1.41127	0	1.14965	0	0.400128	0.421601	0	0	0.639688	0.281625	1.56192	14.995	0.13916	-0.130575	0.846701
SPG21	0	0	1.43262	1.22983	1.21524	0	2.62636	0	1.80381	1.66993	1.03346	0	0	0	0	0	0	0.800594	1.00102	0.114371	3.02246	13.1994	0.0096625	0.25387	1.51943
SPIN1	0	0	0	0.820049	0	0	0	0.816248	0	0.766786	1.25566	0	0	0	0	0	0	0	0.332613	0	2.30704	10	0.043727	0.0113758	0.653851
SPNS1	0	0	1.62879	0.237144	0	0	1.03755	0.454387	1.10333	0	0	0	0	0	0	0	0	0	0.405563	0	2.30676	10	0.043748	0.0138229	0.797304
SPON1	0.52254	1.08411	0	1.28721	0.929524	0.605063	0.086604	6.73071	0.25572	1.86343	2.29907	0	0	1.83961	1.16699	0	0.38454	0.199616	1.424	0.512965	1.43622	13.8245	0.173182	-0.451087	2.27315
SPP2	0	0	0	0	0	0.859542	0	0	0	11.4785	0.924461	0	0	0	0	0	0	2.15841	1.20568	0.308344	0.83245	11.7067	0.421813	-1.45786	3.25254
SPTA1	0	0	0	0.138265	0	0	0	0	0	0	0	0	0	0	0	0	0	0	0.0125695	0	1	10	0.340893	-0.0154371	0.0405762
SPTLC2	0	0	0	0	0	0	0	0.427807	0.222857	0	0.320959	0	0	0	0	0	0	0	0.0883294	0	1.85327	10	0.0935419	-0.0178666	0.194525
SQSTM1	0	1.00701	0	0	0	0	0	0	0	0	0	0	0	0	0	0	0	0	0.091546	0	1	10	0.340893	-0.112431	0.295523
SRA1	0	0.632675	0.450649	0	0	0	0.380606	0	0	0	0	0	0	0	0	0	0	0	0.133085	0	1.87631	10	0.0900681	-0.0249544	0.291124
SREK1	0	0	0	0	0	0	0	2.14904	0	1.43385	0	0.661944	0	0	0	0	0	0	0.325718	0.0945635	0.951578	13.1899	0.358424	-0.292869	0.755178
SRGAP2C	0	0	0	0	0	0	0.212632	0	0	0	0.301606	0	0	0	0	0	0	0	0.046749	0	1.46417	10	0.173864	-0.0243927	0.117891
SRM	0	0	0	0	0	1.15356	0.683922	7.37964	0.562113	3.8563	6.16015	1.00764	0	0	0	0	1.61722	0	1.79961	0.37498	1.66327	11.794	0.12258	-0.445191	3.29445
SRPR	0.224751	0	0.143639	0	0	0	0.12152	0.678221	0.106157	0.203017	1.14123	0	0	0	0	0	0	0	0.238049	0	2.20897	10	0.0516504	-0.00206534	0.478162
SRPRB	0.954914	3.8853	1.55803	2.06491	3.87941	3.4429	3.6315	0	3.34312	6.19622	7.01644	3.15694	1.79813	1.84237	1.73959	1.4172	0	1.17801	3.27025	1.59032	2.31625	14.8528	0.0352572	0.132696	3.22716
SSFA2	0.0884214	0	0.43986	0	0.390095	0	0.644924	0.243455	0.223117	1.027	1.62076	0.158323	0	0.204054	0	0.308798	0.634738	0	0.425239	0.186559	1.35512	14.9487	0.195504	-0.136849	0.614209
SSH3	0	0.493955	0	0.433053	0	0	0.961875	0.370666	0	0.854189	0.978916	0	0	0	0.285025	0	0	0	0.37206	0.0407179	2.56072	12.0758	0.0248645	0.049613	0.61307
STAB1	0.0270489	0.318324	0	0	0.0937533	0	0.0922759	1.52757	0.203668	0.0814541	0.128841	0	0	0	0	0	0	0	0.224812	0	1.68349	10	0.123187	-0.0727315	0.522355
STAT1	0.429065	1.41632	2.66846	2.66948	0.866028	1.08996	3.61533	38.7313	6.19691	1.37418	6.78581	4.73736	0.676216	2.96251	1.54788	2.41871	3.50263	0	5.98571	2.26362	1.09692	10.6891	0.296772	-3.7729	11.2171
STAT2	0	0.447663	0.282646	0.128551	0	0.107238	0.637459	2.03063	0.599725	0.315331	0.284204	0.215949	0.153436	0	0	0	0	0.131514	0.439405	0.071557	2.09557	10.8172	0.0604773	-0.0193014	0.754997
STAT3	0.497186	3.69819	1.39635	2.47988	1.18263	2.19457	3.73788	7.50728	5.38692	1.70603	3.47362	2.41691	1.01897	1.02917	2.01316	0.776434	1.40257	1.36382	3.02368	1.43157	2.42456	12.4103	0.0314427	0.166599	3.01762
STAT5B	0	0.391914	0.336006	0.719611	0	0.57052	0.326268	0.905057	0.0687678	0.817908	0.176119	0.208015	0	0.122201	0.540689	0	0	0.173493	0.392015	0.1492	1.98952	15.9833	0.0640369	-0.0159353	0.501567
STEAP4	0	0	0	0	0	0	0.294411	1.12038	1.3081	0	0	0	0	0	0	0	0	0	0.247536	0	1.68319	10	0.123247	-0.0801423	0.575214
STK10	0	0	0	0	0	0	0	0	0.207735	0	0	0	0	0	0	0	0	0	0.018885	0	1	10	0.340893	-0.0231934	0.0609633
STK11IP	0	0	0	0	0	0	0	0	0	0	0.126369	0	0	0	0	0	0	0	0.0114881	0	1	10	0.340893	-0.0141089	0.037085
STK25	0	0.672431	0	0.166261	0	0	0	0	0	0	0	0	0	0	0	0	0	0	0.0762447	0	1.24003	10	0.243272	-0.0607549	0.213244
STRN4	0	0	0	0	0	0	0	0.493797	0	0	0.559763	0	0	0	0	0	0	0	0.0957782	0	1.48715	10	0.16781	-0.0477222	0.239279
STT3B	1.49749	2.09124	1.37251	3.56346	3.61055	3.41593	2.57352	4.88289	3.56838	5.16713	6.23776	1.01702	2.61705	1.0206	1.40079	2.86509	2.22094	0.693585	3.45281	1.69072	3.10814	15.8823	0.00681107	0.55953	2.96463
STX18	0	0	0	0	0.647342	0	0	0	0	0.156272	1.39333	0	0	0	0	0	0	0	0.199723	0	1.50156	10	0.164109	-0.0966414	0.496087
STX5	0	0	0	0	0	0.837302	0	0.573067	0	0	0	0	0	0	0	0	0	0	0.128215	0	1.45973	10	0.175054	-0.0674933	0.323924
STX6	0	0	0	0	0	0	1.18105	0	0.794782	0	0	0	0	0	0	0	0	0	0.179621	0	1.45707	10	0.175771	-0.0950542	0.454297
STXBP1	0	0	0	0	0	0.257248	0.385544	0.60052	0	0.418469	0.693401	0	0	0	0	0	0	0	0.214107	0	2.63348	10	0.0250124	0.032955	0.39526
SULT4A1	0	0	0	0	1.21053	0	0	0	0	0	0	0	0	0	0	0	0	0	0.110048	0	1	10	0.340893	-0.135154	0.35525
SUMF2	12.364	21.2046	23.7006	16.0231	11.7143	14.6546	12.0121	14.9089	15.1849	26.0461	36.9074	10.3268	9.35408	7.38645	5.62606	5.941	2.36939	6.3319	18.611	6.76224	4.66817	13.2096	0.000421741	6.37411	17.3233
SUMO1	0	0	0	0	0	0	0	1.83981	0	2.47893	0	0	0	0	0	0	0	0	0.392612	0	1.47115	10	0.172004	-0.20202	0.987245
SUPT5H	0	0.189167	0	0	0	0	0	0.286699	0	0.15007	0.820638	0	0	0	0	0	0	0	0.131507	0	1.74643	10	0.111321	-0.0362726	0.299286
SVIL	0	0	0	0	0	0	0	0.182986	0	0	0.395863	0	0	0	0	0	0	0	0.0526227	0	1.38094	10	0.197376	-0.0322838	0.137529
SYAP1	0	3.1776	0	0	0	0.926474	0	0	2.52406	0	0	0	0	0	0	0	0	0	0.602558	0	1.73077	10	0.114174	-0.173158	1.37827
SYNE1	0.0330749	0.0195565	0.0559627	0.089208	0.0217411	0.0902673	0	0.0254396	0	0	0.0567348	0	0	0	0	0	0	0	0.035635	0	3.54984	10	0.00526963	0.0132679	0.0580021
SYNE3	0	0	0	0	0	0	0	0	0	0	0.203452	0	0	0	0	0	0	0	0.0184956	0	1	10	0.340893	-0.0227152	0.0597064
SYNGR2	0	0	0	1.74043	0	0	1.71745	0	0	5.67126	0	0	0	0	0	0	0	0	0.829922	0	1.57441	10	0.14647	-0.344601	2.00444
SYNM	0	0	0	0	0	0	0	0	0	0	0.186313	0	0	0	0	0	0	0	0.0169375	0	1	10	0.340893	-0.0208016	0.0546767
TAB1	0	0	0	0	0	0	0	0	0	1.55869	0.463656	0	0	0	0	0	0	0	0.18385	0	1.27906	10	0.22976	-0.13642	0.504119
TAF15	0	0.431874	0.287386	0.0225211	0	0	0	0	0	0.225389	0	0	0	0	0	0	0	0.242295	0.0879245	0.0346136	0.922743	15.9824	0.369862	-0.0691762	0.175798
TAGLN3	0	0	0	0	0	0.448178	1.30642	0.880783	0	0	0	0	0	0	0	0	0	0	0.23958	0	1.75412	10	0.109946	-0.0647422	0.543903
TAP1	0	0.365846	0	0.425647	0.209971	0.371948	0.601429	3.75297	0.813689	0.859638	1.00334	0.61316	0.376287	0	0.65967	0	0	0.111818	0.764043	0.251562	1.53269	12.3373	0.150585	-0.213837	1.2388
TAP2	0	0	0	0	0	0	0	2.12956	1.09019	0	0.46747	0	0	0	0	0	0	0	0.335202	0	1.62059	10	0.136174	-0.125667	0.796071
TARSL2	0	0.237183	0	0.397537	0.225197	0.223576	0.25943	0	0	0.401166	0.41006	0.225539	0.178001	0	0.244554	0	0	0	0.195832	0.0925848	1.52347	15.818	0.147383	-0.0405556	0.24705
TATDN1	0	0	0.79907	0.461244	0.233098	0	0	0	0	0	0	0	0	0	0	0	0	0	0.135765	0	1.69846	10	0.120267	-0.0423396	0.313869
TATDN3	0	0	0	0	0	0.193218	0	0	0	0	0	0	0	0	0	0	0	0	0.0175653	0	1	10	0.340893	-0.0215726	0.0567032
TBC1D10B	0	0	0	0	0	0	0	0.425021	0	0	0.580063	0	0	0	0	0	0	0	0.0913713	0	1.4695	10	0.172444	-0.0471714	0.229914
TBC1D15	0	0.259396	0.305421	1.38957	0	0.202895	0.150994	0.295772	0	1.20314	0.952127	0.484812	0.142832	0.332925	0	0.127238	0.123582	0	0.432665	0.173055	1.56409	13.4167	0.14107	-0.0978427	0.617062
TBC1D23	0	0	0	0.188414	0	0	0	0	0	0	0	0	0	0	0	0	0	0	0.0171285	0	1	10	0.340893	-0.0210362	0.0552933
TBC1D27	0	0	3.22689	0	0	0	0	0	0	0	0	0	0	0	0	0	0	0	0.293353	0	1	10	0.340893	-0.360279	0.946985
TBC1D9B	0.21254	0.547526	0.214402	0.348859	0.360954	0.202919	0.481584	0.756595	0	0.734934	0.689981	0.274732	0.179991	0.100103	0.187359	0.12189	0.218124	0.143228	0.413663	0.175061	3.03811	11.7255	0.0105574	0.0670407	0.410163
TBCE	0.359494	1.21778	0	0.679878	0	0.531364	0.939863	0.351324	0	0	2.04153	0.16309	0.841613	0	0.681978	0	0	0.0896973	0.556476	0.253768	1.28456	15.829	0.217427	-0.197288	0.802702
TBCK	0	0	0	0	0	0	0.0662351	0	0	0	3.99024	0	0	0	0	0	0	0	0.368771	0	1.01815	10	0.332607	-0.438254	1.1758
TBL2	0	1.88926	1.22642	0.965517	1.57222	1.66169	2.31488	1.98751	1.26597	1.10869	1.34712	1.20684	1.1819	0.168102	1.50767	0	0	0.28916	1.39448	0.621952	2.50865	12.4109	0.0269064	0.104028	1.44103
TBL3	0	0	0	0.0967625	0	0.0765284	0.0940951	0.301097	0	0.224339	0.435727	0	0.0673748	0	0.0812022	0	0	0	0.111686	0.0212253	1.9423	11.8304	0.076285	-0.0111768	0.192099
TBXAS1	0	0.150109	0	0	0	0	0.168459	1.00121	0.0597326	0	0	0	0	0	0	0	0	0	0.12541	0	1.39903	10	0.192047	-0.0743214	0.325141
TCEA1	0	0	0	0	0	0	1.49342	0	0	2.6614	1.30223	0	0	0	0	0	0	0	0.496095	0	1.80581	10	0.101091	-0.116023	1.10821
TCEAL4	0	0	0.0407401	0	0	0	0	0	0	0	0	0	0	0	0	0	0	0	0.00370365	0	1	10	0.340893	-0.00454859	0.0119559
TCEB1	0	5.69313	3.46502	7.92939	0	4.35993	0	1.89673	0	4.21796	5.77608	0	0	0	0	0	0	0	3.03075	0	3.55355	10	0.00523719	1.13042	4.93108
TCIRG1	0	0.138633	0	0	0.212999	0	0	0.249501	0.983535	0	0.067902	0	0	0	0	0	0	0	0.150234	0	1.70853	10	0.118337	-0.0456904	0.346158
TCP11L1	0	0	0	0	0	0.510922	0	0	0	0.174555	0	0	0	0	0	0	0	0	0.0623161	0	1.31032	10	0.219386	-0.0436499	0.168282
TEAD1	0	0	0	0.543573	0	0	0	0.93972	0	0	0.99435	0	0	0	0.553157	0	0	0	0.22524	0.0790224	1.01205	15.6167	0.32694	-0.160673	0.453108
TEFM	0	0	0	0.398132	0	0	0.207569	0	0	0.579176	0	0	0	0	0	0	0	0	0.107716	0	1.76562	10	0.107915	-0.0282167	0.243649
TFB2M	0.137428	0.802231	0.205326	0.386239	0.324183	0.242981	0.351365	0	0	0.20879	0	0	0.221341	0.288741	0.176947	0	0	0	0.241686	0.0981469	1.68894	15.7756	0.110895	-0.0368356	0.323913
TFCP2	0	0	0	0	0	0	0	0	0	0.452301	0.816209	0	0	0	0	0	0	0	0.115319	0	1.42096	10	0.185753	-0.0655074	0.296146
THEM6	3.14794	2.6524	1.17871	2.88558	5.09616	4.5414	2.41427	2.18975	0	5.34876	9.32792	3.38069	0.699789	1.0727	1.14033	0	3.11317	1.92086	3.52572	1.61822	2.13953	15.4329	0.0487527	0.0118318	3.80316
THNSL2	0	0	0	0	0	0.263139	0	0	0	0.392217	0	0	0	0	0	0	0	0	0.0595778	0	1.45658	10	0.175902	-0.0315587	0.150714
THOC3	0	0	0.711333	0	0	0	0	0	0	0	0	0	0	0	0	0	0	0	0.0646666	0	1	10	0.340893	-0.0794196	0.208753
THOC6	0	1.39377	0.418868	0.577602	0.69748	0.659219	29.2803	0.94187	0	0	1.32481	0.858863	1.47918	0.665274	0.955784	0.879362	0	0.430362	3.20854	0.752689	0.938365	10.0889	0.369978	-3.36859	8.28029
THSD4	0	0.377867	0.0789815	1.39273	0	0.390023	0.566428	4.07623	1.77941	0.394649	0.213089	0.152626	0.269087	0.758655	0.308191	0.318249	0.195089	0.227251	0.842674	0.31845	1.40189	10.8637	0.188868	-0.300076	1.34852
THTPA	0	0.607941	0	0	0	0	0	0	0	0	0	0	0	0	0	0	0	0	0.0552673	0	1	10	0.340893	-0.0678759	0.178411
THUMPD3	0	0	0.206452	0.177502	0	0	0	0	0	0	0	0	0	0	0	0	0	0	0.034905	0	1.48556	10	0.168224	-0.0174478	0.0872577
TIA1	0	0	0	0	0	0	2.10898	0.897219	0	1.77771	2.63387	0	0	0	0	0	0	0	0.674344	0	2.1986	10	0.0525659	-0.00906151	1.35775
TIMM10	0	0	0	0	0	0	0	0	0	2.02893	0	0	0	0	0	0	0	0	0.184448	0	1	10	0.340893	-0.226528	0.595425
TIMM8B	0	0	0	0	3.72934	0	0	0	0	7.58767	9.74576	0	0	0	0	0	0	0	1.9148	0	1.78818	10	0.104035	-0.471115	4.30071
TIMMDC1	0	1.26699	0.393136	2.28489	1.90024	1.15128	0.416695	0	0	1.69234	3.11077	0	0.408828	0	1.01565	0.460797	0	0.283067	1.11058	0.309763	2.31083	13.4146	0.0373262	0.0544875	1.54714
TINAGL1	89.0805	135.47	27.8854	125.24	138.005	150.147	240.883	340.696	145.806	122.87	70.4669	60.3419	80.9254	56.4591	80.9836	22.2134	84.6192	118.134	144.232	71.9538	2.60287	13.4413	0.021413	12.4872	132.069
TIPRL	0	0.903427	0	0.928542	1.21181	0.68735	0.953705	0.727843	0.671331	1.19308	0.600757	0	0	0.315156	1.00894	0	0	0	0.716168	0.189156	2.79101	13.5906	0.0147668	0.120875	0.933148
TJP3	0	0	0	0	0	0	0	0	0	0.0387061	0	0	0	0	0	0	0	0	0.00351874	0	1	10	0.340893	-0.0043215	0.011359
TK2	0	0	0	0	2.43044	0.916869	0	0	0	5.99997	1.66526	0	0	0	0	0	0	0	1.00114	0	1.78777	10	0.104104	-0.246606	2.24889
TM9SF2	0	39.8347	2.20846	0.787209	0.247742	0	1.392	2.88759	0.725859	3.60255	2.53496	1.476	0.680723	0.862614	0.447372	0.90415	0	0	4.92919	0.624409	1.22441	10.0646	0.248683	-3.52209	12.1317
TMA16	0	0	0	1.68253	0	0	0	0	0	0	0	0	0	0	0	0	0	0	0.152958	0	1	10	0.340893	-0.187853	0.493768
TMBIM1	0	0	0	0	0	0	2.51481	3.15867	5.3182	0	5.54151	0	0	0	0	0	0	0	1.50302	0	2.21952	10	0.0507362	-0.00583942	3.01187
TMCC3	0	0	0	0	0	0.147608	0.149656	0	0	0.148825	0.259169	0	0	0	0.116428	0	0	0	0.0641144	0.0166326	1.44534	15.0931	0.168806	-0.0225024	0.117466
TMEM14C	0	0	2.03021	1.64545	1.32487	3.03478	1.09835	0	0	0	0	0	0	0	0	1.79982	0	0	0.830333	0.257117	1.39067	15.9864	0.183382	-0.300642	1.44707
TMEM160	0	0	2.77432	0	9.10311	0	0	0	0	0	0	0	2.08216	0	0	0	0	0.666906	1.07977	0.392724	0.770635	12.3295	0.455438	-1.24969	2.62377
TMEM161A	0	0.500132	0	0	0	0.839621	0	0	0	0.871333	1.4189	0	0.58874	0	0.461636	0	0	0	0.329998	0.150054	0.997061	15.5637	0.333985	-0.203519	0.563408
TMEM173	0	0	0	0	0	0	0.766385	5.60975	1.0647	0	0.691559	0	0	0	0	0	0	0	0.739308	0	1.47444	10	0.171136	-0.377919	1.85653
TMEM214	0	0	0	0	0	0	0.299936	0	0	0	0	0	0	0	0	0	0	0	0.0272669	0	1	10	0.340893	-0.0334875	0.0880213
TMEM252	0	0	0	0	0	0	0	0	0	0	4.30737	0	0	0	0	0	0	0	0.391579	0	1	10	0.340893	-0.480914	1.26407
TMEM30A	0	0	0.856312	0	1.7897	0	0	0	0	2.15833	0	0	0	0	0	0	0	0	0.436758	0	1.79723	10	0.102514	-0.104719	0.978236
TMEM38B	0	0	0	1.92941	0	0	0	0	0	0	0	0	0	0.599323	0	0	0	0	0.175401	0.0856175	0.46	14.0076	0.652575	-0.328818	0.508385
TMEM50B	0	0	2.26171	3.06586	0	0	0	0	0	0	0	0	0	0	0	0	0	0	0.484324	0	1.47038	10	0.172209	-0.249596	1.21824
TMEM55B	0	0.779214	0	0.472974	0.606728	0.604424	0.992586	0.746473	0	0	0	0	0	0	0	0	0	0	0.382036	0	3.27014	10	0.00842831	0.121732	0.64234
TMEM63A	0.469196	2.61831	1.70843	2.46339	0.892073	0.83444	1.80179	0.635362	1.53829	1.54722	4.50941	0.762881	0.349748	0.221025	0.459919	0.535425	0	0.489579	1.7289	0.402654	3.6716	11.3471	0.00349827	0.534168	2.11832
TMEM70	0	0	0.621451	0	0.74018	0.812129	0.474237	0	0.440777	0.478482	0.788368	0	0	0	0	0	0	0	0.395966	0	3.89197	10	0.00299995	0.169277	0.622655
TMPPE	0	0	0	0	0	0	0	2.5522	0	1.76384	0	0	0	0	0	0	0	0	0.392367	0	1.46122	10	0.174654	-0.205934	0.990669
TMX2	0	0.832785	0	1.05717	0	1.2084	0	0	0	0	2.69999	0.157992	1.13262	0	0.243789	0	0	0	0.527122	0.2192	1.01096	15.2087	0.327849	-0.340507	0.956351
TNFAIP2	0	0	0	0	0	0.308281	1.06332	0.755565	0.521614	1.28921	1.333	0.25686	0	0	0.22354	0	0.393366	0	0.479182	0.124824	2.01405	12.6168	0.0658345	-0.0269197	0.735636
TNPO3	0.153335	0	0.226171	0	0	0.469968	0	0	0	0.194122	0	0	0	0	0	0	0	0	0.0948723	0	2.05605	10	0.0668281	-0.00794078	0.197685
TOMM20	0	0	5.62967	1.52304	9.5069	0	0	0	0	0	0	0	0	0	0	0	0	0	1.51451	0	1.59512	10	0.141769	-0.601026	3.63004
TOMM7	4.89936	9.46386	8.44146	23.549	20.9947	0	0	10.2127	4.11175	0	0	10.1423	0	0	0	0	12.5444	2.01106	7.4248	3.52826	1.20048	15.9564	0.247471	-2.9858	10.7789
TOR1A	0	0	0	0	0.418629	0	0.448111	0.628197	0.80267	0	2.77628	0.381538	0	0	0.440214	0.343036	0	0	0.461262	0.166398	1.13138	11.9307	0.280123	-0.27335	0.863078
TP53RK	0	1.14588	1.34136	1.05852	0	0.745528	1.50632	0	0	2.73582	0	0	0	0	0	0	0	0	0.775767	0	2.89068	10	0.0160883	0.177806	1.37373
TPBG	0	0	0	0	0	0.623541	0	0.565005	0	0	0	0	0	0	0	0	0	0	0.10805	0	1.48851	10	0.167459	-0.0536893	0.269789
TPM2	45.3158	42.6722	22.2853	0.444081	24.972	223.5	274.295	390.551	335.922	230.678	328.825	32.3931	27.5654	22.3397	27.3468	30.1222	6.01542	61.5817	174.496	29.6235	3.19421	10.3864	0.00915197	44.3233	245.422
TPP2	0.0911632	0.804692	0.592762	0.345426	0.386124	0.327989	0.623	1.2383	1.38312	1.42008	0.554633	0.373105	0.357175	0.239149	0.223353	0.22511	0.764428	0	0.706117	0.31176	2.42136	15.5736	0.0280787	0.0483271	0.740387
TPPP	0	0	3.13908	0.92592	0	1.05546	1.34181	0	0	0	3.5354	0	0	0	0	0	0	0.827803	0.908879	0.118258	1.92391	11.7279	0.0789699	-0.107059	1.6883
TPRKB	0	0	0	0	0	0.636459	1.27865	0	0	0	0.678888	0	0	0	0	0	0	0	0.235818	0	1.79942	10	0.102148	-0.0561838	0.52782
TPRN	0	0	0	0	0	0	0.157227	0.223279	0	0	0.350563	0	0	0	0	0	0	0	0.0664608	0	1.80652	10	0.100974	-0.0155112	0.148433
TRADD	0	0.429542	0	0.381698	0	0	0.56922	0	0	1.48533	0	0	0	0	0	0	0	0	0.260526	0	1.87939	10	0.0896142	-0.0483452	0.569398
TRAM1	0	1.1639	1.4144	0.879566	0	0	0	3.76399	1.60079	0	0.585543	0	0	0	0	0	0	0	0.855289	0	2.47322	10	0.0329229	0.084754	1.62582
TRAPPC1	0	1.2226	0.776475	0	0	0.858004	0.687154	0	0	0	0	0	0	0	0	0	0	0.535192	0.322203	0.076456	1.53836	14.6673	0.145251	-0.095417	0.586911
TRAPPC11	0	0	0.129893	0	0.217878	0	0	0	0	0	0	0	0	0	0	0	0	0	0.0316155	0	1.43561	10	0.181644	-0.0174532	0.0806843
TRAPPC2	0	0	0.368961	0	1.1936	0	0	0	0	0	0	0	0	0	0	0	0	0	0.142051	0	1.28758	10	0.226892	-0.103766	0.387869
TRAPPC3	7.47032	6.87169	5.76849	5.43059	6.9287	4.8847	4.06086	8.21354	6.0615	8.94103	10.9795	4.89125	0	2.65383	0	3.9118	5.1877	4.58366	6.87372	3.0326	3.7212	11.7483	0.00302425	1.58674	6.0955
TRIM21	0	0	0	0	0	0	0	0.776793	0	0	0	0	0	0	0	0	0	0	0.0706175	0	1	10	0.340893	-0.0867281	0.227963
TRIM26	0	0.369511	0	0	0.196161	0	0.211013	0.370111	0	0	0.276786	0	0	0	0	0	0	0	0.129417	0	2.72065	10	0.0215364	0.0234278	0.235405
TRIM3	0	0.255141	0	0	0	0	0.707256	0.234162	0	0	0.729134	0	0	0	0	0	0	0	0.175063	0	2.03424	10	0.0693113	-0.0166863	0.366812
TRIM38	0	0	0	0	0	0	0	0	0	0	0.442084	0	0	0	0	0	0	0	0.0401895	0	1	10	0.340893	-0.0493582	0.129737
TRIM47	0	0	0	0	0	0	0	0	0	0	0.299774	0	0	0	0	0	0	0	0.0272522	0	1	10	0.340893	-0.0334694	0.0879737
TRMT1	0	0	0	0	0	0	0	0	0	0.0754648	0.262221	0	0	0	0	0	0	0	0.0306987	0	1.27182	10	0.232216	-0.0230831	0.0844804
TRMT61A	0	0	0	0	0	0	0	0.740427	0	0	0.638551	0	0	0	0	0	0	0	0.125362	0	1.48576	10	0.168171	-0.062638	0.313361
TRMU	0	0	0	0	0	0	0	0	0.419104	0	0.366045	0	0	0	0	0	0	0	0.0713772	0	1.48657	10	0.167962	-0.0356063	0.178361
TRRAP	0	0.0157791	0	0.103271	0	0	0	0	0	0	0	0	0	0	0	0	0	0	0.0108227	0	1.15697	10	0.274173	-0.0100201	0.0316655
TSC22D2	1.07404	0	0	0	0	0	0	0	0	0	0	0	0	0	0	0	0	0	0.0976397	0	1	10	0.340893	-0.119915	0.315194
TSG101	0	1.26907	0.830355	0.949678	0.920103	1.18192	1.61867	3.20709	3.22455	0.981817	1.1112	1.15828	0.850309	0	0.452682	0	1.19083	1.04111	1.3904	0.67046	2.02255	15.6755	0.0605243	-0.0359256	1.47581
TSNAX	1.19725	1.04494	0	2.51415	1.744	0	1.98758	0.635138	0	4.78615	8.4655	0.433606	0.53437	0.539252	0.787554	0.724606	0.546556	0.42144	2.03406	0.569626	1.8963	10.0918	0.0868842	-0.254143	3.18302
TSSC1	0	2.70033	0.677159	0	0	0	0	0	0	0	0	0	0	0	0	0	0	0	0.307045	0	1.24288	10	0.242264	-0.243401	0.85749
TSSC4	0	0	0	0	0	0	0	0	0	0.476489	0	0	0	0	0	0	0	0	0.0433172	0	1	10	0.340893	-0.0531995	0.139834
TTC19	0	0	0	0	0	0	0	0	0	0	0.72361	0	0	0	0	0	0	0	0.0657827	0	1	10	0.340893	-0.0807903	0.212356
TTC21B	0	0	0	0	0	0	0	0	0	0	0.191166	0	0	0	0	0	0	0	0.0173788	0	1	10	0.340893	-0.0213435	0.0561011
TTC36	0	0.639776	1.9548	0	5.17019	0.963619	1.64036	0	0	0	2.22173	0	0	0	0.533088	0	0	0.716171	1.14459	0.178466	1.96431	11.167	0.0748683	-0.114436	2.04668
TTC39B	0	0.377073	0.89649	0	1.33954	0.238533	0.301082	0	0.186594	0.829116	2.4353	0.497697	0.278032	0	0.183098	0	0	0.366698	0.600339	0.189361	1.72969	12.141	0.109003	-0.106047	0.928004
TTYH3	0	0	0	0	0.671772	0.566049	0	0	0	0.567038	0	0	0	0	0	0	0	0	0.164078	0	1.9275	10	0.0827756	-0.0255915	0.353748
TUBA1A	8.53499	37.2946	16.9168	19.5406	12.9707	758.801	909.594	1141.74	701.625	884.003	785.518	25.5708	20.486	19.3544	25.3623	14.0752	27.1134	25.6748	479.686	22.5196	3.33337	10.0034	0.00757126	151.594	762.738
TUBB1	0	0	0	0	0	1.17277	0	0.950334	0	0	0	0	0	0	0	0	0	0	0.193009	0	1.48081	10	0.169462	-0.0974067	0.483425
TUBB2B	0	0	0	0.910622	0	47.5363	93.4368	138.139	68.2188	114.564	158.809	0	0	0	0	0	0	0	56.5104	0	3.04263	10	0.0124067	15.1275	97.8933
TUBB3	0	0.338753	0	0.447675	0.666287	0	2.35875	7.73165	1.94296	0.689084	3.75796	0.306176	0	0	0.34367	0	0	0.456422	1.63028	0.158038	2.06561	10.2317	0.0651384	-0.110979	3.05547
TUBB4A	0	7.41125	2.21769	6.17469	3.00288	5.02547	9.04921	1.99857	2.36247	5.89188	5.69277	1.47667	1.64455	1.39792	3.0296	0	0.745776	1.69188	4.43881	1.42663	3.3737	13.2614	0.00486364	1.08717	4.93719
TUBG1	0	0	0	0	0	2.55331	4.33975	3.52833	2.17579	2.11022	5.25608	0	0	0	0	0	0	0	1.81486	0	3.07229	10	0.0117947	0.498657	3.13107
TUBGCP6	0	0	0	0	0.159238	0	0	0	0	0	0	0	0	0	0	0	0	0	0.0144762	0	1	10	0.340893	-0.0177788	0.0467311
TWF2	3.44779	5.32864	3.25691	3.89185	2.82909	4.29866	5.83385	11.1048	8.51383	1.94428	4.96364	3.33644	1.04249	1.09342	1.21481	2.0117	2.39777	1.64147	5.03758	1.81973	3.71284	12.8046	0.00266947	1.34259	5.09311
TXLNA	0	0	0	0	0	0	0.468124	0	0.707073	0	0	0	0	0	0	0	0	0	0.106836	0	1.45442	10	0.176487	-0.0568345	0.270507
TXNDC15	0	0	0.169865	0	0	0	0	0	0	0	0	0	0	0	0	0	0	0	0.0154423	0	1	10	0.340893	-0.0189653	0.0498499
TXNDC2	0	0	0.485816	0	0	0	0	0	0	0	0	0	0	0	0	0	0	0	0.0441651	0	1	10	0.340893	-0.0542409	0.142571
UBA3	0.967525	1.47764	1.3136	2.28551	0	0	0.772116	2.28058	1.08088	1.39305	2.05074	0.915857	0.657263	0.658406	1.05717	0	0.976826	0	1.23833	0.60936	2.15225	15.8512	0.0471402	0.00897922	1.24896
UBA5	0	0	1.58654	0	0	0	0	0	0	0	0	0	0	0	0	0	0	0	0.144231	0	1	10	0.340893	-0.177135	0.465597
UBE2D1	0	0	0	0	0	5.8041	4.60601	0	2.3839	0	0	0	0	0	0	0	0	0	1.16309	0	1.80438	10	0.101327	-0.273155	2.59934
UBE2L6	0	0	0	0	0	0	3.11926	2.70344	0.631361	0	1.85804	0	0	0	0	0	0	0	0.755645	0	2.07355	10	0.0648962	-0.0563351	1.56763
UBE3C	0	0	0	0	0	0	0.0547355	0.139778	0	0	0	0	0	0	0	0	0	0	0.017683	0	1.34215	10	0.209223	-0.011673	0.0470391
UBE4A	0.142016	0.483215	0.284339	0.470704	0.379764	0.593635	0.214998	0	0.172712	0.64722	1.10887	0.343273	0.20608	0.119201	0.38753	0.110258	0	0.159144	0.408861	0.189355	2.07615	14.7949	0.0557364	-0.0061188	0.445131
UBL4A	0	0	0	0	0	0	0.749957	1.38587	0	0	2.65128	0	0	0	0	0	0	0	0.435191	0	1.6746	10	0.124954	-0.143854	1.01424
UBLCP1	0	0	0	0	0	0.77806	1.40922	0.663398	0	0	0	0	0	0	0	0	0	0	0.259153	0	1.79509	10	0.102872	-0.0625183	0.580824
UBQLN2	0	0	0	0	0	2.49677	3.84838	2.79417	2.02607	2.08293	5.16357	0.48676	0	0.381794	0	0	0	0	1.67381	0.124079	2.79327	10.4311	0.0183122	0.320429	2.77903
UBR2	0	0	0	0	0	0	0	0	0	0.258995	0	0	0	0	0	0	0	0	0.023545	0	1	10	0.340893	-0.0289165	0.0760064
UBR4	1.32634	1.29975	0.195873	0.589441	0.199502	0.633052	0.32277	0.405415	0.173582	0.352166	0.445723	0.331473	0.400087	0.125714	0.358871	0.0433537	0.0779143	0.243579	0.540329	0.225856	2.32554	13.4137	0.0363111	0.023249	0.605696
UBR5	0	0	0	0	0	0	0	0	0.299228	0.0174457	0.0197585	0	0	0	0	0	0	0	0.0305848	0	1.13452	10	0.283039	-0.0294821	0.0906517
UBXN4	0	1.31997	1.55999	2.72503	3.73506	1.93417	2.22248	2.81504	1.5796	1.74825	2.5215	2.61021	0	0.725857	0.830165	0.835023	0	1.18599	2.01464	0.883892	2.54963	13.8721	0.0232619	0.178725	2.08278
UFC1	3.37274	3.46827	5.22541	0	5.95254	1.83859	0.964314	0	2.89795	0	0	0	0	0	0	0	0	0	2.15635	0	3.27451	10	0.00836631	0.689059	3.62363
UFSP2	0	2.94128	0.480354	1.36768	0.329546	2.30567	0.885936	1.78078	0.920387	0.446587	0.675205	0.344581	0.840957	0	1.37713	0	0	0.878097	1.10304	0.491537	1.78069	15.9915	0.093966	-0.11652	1.33952
ULK3	0	0	0.191792	0	0.181729	0	0.379372	0	0	0.279018	0.359183	0	0	0	0.216689	0	0	0	0.126463	0.0309556	1.69297	15.6356	0.110287	-0.0243122	0.215327
UMOD	15.5852	16.4096	1.45122	71.6583	0.89002	5.45465	113.409	284.29	316.01	29.5506	28.5156	40.1074	18.6029	69.3928	33.5757	12.9856	59.9167	13.2289	80.293	35.4014	1.26741	11.1994	0.230728	-32.8982	122.681
UNC119	0	0	0.601655	0.910838	0	0	0	0	0	0	0	0	0	0	0	0	0	0	0.137499	0	1.45404	10	0.176589	-0.0732012	0.3482
UNC13B	0.22643	0	0	0.0674121	0	0	0	0	0	0.0717081	0.0596811	0	0	0	0	0	0	0	0.0386574	0	1.84903	10	0.0941942	-0.00792587	0.0852406
UNC45A	0.460013	1.01413	2.26622	0.429674	0.474049	0.865741	0.620678	1.33333	0.649008	0.360663	1.79324	0.347864	0.371577	0.500771	0.446071	0.362078	0	0.186485	0.933341	0.316407	3.1067	12.2042	0.00891341	0.185064	1.04881
UQCC	0	0	0	0	0	0.992034	0	0	0	0	0.774645	0	0	0	0	0	0	0	0.160607	0	1.47711	10	0.170433	-0.0816604	0.402875
USE1	0	0.648567	0	0.497624	0	0	0	0	0	0	0	0	0	0	0	0	0	0	0.104199	0	1.47516	10	0.170946	-0.0531873	0.261586
USP15	0	0	0	0	0	0.614243	0	0	0	1.37755	0	0	0	0	0	0	0	0.0754068	0.181072	0.0107724	1.28666	10.1331	0.226829	-0.124088	0.464686
USP8	0	0	0	0.151123	0.381817	0.111528	0.147579	0.154311	0	0.232082	0.26921	0.126586	0	0	0.0969007	0	0	0	0.131604	0.0319267	2.27945	14.6425	0.0380801	0.00627314	0.193082
UTP14A	0	0	0.0413383	0.158972	0	0	0	0	0	0	0	0	0	0	0	0	0	0	0.01821	0	1.25031	10	0.239651	-0.0142414	0.0506614
VAMP7	0	1.13163	0	0.75045	0.831033	1.04039	2.09879	2.11389	2.07633	0	0	0.892063	0	0	0.823241	0	0	0	0.912955	0.245043	2.1731	15.2206	0.0459556	0.0136278	1.3222
VASP	0.333042	0.648388	0.32937	1.60547	1.13704	2.99219	0.949532	3.88365	6.55758	0.482469	2.79452	1.10791	0.573772	0	2.84635	0	0	0.797443	1.97393	0.760781	1.73177	15.6527	0.102971	-0.274584	2.70089
VBP1	0.933383	1.67518	0.866312	0.936488	0.731297	1.04356	2.39831	1.01527	0.893428	4.74407	1.45507	0.934336	1.45757	0.703874	0.521999	0	0	0.73325	1.51749	0.621576	2.21541	14.7282	0.0429296	0.0325666	1.75926
VCAM1	0	0	0	0	0	0.0928343	0.377961	0.798603	0.093104	0	1.28561	0.599718	0	0	0	0	0	0	0.240737	0.085674	1.00463	15.7002	0.33031	-0.172651	0.482778
VILL	0	0	0	0	0	0	0	0	0	0	0.296034	0	0	0	0	0	0	0	0.0269122	0	1	10	0.340893	-0.0330519	0.0868762
VPRBP	0	0	0	0	0	0	0	0.118895	0	0	0	0	0	0	0	0	0	0	0.0108086	0	1	10	0.340893	-0.0132745	0.0348917
VPS11	0	1.40781	0	0	0.101163	0	0.281965	0.0877783	0.467289	0.169212	0	0	0	0	0	0	0	0	0.228656	0	1.8122	10	0.100043	-0.0524821	0.509795
VPS13C	0	0.291052	0.048383	0.0172424	0.0495719	0.252161	0.0584942	0.150526	0.347527	0.0994841	0.106814	0.0180511	0.0584256	0	0	0	0	0	0.129205	0.0109252	3.25191	11.0771	0.00764259	0.0382926	0.198267
VPS18	0.101814	0.7959	0.235403	0.643903	0.260697	0.174743	0.718923	1.20167	0.423943	0.765412	0.961992	0.128312	0.253055	0	0.418531	0.100323	0	0.0773415	0.571309	0.139652	3.54823	14.4687	0.0030682	0.171526	0.691788
VPS28	0	0	0	0	0	0	0	0	0.839998	0	0	0	0	0	0	0	0	0	0.0763634	0	1	10	0.340893	-0.0937849	0.246512
VPS33A	0	0.161536	0.503467	0.110277	0.382322	0.118715	0.568779	1.28389	0.578866	0.584182	0.638113	0.508828	0.130234	0	0.139438	0	0	0.147577	0.448195	0.132297	2.46446	15.4301	0.0258997	0.043348	0.588449
VPS52	0	0	0	0	0.430036	0	0.192616	0.52658	0.194914	0.338309	0	0	0	0	0	0	0	0	0.15295	0	2.55424	10	0.0286548	0.0195273	0.286374
VPS53	0	0.378201	0	0	0.0949646	0.23633	0.224796	0	0.122917	0.06194	0.0976154	0.13852	0.061417	0	0.147711	0	0	0	0.110615	0.0496639	1.34955	15.8044	0.196177	-0.034889	0.156791
VTI1B	0	1.35816	0.31138	1.35508	0	1.10846	3.223	1.12464	0	2.86771	0.760571	0.253081	1.12642	0	0	0	0	0.682336	1.10082	0.294548	2.16534	14.2354	0.0478147	0.00889176	1.60365
VTN	71.4252	32.3399	42.6903	19.0463	99.4602	41.664	35.7595	35.8892	96.1618	64.6556	72.76	9.73631	7.84345	19.4901	13.7163	35.1009	37.4503	18.8461	55.6229	20.3119	3.82396	14.6939	0.00171709	15.5931	55.0289
VWA2	0	0	0	0	0	0	0	0.776255	0	0	0.161506	0	0	0	0	0	0	0	0.085251	0	1.20705	10	0.255191	-0.0721175	0.24262
VWA5A	0	1.03084	0	0.43208	0	0.645449	1.08472	0.912267	0.95865	0.626355	1.14544	0.817314	0	0	0	0	1.0166	0.268824	0.621436	0.300391	1.49965	13.2957	0.157073	-0.140404	0.782494
VWF	0.0960538	0	0.254138	0.047792	0	0.130843	0.924141	1.40445	0.117981	0	0	0.0748827	0	0.0782889	0	0.11171	0	0.18759	0.270491	0.0646387	1.45301	10.7312	0.174828	-0.106923	0.518627
WBSCR16	0	0	0	0	0	0	0	0	0.284675	0	0.40066	0	0	0	0	0	0	0	0.0623032	0	1.46529	10	0.173565	-0.0324361	0.157043
WDR26	0	0	0	0	0	0.258265	0	0	0	0.71779	0	0	0	0	0	0	0	0	0.0887323	0	1.32232	10	0.215507	-0.0607835	0.238248
WDR37	0.327123	0.851881	0.342642	0.635038	0.935346	0.929834	0.438883	1.02853	0.444071	1.33816	1.06016	0.426009	0.426355	0.297104	0	0	0	0.477653	0.757425	0.232446	3.95911	15.925	0.00113395	0.243772	0.806186
WDR44	0	0	0	0	0	0	0	0	0	0.472015	0	0	0	0	0	0	0	0	0.0429104	0	1	10	0.340893	-0.0527	0.138521
WDR5	0	0	1.23462	0.741693	0	0.544803	1.45486	0	0	0	0	0	0	0	0	0	0	0	0.361452	0	2.17044	10	0.055129	-0.00960884	0.732514
WDR59	0	0	0	0	0	0	0	0	0	0.254994	0	0	0	0	0	0	0	0	0.0231813	0	1	10	0.340893	-0.0284698	0.0748324
WDR7	0	0.0538298	0.112736	0.106431	0.215805	0.114823	0.125764	0.146106	0.0329339	0.140896	0.160519	0.06438	0.0627372	0	0.0790313	0	0	0	0.109986	0.0294498	3.47411	15.9942	0.00313154	0.0313914	0.129681
WDR81	0.282458	0.253493	0.511616	0.674716	0.367752	0.327184	0.584531	0.707958	0.448381	0.980798	0.392281	0.436305	0.194792	0	0.18586	0.271702	0	0.167006	0.502834	0.179381	3.68667	15.7892	0.0020371	0.137259	0.509646
WIBG	0	1.50614	0.785075	0	0	0	0	0	3.15481	0	0	0	0	0	0	0	0	0	0.495093	0	1.63056	10	0.134037	-0.181447	1.17163
WIPF1	0	0	0	0	0	0.385505	0	1.18447	0	0	0.839272	0	0	0	0	0	0	0	0.219022	0	1.74734	10	0.111158	-0.0602661	0.498311
WLS	0	0.35585	0	0.540032	0	0.935063	0	0	0	0	0	0	0	0	0	0	0	0	0.166449	0	1.75644	10	0.109533	-0.0447002	0.377599
XAB2	0	0	0.114514	0.07721	0	0	0	0	0	0.0612135	0.143832	0	0	0.0742434	0	0	0	0	0.03607	0.0106062	1.30984	15.6017	0.20921	-0.0158337	0.0667612
XPO4	0	0.115093	0	0	0.117971	0	0	0	0	0.15438	0.209314	0	0	0	0	0	0	0	0.0542507	0	2.27714	10	0.046009	0.00116737	0.107334
XPOT	0	0	0.134551	0	0	0	0	0	0	0	0	0	0	0	0	0	0	0	0.0122319	0	1	10	0.340893	-0.0150225	0.0394864
XRN2	0.258387	1.59042	1.00958	1.19613	0.636205	0.329337	0.865805	3.90658	3.22971	1.25284	2.7847	0.38254	0.404367	0.859259	1.24047	0.227754	1.02051	0.647589	1.55088	0.683212	2.20404	12.6921	0.0466287	0.0150905	1.72025
YIF1B	0	0	0	0	0	0	0	1.12647	0	0	0	0	0	0	0	0	0	0	0.102407	0	1	10	0.340893	-0.12577	0.330583
YIPF2	0	2.17126	0	0	0	0	0	0	0	0	0	0	0	0	0	0	0	0	0.197388	0	1	10	0.340893	-0.242419	0.637195
YIPF6	0	0	0	0	0	0	0	0	0	2.78451	0	0	0	0	0	0	0	0	0.253137	0	1	10	0.340893	-0.310888	0.817162
YLPM1	0	0.310148	0.0947255	0.313586	0	0.177996	0.127424	0.249357	0	0.508961	0.534201	0.042022	0.139906	0	0.249128	0	0	0	0.210582	0.0615793	2.16894	15.4866	0.0460317	0.00297534	0.295029
YME1L1	0	0.203564	0.133515	0	0	0	0	0	0	0	0	0	0	0	0	0	0	0	0.0306436	0	1.45286	10	0.176909	-0.0163521	0.0776393
YTHDF2	0	0	0	0	0	0	0	0.545255	0	0	0	0	0	0	0	0	0	0	0.0495687	0	1	10	0.340893	-0.0608772	0.160015
ZADH2	1.37986	0	2.52535	3.47832	5.31623	2.42224	1.96069	2.7025	2.42354	8.22161	8.18489	0	3.25246	0	1.66645	2.41818	0	0	3.51047	1.04816	2.57335	15.619	0.0206988	0.429849	4.49479
ZBTB20	0	0	0	0	0	0.295978	0.751955	0.826862	0	0	0.30589	0	0	0	0	0	0	0	0.198244	0	2.08128	10	0.0640598	-0.0139882	0.410476
ZC3H14	0	0.315197	0	0	0.648419	0	0	0	0	0	0	0	0	0	0	0	0	0	0.0876015	0	1.39243	10	0.193978	-0.052577	0.22778
ZC3H15	0.267391	0.633419	0.157313	0.201969	0.801557	0.238415	0.503008	0.312683	0.685604	1.2524	1.71511	0.180923	0.253734	0	0.298196	0	0	0.994559	0.615352	0.246773	1.85033	15.631	0.0832605	-0.0545108	0.791668
ZC3HAV1	0	0.640955	1.35547	0.78702	1.79414	0.266238	1.10106	1.52721	0.457611	1.66718	0.856196	0.75545	0	0	0	0.320403	0	0.587931	0.950279	0.237683	3.30174	15.7868	0.0045704	0.254566	1.17063
ZC3HC1	0	0	0	0	0	0	0	0	0	0.465458	0.75566	0	0	0	0	0	0	0	0.111011	0	1.44178	10	0.179939	-0.0605462	0.282568
ZCCHC8	0	0	0	0	0	0	0	0	2.99155	0	0	0	0	0	0	0	0	0	0.271959	0	1	10	0.340893	-0.334004	0.877922
ZDHHC5	0	0	0	0.357319	0.560662	0	0	0	0	0	0	0	0	0	0	0	0	0	0.0834528	0	1.44793	10	0.178253	-0.0449683	0.211874
ZER1	0	0	0	0	0	0	0	0	0	0.17331	0.189299	0	0	0	0	0	0	0	0.0329644	0	1.48894	10	0.167346	-0.0163654	0.0822942
ZFP42	0	0	0	0	0	0.40765	0.503184	0	0	1.39239	1.61532	0	0	0	0	0	0	0	0.356231	0	1.97699	10	0.0762532	-0.0452539	0.757716
ZFYVE19	0	0	0.0859314	0.331047	0	0	0	0	0	0	0	0	0	0	0	0	0	0	0.0379071	0	1.24995	10	0.239779	-0.0296656	0.10548
ZFYVE28	0	0	0	0	0	0	0	49.9575	0	0	0	0	0	0	0	0	0	0	4.54159	0	1	10	0.340893	-5.5777	14.6609
ZGPAT	0	0	0	0	0	0	0	0	0	0.621527	0	0	0	0	0	0	0	0	0.0565024	0	1	10	0.340893	-0.0693928	0.182398
ZNF259	0	0.254544	0	0	0	0	0	0	0	0	0	0	0	0	0	0	0	0	0.0231404	0	1	10	0.340893	-0.0284196	0.0747003
ZNF664-FAM101A	0	0	0	0	1.90878	0	1.89304	0	0	0	0	0	0	0	0	0	0	0	0.34562	0	1.4907	10	0.166894	-0.170977	0.862217
ZNF93	0	0	0	0	0.297391	0	0	0	0	0	0	0	0	0	0	0	0	0	0.0270356	0	1	10	0.340893	-0.0332034	0.0872746
43525	0	0	0	1.7507	0	0	0	0	0	0	0	0	1.90154	0	1.98388	0	0	0	0.159154	0.55506	-1.00957	8.40358	0.340882	-1.2927	0.500892
A1CF	0	0	0	0	0	0	0	0	0	0	0	0.2044	0	0	0	0	0	0.49008	0	0.0992113	-1.39296	6	0.213054	-0.273489	0.0750663
A2ML1	0	0	0	0	0	0	0	0	0	0	0	0	0	0	0	0	0	0.0761489	0	0.0108784	-1	6	0.355918	-0.0374969	0.0157401
AADAT	0	0.312967	0	0	0	0	0	0	0	0	0	0	0.492341	0	0	0	0	0	0.0284516	0.0703345	-0.552027	7.99582	0.596018	-0.216858	0.133092
ABCA12	0	0	0	0	0	0	0	0	0	0	0	0	0	0	0	0.531621	0	0	0	0.0759458	-1	6	0.355918	-0.261778	0.109887
ABCA8	0	0	0	0	0	0	0	0	0	0	0	0.104229	0	0	0.160551	0	0	0.115107	0	0.0542695	-2.05562	6	0.0855739	-0.118869	0.0103304
ACSL3	0.253211	1.02	0	0.175665	0	0.11951	0	0.353204	0.306531	0	0.432772	0	0.226991	1.43238	1.5023	0.780941	1.0955	0.609368	0.241899	0.806783	-2.39657	8.13926	0.0428991	-1.10681	-0.0229611
ACSM2A	7.85831	81.5176	66.9733	60.5955	50.9516	64.8998	30.4608	25.2627	47.351	81.5471	42.8352	352.178	363.81	135.257	236.625	78.3327	191.436	352.063	50.9321	244.243	-4.37776	6.31319	0.00414806	-300.075	-86.5476
ACSM5	0	0	0	0	0	0.255449	0.332351	0	0	0	0	0	1.13067	0	0	0	0	0.290031	0.0534364	0.202958	-0.911852	6.62083	0.393835	-0.541809	0.242766
ACTN3	0.119953	0	0	0	0	0	0	0	0	0	0	0	0	0	0	0	0.356949	0	0.0109048	0.0509928	-0.768768	6.55311	0.468825	-0.165118	0.0849424
ADCK4	0	0	0	0	0	0	0	0	0	0	0	0.28241	0.176237	0	0.23099	0	0	0.151388	0	0.120146	-2.65446	6	0.0378026	-0.230899	-0.00939415
ADCK5	0	0	0	0	0	0	0	0	0	0	0	0	0	0	0.10844	0	0	0	0	0.0154914	-1	6	0.355918	-0.0533974	0.0224147
ADH1A	0	0	0.507124	0	0	0	0	0	0	0	0	0	0	1.51119	0.862025	0	0	0	0.0461022	0.339031	-1.24866	6.48545	0.254974	-0.856706	0.270848
AFTPH	0	0	0	0	0	0	0	0	0	0	0	0.109274	0.143452	0	0	0	0	1.84727	0	0.3	-1.15881	6	0.290567	-0.933473	0.333473
AGXT	0	0	0	0	0.459479	0	0	0	0	0	0	0	1.5556	0	0	0	0	0	0.0417708	0.222229	-0.798061	6.42664	0.453308	-0.724971	0.364056
AKR1C1	0	3.18299	0.52868	1.15274	0	0	0.631875	0	0.251369	0	0.814412	0.408254	0	1.98331	5.71586	0	0.646231	0	0.596552	1.25052	-0.778213	7.58734	0.46002	-2.61032	1.30238
ALDH3B1	0	0	0	0	0	0	0	0	0	0	0	0.375193	0	0.300612	0	0	4.37266	0	0	0.721209	-1.17922	6	0.282948	-2.21774	0.775321
ALG5	0	0	0	0	0	0	0	0	0	0	0	0	0.661928	0	0	0	0	0	0	0.0945611	-1	6	0.355918	-0.325944	0.136822
ANAPC4	0	0	0	0	0	0	0	0	0	0	0.120103	0	0	0	0.255567	0	0	0	0.0109185	0.0365096	-0.671555	7.0872	0.523147	-0.115476	0.064294
ANK1	0	0	0	0	0	0	0	0	0	0	0	0	0	0.397207	0	0	0	0	0	0.0567438	-1	6	0.355918	-0.195591	0.0821033
ANXA9	0	0	0	0	0	0	0	0	0	0	0	0	0	1.55583	0.183645	0	0	0	0	0.248497	-1.13252	6	0.300636	-0.785396	0.288403
APOC2	0	0	2.21009	2.45815	0	0	0	0	0	0	0	0	2.22376	5.4316	4.57498	0	0	0	0.424385	1.74719	-1.40133	7.22203	0.202594	-3.54109	0.895475
ARF5	0	0	0	0	0	0	0	0	0	0	0	0	0	0	0	0	3.37273	0	0	0.481819	-1	6	0.355918	-1.66079	0.697149
ARG1	0	0	0	0	0	0	0	0	0	0	0	0	0	0	0	0.788364	0	0.941231	0	0.247085	-1.54079	6	0.1743	-0.639478	0.145308
ARHGAP35	0	0	0	0	0	0.0662129	0	0	0	0.0244114	0	0.0558754	0.0745328	0	0	0	0	0.0330803	0.00823857	0.0233555	-1.12604	9.28968	0.288398	-0.0453424	0.0151085
ARHGAP5	0	0.0586025	0	0	0	0.102551	0	0.0990282	0	0	0.0609	0.137665	0	0.0680272	0.396354	0	0	0	0.0291893	0.0860066	-0.999191	6.64897	0.352668	-0.19273	0.0790957
ARHGEF16	0	0.0877743	0.197247	0	0	0	0	0.274441	0	0	0	0.441871	0	0	0.0625259	0	0	0.292431	0.0508603	0.113833	-0.851591	8.24366	0.418491	-0.23262	0.106676
ARHGEF7	0	0	0	0	0	0.176851	0	0	0.340452	0	0.311384	0.384571	0.162166	0.271781	0.184155	0	0	0.431128	0.0753351	0.204829	-1.70054	10.7127	0.117836	-0.297645	0.0386579
ARL8A	0	0	0	0	0	0	0	4.33338	6.50512	1.48768	1.63509	8.33567	0	13.1468	2.47134	6.27669	0	1.6918	1.26921	4.56033	-1.66785	7.54756	0.136163	-7.88941	1.30717
ARMCX2	0	0	0	0	0	0	0	0	0	0.337924	0	0.321204	0	0.344091	0.316729	0	0	0	0.0307203	0.140289	-1.50115	8.62166	0.169021	-0.275795	0.0566575
ARSF	0.84994	0	0	0	0	0	0	0	0.225837	1.16305	0.912886	0.504097	2.64309	0.44816	0.421733	0.358446	0	0	0.286519	0.625075	-0.911254	7.9106	0.389085	-1.19699	0.519876
AS3MT	0	0	0	0	0	0	0	0	0	0	0	0	1.01951	0	0	0	0	0	0	0.145644	-1	6	0.355918	-0.502023	0.210734
ATG4B	0	0	0.279215	0	0.3765	0	0	0	0	0	0	0.86493	0	0	0	0	0	0	0.0596105	0.123561	-0.491792	7.30931	0.637292	-0.36882	0.240918
ATP2B4	0	0	0.15018	0	0	0.266948	0	0	0.0581834	0	0	0.240082	0.110486	0.475788	0.171942	0	0	0	0.0432101	0.142614	-1.39688	7.94647	0.200225	-0.263694	0.0648868
ATP4A	0	0	0	0	0	0	0	0	0	0	0	1.00778	0	0	0	0	0	0	0	0.143968	-1	6	0.355918	-0.496246	0.208309
ATP8	0	0	8.31641	0	0	10.7508	8.18784	0	0	0	0	14.0749	0	6.02401	10.1906	0	0	10.1482	2.47773	5.77681	-1.28237	10.0618	0.228467	-9.0265	2.42834
BASP1	2.59877	0	1.39445	5.46006	0	4.70157	4.73444	0	7.836	0	0.178868	10.0881	1.80691	19.959	0	2.72372	0	1.15993	2.44583	5.10538	-0.908735	7.10754	0.39326	-9.55879	4.2397
BSND	0	0	0	0	0	0	0	0	0	0	0	0	0	2.07744	3.40026	0	0	0	0	0.782528	-1.48958	6	0.186915	-2.06798	0.502922
C11orf58	0	0	0	0	0	0	0	0	0	0	0	0	0	0	2.28923	0	0	0	0	0.327033	-1	6	0.355918	-1.12725	0.473188
C12orf51	0	0	0	0	0	0.113728	0	0.230069	0.164873	0	0	0.173359	0.106931	0.0829224	0.0721257	0.140394	0.228666	0.12536	0.0462426	0.132823	-2.66488	15.9533	0.0169777	-0.155471	-0.0176894
C17orf59	0	0	0	0	0	0	0.424659	0	0	0	0	0	90.3999	142.215	49.1519	290.28	0	63.5192	0.0386054	90.7952	-2.37358	6.00001	0.0552498	-184.317	2.8038
C17orf75	0	0	0	0	0	0	0	0	0	0	0	0	0.620352	0	0.431911	0	0	0	0	0.150323	-1.51554	6	0.180416	-0.393027	0.0923801
C17orf89	0	0	0	0	0	0	0	0	0	0	0	3.25657	0	0	0	0	0	0	0	0.465224	-1	6	0.355918	-1.60359	0.673138
C19orf52	0	0	0	0	0	0	0	0	0	0	0	0.667037	0	0.340491	0	1.41349	0.914112	0	0	0.476447	-2.29801	6	0.0612677	-0.983767	0.0308728
C1orf68	0	0	0	0	0	0	0	0	0	0	0	0	0	2.34271	0	0	0.918342	17.5511	0	2.97316	-1.2126	6	0.270857	-8.97271	3.02639
C2CD5	0	0	0	0	0	0	0	0	0	0	0	0	0.00680768	0	0	0	0.203768	0	0	0.0300822	-1.03863	6	0.339011	-0.100953	0.0407888
C4A	0.171113	0.279851	0.549785	0	0	0	0	0.179184	0.647991	0	0	4.78773	4.62179	7.53327	3.12122	4.53076	28.5825	2.36094	0.166175	7.93402	-2.22175	6.00498	0.0679973	-16.3212	0.785517
C5orf51	0	0	0	0	0	0	0	0	0	0	0	0	0.434167	0	0.573642	0	0	0	0	0.143973	-1.52883	6	0.177172	-0.374403	0.0864572
C6orf136	0	0	0	0.816643	0	0	0	0	0	0.59313	0	0	0	0	1.38772	0	0	0.744645	0.128161	0.304624	-0.779812	8.13165	0.457596	-0.696818	0.343893
CAB39L	0	0	0	0	0	0	0	0	0	0	0	0	0.793448	0.384249	0	0.385142	0	0	0	0.223263	-1.90545	6	0.105371	-0.509969	0.0634439
CACNA1A	0.0378314	0	0.0231182	0	0.356378	0	0.0797096	0.0060679	0.0990448	0	0	0	0	0.667168	0	0.653146	0.0189582	0.224539	0.0547409	0.223402	-1.3927	6.90741	0.206894	-0.455805	0.118484
CALML4	0	0	1.31014	0	0	0	0	0	0	0	0	2.10558	0	0	0	0	0	0	0.119104	0.300797	-0.561615	7.91221	0.589927	-0.929174	0.565787
CALML5	2.5989	0	0	0	0	0	0	0	0	0	0	0	0	0	0	0	0	38.1598	0.236264	5.45141	-0.955763	6.02255	0.375966	-18.5547	8.12438
CAMK2B	0	0	0	0	0	0	0	0	0	0	0	0.257634	0	0	0.182801	0	0	0.471646	0	0.130297	-1.87234	6	0.11032	-0.300579	0.0399848
CAMSAP1	0	0	0	0	0	0.104761	0	0	0	0	0	0.182479	0	0	0	0	0	0	0.00952373	0.0260684	-0.596126	7.62701	0.568355	-0.0810934	0.0480041
CASP14	0	0	0	0	0	0	0	0	1.03302	0	0	0	0	0	0	3.89364	0	13.7834	0.093911	2.52529	-1.24233	6.02771	0.260265	-7.21493	2.35218
CASR	0	0	0	0.608334	0.177664	0	0	0	0	0	0	0	0.181751	0.723647	0.760379	0.236695	0	0	0.0714543	0.271782	-1.44632	8.38615	0.184405	-0.517186	0.116531
CCDC115	0	0	0	0	0	0	0	0	0	0	0	10.4251	0	47.6301	0	0.364132	0	0	0	8.34561	-1.24413	6	0.259851	-24.7595	8.06831
CD151	0	0.865799	0.954523	0	0	0	0	0	0	0	0	1.95032	0	0	0.967081	0	0	0	0.165484	0.416772	-0.810006	7.79671	0.441955	-0.969939	0.467363
CD34	0	0	0	0	0	0	0	0	0	0	0	3.34479	0	2.46593	0	0	0	2.46224	0	1.18185	-2.08046	6	0.0826821	-2.57187	0.208171
CD59	15.2139	0	0	4.7165	13.0619	0	2.77392	2.9352	4.63833	23.6499	0	43.7669	0	25.8153	1.75013	24.8684	10.3141	23.9937	6.08997	18.6441	-1.9811	7.96719	0.0830556	-27.1776	2.06939
CD93	0	0	0	0	0	0	0	0	0	0	0	0	0.594627	0.348053	0	0.600641	0.976745	0	0	0.36001	-2.48391	6	0.0475525	-0.714656	-0.00536303
CD99L2	0	1.84041	2.84249	0	0	0	0	0	0	0	0	0	1.06996	0	2.73442	2.3745	0	0	0.425717	0.882698	-0.840248	10.8436	0.418911	-1.65613	0.742166
CDC42BPA	0	0	0.0426903	0	0	0	0	0	0	0	0	0	0	0.127249	0	0	0	0	0.00388094	0.0181784	-0.769175	6.55124	0.468607	-0.0588691	0.0302741
CDH13	0.655855	0	0.33174	1.65653	0.26462	0.957137	0.439912	2.87138	0	0.651163	2.95126	1.76181	1.04295	6.85402	2.87107	0.495897	0	1.86238	0.979964	2.12688	-1.24282	7.66881	0.25059	-3.29108	0.997251
CDK6	0	0.435232	0	0	0	0.51026	0.295968	0	0	0	0	0	0.838194	0.241892	1.08851	0	0	0	0.11286	0.309799	-1.06888	7.45034	0.318528	-0.627335	0.233457
CDSN	0	0	0	0	0	0	0	0	0	0	0	0	0	0	0	0	0	9.98446	0	1.42635	-1	6	0.355918	-4.91651	2.0638
CEP70	0	0	0	0	0	0	0	0	0	0	0	0	0.514125	0	0	0	0	0	0	0.0734465	-1	6	0.355918	-0.253164	0.106271
CHAD	0	0	0	0	0	0	0	0	0	0	0	0	0.953048	0	0	0	0	0	0	0.13615	-1	6	0.355918	-0.469296	0.196997
CHCHD4	0	2.43653	0	0	4.36396	0	0	0	0	0	0	12.0442	2.34056	0	7.95988	0	0	7.46059	0.618226	4.25789	-1.92217	6.67349	0.0980595	-8.1619	0.882578
CHD6	0	0	0	0	0	0	0	0	0	0	0	0	0	0	0	0	0.803032	0	0	0.114719	-1	6	0.355918	-0.395426	0.165988
CHMP5	0	0	0	0	0	0	0	0	1.55984	0	0	2.69074	2.21243	1.63773	0	0	0	0	0.141804	0.934415	-1.66222	7.18012	0.139345	-1.91445	0.329223
CHTOP	0	5.05541	4.64666	0	0	0	0	0	0	0	0	5.54412	0	0	7.82739	0	0	3.68347	0.882006	2.43643	-1.13515	8.80006	0.286282	-4.66287	1.55402
CKMT1A	0	0	0	0	0	0.775978	2.55128	0.530655	0.886312	0	2.13992	1.90335	0.667158	0.970559	1.85503	0.995745	11.1397	1.77595	0.625831	2.75821	-1.48449	6.46716	0.184706	-5.58658	1.32182
CNTN1	0	0	0	0	0	0	0	0	0	0	0	0	0	0.273068	0.15092	0	0	0.127021	0	0.0787155	-1.92669	6	0.102312	-0.178685	0.0212536
CNTROB	0	0	0	0	0	0	0	0	0	0	0	0.0900245	0	0	0	0	0	0	0	0.0128606	-1	6	0.355918	-0.0443295	0.0186082
COL2A1	0	0	0	0	0	0	0	0	0.180446	0	0	0	0	1.25244	0	0	0	0	0.0164042	0.17892	-0.904522	6.10104	0.400025	-0.600395	0.275363
COL4A5	0	0	0	0	0	0	0	0	0	0	0	0	0	0.108308	0	0	0	0	0	0.0154726	-1	6	0.355918	-0.0533327	0.0223875
COMMD6	0	0	0	0	0	0	0	0	0	0	2.52404	2.78542	1.96357	0	0	0	0	0	0.229458	0.678427	-0.893537	9.19547	0.394354	-1.58194	0.684007
COPG2	0	0	0	0	0	0	0	0	0	0	0	0	0	0.605164	0	0	0.055713	1.17689	0	0.262538	-1.50865	6	0.182121	-0.688355	0.163279
CORO7-PAM16	0	0	0	0	0	0	0	0	0	0	0	0.738113	0.488831	0.258165	0.526763	0.418897	1.43567	1.00996	0	0.696628	-4.54315	6	0.00392015	-1.07183	-0.321429
COX17	0	0	0	0	0	0	3.27913	0	0	0	0	0	4.30884	2.78353	0	0	0	0	0.298103	1.01319	-0.969267	8.37852	0.359557	-2.40309	0.972912
COX3	0	0	0	0	0	0	0	0	0	0	0	0	10.8869	0	0	0	0	0	0	1.55527	-1	6	0.355918	-5.36088	2.25034
COX6A1	0	0	0	0	0	35.6475	15.8258	0	0	0	0	0	50.1739	0	71.933	0	0	12.8157	4.67939	19.2747	-1.24801	7.13112	0.251444	-42.1464	12.9558
CPA3	0	0	0	0	0	0.345378	0	0	0	0.246267	0	0	0	0	0	0	0.407235	1.89495	0.053786	0.328883	-1.01983	6.22705	0.345783	-0.929355	0.37916
CPD	0	0	0	0	0	0	0	0	0.059139	0.230328	0.512367	0	0.0994986	0	1.21327	0	0	0	0.072894	0.187538	-0.642981	6.97808	0.540781	-0.536529	0.30724
CPNE2	3.59116	2.55336	0	0	0	0.410465	1.53265	0.806888	1.26662	0	0	3.08097	4.46508	1.3549	0	0.742965	1.57094	3.5065	0.923741	2.10305	-1.65707	10.317	0.127562	-2.75846	0.399839
CPNE6	0	0.19112	0	0	0.64889	0.551853	0	0	0	0.151209	0	0	3.93316	0	0	0	0	0	0.140279	0.56188	-0.744272	6.19706	0.483969	-1.79707	0.953864
CPSF2	0	0	0	0	0.266326	0	0	0	0	0	0.421376	0.253816	0.221726	0.252035	0.326829	0.248877	0	0	0.0625184	0.186183	-1.88028	13.8034	0.0813393	-0.264914	0.0175851
CPT1B	0	0	0	0	0	0	0	0	0	0	0	0	0	0.541462	0.443181	0	0	0	0	0.140663	-1.5385	6	0.174847	-0.364382	0.083055
CR1	0	0	0	0	0	0.0940883	0	0	0	0.0562519	0	0	0.100008	0	0.120942	0	0	0	0.0136673	0.0315643	-0.791787	8.62379	0.449714	-0.0693712	0.0335772
CREBRF	0	0	0	0	0	0	0	0	0	0	0	1.36357	1.80222	0	0	0	4.04371	25.6121	0	4.6888	-1.32804	6	0.23245	-13.3279	3.95033
CSDC2	0	0	0	0	0	0	0	0	0	0	0	0	0.572571	0	0.39474	0	0	0.718438	0	0.240821	-2.02527	6	0.0892467	-0.53178	0.0501369
CSNK1G3	0	0	0	0	0	0	0	0	0	0	0	0.336371	0	0	0	0	0	0.259955	0	0.0851894	-1.53169	6	0.176483	-0.221282	0.050903
CSTA	0	0	0	0	0	0	0	0	9.60114	0	3.80825	2.3254	0	0	0	21.1251	0	43.0185	1.21903	9.49558	-1.29878	6.24865	0.239888	-23.7205	7.16738
CYFIP2	0	0.32263	0.495996	1.27483	0.731936	0.471198	0.247316	0.263106	0.475177	1.02195	0.606633	2.62732	2.53123	1.66125	3.99269	2.91738	1.0968	1.79174	0.537344	2.37406	-4.86407	7.12245	0.00173918	-2.72651	-0.946916
CYP27B1	0	0	0	0	0	0	0.230224	0	0	0	0	0	0.655746	0	0	0	0	0	0.0209295	0.0936779	-0.757895	6.60407	0.474683	-0.302511	0.157014
DDHD2	0	0	0	0	0	0	0	0	0	0	0	0	0	0	0.126679	0	0	0	0	0.018097	-1	6	0.355918	-0.0623786	0.0261847
DDX19B	0	1.13437	0	0	0	0	0	0	0	0	0	0.762296	1.08273	1.22288	2.67819	0.904349	2.14057	0.153408	0.103125	1.27778	-3.4522	7.23074	0.0101331	-1.97407	-0.375236
DDX39A	0	0	0	0	0	0	0	0	0	0	0	0.43753	0.190254	0.327664	0	0	0.470949	0.300915	0	0.246759	-3.40093	6	0.0144794	-0.424298	-0.0692197
DENND5A	0	0	0	0	0	0	0	0	0	0	0	0	0	0	0	2.02602	2.15432	0	0	0.597191	-1.54817	6	0.172549	-1.54106	0.346679
DHCR7	0	0	0	0	0	0	0	0	0	0	0	0	0.476943	1.26262	0.364155	0	0	0.474502	0	0.368318	-2.15239	6	0.0748586	-0.787033	0.0503981
DMKN	0	0	0	0	0	0	0	0	0	0	0	0	0	0	0	0	0	0.182981	0	0.0261402	-1	6	0.355918	-0.0901028	0.0378225
DNAH7	0	0	0	0	0	0	0	0	0	0	0	0	0	0	0	0.133992	0	0	0	0.0191417	-1	6	0.355918	-0.0659798	0.0276964
DNAJC10	0.285345	0.422493	0	0.234787	0	0.348265	0.444055	0.758834	0.299281	0.267186	0.627853	0.803428	0	0	0.75434	0.979507	1.87207	0.832279	0.335282	0.748803	-1.64691	7.00104	0.143564	-1.00723	0.180193
DNAJC9	0	0	0	0	0	0	0	0	0	0	0	0	0	0.526583	0	0	0	0	0	0.0752261	-1	6	0.355918	-0.259298	0.108846
DPF2	0	0	0	0	0	0	0	0	0	0	0	0.404051	0	0	0	0	0	0	0	0.0577216	-1	6	0.355918	-0.198961	0.0835181
DPM3	0	0	0	0	0	0	0	18.2615	18.3736	0	0	10.2331	0	14.3561	0	5.53154	15.4597	10.6214	3.33046	8.02883	-1.43278	14.4099	0.173259	-11.7128	2.3161
DSC1	0	0	0	0	0.665816	0.285024	0	0	0	0	0	0	0.377691	0	0	0	0	10.1656	0.0864399	1.50618	-0.982109	6.02315	0.363834	-4.9537	2.11423
DSC3	0	0	0	0	0	0	0	0	0	0	0	0	0	0	0	0	0	1.87819	0	0.268313	-1	6	0.355918	-0.924852	0.388225
DSG1	0	0	0	0	0.199469	0	0	0	0.881189	0	0	0	0.370015	0	0	1.14599	0	18.9395	0.0982416	2.92221	-1.05549	6.01083	0.331766	-9.36783	3.71989
DTWD1	0	0	0	0	0	0	0	0	0	0	0	0	4.89103	0	0	0	0	0	0	0.698719	-1	6	0.355918	-2.40842	1.01098
DYNLL2	2.84488	3.9786	4.13315	1.9059	0	5.27389	22.6216	0	8.48374	0	1.37325	13.8266	1.77313	21.5231	3.78055	33.8324	4.34752	1.93243	4.60136	11.5737	-1.38539	8.19596	0.202469	-18.5298	4.58511
EIF1AX	0	0	0	0	0	0	0	0	0	0	2.76049	7.67472	0	4.92956	4.26106	0	0	3.4373	0.250954	2.90038	-2.27558	6.58953	0.0593052	-5.43767	0.138818
EIF2B3	0	0	0	0	0	0	0.217625	0	0	0.230115	0	0	0.219867	0.151684	0.186469	0	0	0.132887	0.0407037	0.0987008	-1.27482	12.3232	0.225885	-0.156833	0.040839
EIF4EBP2	0	0	4.67307	0	0	0	0	0	0	0	0	6.61193	0	0	0	0	0	0	0.424825	0.944561	-0.501822	8.46508	0.628584	-2.88541	1.84594
ELMO3	0	0	0.108424	0.16001	0	0	0	0	0	0	0	0	0.133067	0	0.217108	0	0	0	0.0244031	0.0500251	-0.683103	9.01908	0.511706	-0.110444	0.0592002
ENPP3	0	0	0	0	0.262699	0	0	0	0	0.189231	0.301378	0	0	0	0.171379	0.193423	0	0.992939	0.0684826	0.193963	-0.884985	6.84538	0.406175	-0.462298	0.211337
ENY2	0	0	1.15684	0	0	0	0	0	0.959463	0	0	0	0	1.45317	4.34383	0	1.79349	0	0.192391	1.08436	-1.41567	6.53545	0.202717	-2.40358	0.619648
ESAM	0	0.644594	0	0.387996	0	0	0	0	0	0.707867	0	0	0.65801	1.69365	0	0	0	0	0.158223	0.335952	-0.686663	7.46648	0.513051	-0.782096	0.426639
EXOSC8	0	0	0	0	0	0	0	0	0	0	0	0	0	0	0.846329	0	0	0	0	0.120904	-1	6	0.355918	-0.416746	0.174938
FAM105A	0	0	0	0	0	0	0	0	0	0	0	0	0	0.289135	0.325735	0	0	0	0	0.0878387	-1.54537	6	0.173213	-0.226921	0.051244
FAM107B	0	0	0	0	0	0	2.28919	0	0	0	0	0	1.16869	1.35956	1.40001	0.63665	0	0	0.208108	0.652129	-1.36847	13.3925	0.193684	-1.1429	0.25486
FAM120B	0	0	0	0	0	0	0	0	0	0	0	0.0605423	0	0.088002	2.25795	0	0	0	0	0.343784	-1.07663	6	0.323019	-1.12512	0.437552
FAM120C	0	0	0	0	0	0	0	0	0	0	0	0.267168	0.162938	0	0	0	0	0	0	0.0614437	-1.48918	6	0.187016	-0.162403	0.0395159
FAM21C	0	0	0	0	0	0	0	0	0	0	0	1.05136	0.399996	0.193303	1.66866	0.211529	0.492155	0.724887	0	0.677412	-3.37968	6	0.0148637	-1.16786	-0.186961
FAM63A	0	0	0	0	0	0	0	0	0	0	0	0	0	0	0.474235	0	0	0	0	0.0677478	-1	6	0.355918	-0.233521	0.0980251
FEN1	0	0	0	0	0	0	0.893459	1.04702	0	0	0	0	0	0.373325	0.795155	1.08065	0.874499	0	0.176408	0.446232	-1.26762	11.2716	0.230496	-0.736952	0.197303
FGF2	0	0	0	0	0	0	0	0	0	0	0	0	0	0.627819	0	0	0	0	0	0.0896884	-1	6	0.355918	-0.309148	0.129771
FGFR1OP	0	0	0	0	0	0	0	0	0	0	0	0	0.356745	0	0	0	0	0	0	0.0509635	-1	6	0.355918	-0.175667	0.0737397
FIG4	0	0	0	0	0	0	0	0	0	0	0	0	0.15282	0	0.220427	0	0	0	0	0.053321	-1.51479	6	0.1806	-0.139453	0.0328107
FLG	0	0	0	0	0	0	0	0	0	0	0	0	0	0	0	0	0	0.269866	0	0.0385523	-1	6	0.355918	-0.132886	0.0557818
FLG2	0.360659	0	0	0	0.429767	0	0	0	0.40166	0	0	0.135865	0	0.116944	0	2.33222	0	1.77145	0.108371	0.622354	-1.35641	6.27062	0.221771	-1.43157	0.403605
FMO5	0	0	0	0	0	0	0	0	0.641119	0	3.35007	1.42797	0	0	0	1.03167	0.73081	2.32263	0.362836	0.787582	-0.939787	14.2127	0.363026	-1.39275	0.543253
FOXK1	0	0	0	0	0	0	0	0	0	0	0	0	0	0.356807	0	0	1.33473	0	0	0.241648	-1.27866	6	0.248246	-0.704079	0.220783
GABRB3	0	0	0	0	0	0	0	0	0	0	0	0	0	0	0	0	0	4.52064	0	0.645806	-1	6	0.355918	-2.22604	0.934424
GK2	0	0.640955	0	0.308289	0	1.27687	0	0	0	0	0.62588	1.39432	2.48095	0	2.11038	0	0	2.15696	0.259272	1.16323	-2.01932	7.07331	0.0827929	-1.96028	0.152358
GLMN	0	0	0	0	0	0	0	0	0	0	0	0.122523	0	0.0521373	0	0	1.41875	1.9557	0	0.507016	-1.63156	6	0.153893	-1.26741	0.253374
GNPDA2	0	0	0	0	0	0	0	0	0	0	0	0	0	0	0.550502	0	0	0	0	0.0786431	-1	6	0.355918	-0.271076	0.11379
GOLM1	0.402872	0	0.300049	0	0	0	0	0	0	0	0	0	0	0.386045	0.331644	0.87638	0	0	0.0639019	0.227724	-1.23149	7.45287	0.25558	-0.474549	0.146905
GPR160	0	0	0	0	0	0	0	0	1.12614	0	0	0	0	0	0	0	1.85499	0.815347	0.102376	0.381476	-0.963083	7.7387	0.36463	-0.951324	0.393124
GPX5	0	0	0	0	0	0	0	0	0	0	0	0	0	0	0	0	3.32921	0	0	0.475602	-1	6	0.355918	-1.63936	0.688154
GRB7	0	0	0	0	0	0	0	0	0	0	0	0.271011	0	0	0.185139	0	0	0	0	0.0651643	-1.51213	6	0.181257	-0.170612	0.0402835
GRIPAP1	0	0	0	0	0	0.288052	0	0.346276	0	0	0.133349	0.88018	0	0	0.123883	0	0	3.24354	0.0697888	0.606801	-1.17339	6.08779	0.284495	-1.65296	0.578937
GSTA1	0.975214	0	0	0	1.36077	359.621	259.712	26.823	109.881	360.627	270.472	334.339	427.623	88.3887	314.595	502.843	247.513	462.606	126.316	339.701	-3.00091	13.6993	0.00972818	-366.209	-60.5615
GSTM1	0	0	0.164249	0	0	0	0	0	0	0	0	0	5.75357	3.74193	0	0	0	0	0.0149318	1.3565	-1.48596	6.00328	0.187812	-3.55042	0.867285
GSTT2	0	0	0	0	0	0	0	0	0	0	0	0	0.485548	0	0	0	0	1.14856	0	0.233445	-1.39659	6	0.212013	-0.642453	0.175564
GTF2A1L	0	0	0	0	0	0	0	0	0	0	0	0	0	12.6645	0	0	0	0	0	1.80922	-1	6	0.355918	-6.23621	2.61778
H3F3B	292.406	43.9564	230.008	209.542	371.487	72.2649	190.817	841.372	670.193	302.386	401.028	352.289	270.265	619.057	168.238	3115.08	491.032	64.8149	329.587	725.825	-0.964347	6.38793	0.369946	-1387.03	594.55
HBG1	23.8812	1.43465	70.1378	21.1842	15.0408	7.81703	2.87355	0	0	0	8.27477	19.8377	14.0859	347.347	8.81235	16.7091	0	0	13.6949	58.1131	-0.912229	6.19901	0.395738	-162.642	73.8056
HBG2	12.2888	0	12.8784	0	0	0	0	0	0	0	0	0	3.9977	49.9705	0	0	0	0	2.28793	7.70975	-0.749821	6.57113	0.47934	-22.7488	11.9052
HECTD1	0	0	0	0	0	0	0	0	0.489816	0	0.0901794	0	0	0.683311	0	0.347821	0	0.0236218	0.0527268	0.150679	-0.886683	8.35666	0.400047	-0.350817	0.154913
HERC1	0	0	0	0	0	0	0	0	0	0	0	0	0.0339127	0	0	0	0	0	0	0.00484467	-1	6	0.355918	-0.0166992	0.00700982
HERC2	0	0.678839	0.0375439	0	0	0	0	0	0	0	0	0	0.0486069	0	0.639445	0.39617	0	0.0327593	0.0651257	0.159569	-0.825517	10.7911	0.426952	-0.346843	0.157956
HERC4	0	0	0	0	0	0	0	0	0	0	0	0	0.273639	0.178715	0	0	0	0	0	0.064622	-1.50354	6	0.183393	-0.16979	0.0405459
HIST1H1C	47.4293	69.9524	0	145.484	0	36.0615	47.6177	0	39.1422	62.826	21.7714	46.9255	104.467	44.5239	39.12	122.056	349.759	13.0663	42.7532	102.845	-1.3222	7.02799	0.227508	-167.475	47.2903
HIST2H2BF	1974.55	1671.13	1407.23	2302.16	1626.4	6.56735	191.905	353.455	235.665	280.391	327.365	2127.46	1583.36	2629.52	2351.05	2335.53	2695.24	1886.64	943.347	2229.83	-4.3289	15.0837	0.000588962	-1919.61	-653.355
HIVEP3	0	0	0	0	0	0	0	0	0	0	0	0	3.59689	0.320718	0.457211	7.77362	0	0	0	1.73549	-1.55087	6	0.171915	-4.4737	1.00272
HLA-DPB1	0	0	0	0	0	0	0	0	0	0	0	0	0	0.293654	0	0	0	0	0	0.0419506	-1	6	0.355918	-0.1446	0.0606988
HOOK3	0	0	0	0.55352	0	0.325008	0	0	0.222044	0	0.201106	0.346863	0.204928	0.228196	0.939828	0	0	0	0.118334	0.245688	-0.918247	8.3971	0.384106	-0.444564	0.189857
HOXD8	0	0	0	0	0	0	0	0	0	0	0	0	0	0	3.30265	0	0	0	0	0.471807	-1	6	0.355918	-1.62628	0.682663
HPS5	0	0	0	0	0	0	0	0	0	0	0	0	0.0737968	0	0.249219	0	0	0.0689551	0	0.0559958	-1.61707	6	0.156991	-0.140727	0.0287358
HSD17B2	0	0	0	0	0	0	0	0.331215	0	0	0	0	0	2.93946	1.65629	0	0	0	0.0301105	0.656537	-1.40035	6.05467	0.210514	-1.71862	0.465771
HSPA6	0	0	0	0	1.66681	0	0	5.24968	0	0	0	0	0	0	0	14.17	6.32745	0	0.628772	2.92821	-1.07904	6.66461	0.318064	-7.3903	2.79143
HYDIN	0	0	0	0	0	0.154916	0	0	0.290502	0	0	0.0800895	0.14417	0.63662	0	0.771596	0	0.102948	0.0404926	0.247918	-1.6768	6.68707	0.139488	-0.502734	0.0878834
IGFBP4	0	0	0	0	0	0	0	0	0	0	0	0	0	0	0	0.911971	0	0	0	0.130282	-1	6	0.355918	-0.449069	0.188506
IGSF3	0	0	0	0	0	0	0	0	0	0	0	0	0	0	0.0635983	0	0	0.355597	0	0.0598851	-1.19548	6	0.277001	-0.182458	0.0626878
IMP3	0	0	0	0	0	0	0	0	0	0	0	0	0	0	0.717951	0	0	0	0	0.102564	-1	6	0.355918	-0.35353	0.148402
IMPAD1	0	0	0	0	0	0	0	0	0	0	0	0	0	0	0.119593	0	0	0	0	0.0170848	-1	6	0.355918	-0.0588897	0.0247202
IRF9	0	0	0	0	0	0	0	0	0	0	0	0.437586	0	0	0	0	0	0	0	0.0625122	-1	6	0.355918	-0.215474	0.0904497
ISCU	0	0	0	0	0	1.66881	0	0	0	0	0	1.34111	0	0	1.18776	0	0	1.01826	0.15171	0.506734	-1.24497	10.6741	0.239781	-0.985018	0.274969
JUP	3.6431	9.29725	7.44491	10.2312	8.737	3.52784	9.71661	6.12388	5.56217	6.37918	6.98443	13.7548	10.0946	12.9321	17.5297	14.18	9.89271	47.2176	7.05887	17.9431	-2.16598	6.23347	0.0717719	-23.0693	1.30093
KANK2	1.5206	1.72035	0.373047	0.837888	0.440232	0.979566	0.966019	3.48851	0.189355	0.115791	1.02456	7.32936	0	5.42962	2.28949	0.58494	0	0.596706	1.05963	2.31859	-1.10025	6.81971	0.308536	-3.97924	1.46132
KANK3	0	0	0	0	0	0	0	0	0	0	0	0.238596	0.184482	0.907292	0.193286	0	0	0.204192	0	0.246835	-2.12498	6	0.0777464	-0.531066	0.0373949
KAT7	0	0	0	0	0	0	0	0	0	0	0.45458	1.44302	2.96419	0	0.479779	3.72695	0	0	0.0413254	1.23056	-2.02674	6.05988	0.0885981	-2.62159	0.243117
KCP	0	0.14499	0	0.182457	0.502819	0	0	0	0.266268	0	0	0	0.211443	2.13558	0.479545	0	0	0	0.0996849	0.403795	-1.01148	6.33501	0.348849	-1.03047	0.422247
KIAA1244	0	0	0	0.0707637	0	0	0	0	0	0	0	0	0	0.551408	0.0695878	0	0	0	0.00643306	0.0887137	-1.05485	6.08229	0.331581	-0.27252	0.107959
KIAA1609	0	0	0	0	0	0	0.317363	0	0	0	0	0	0	0	0.411659	0	0	0.521911	0.0288512	0.133367	-1.14116	7.34133	0.289657	-0.319062	0.110029
KIF1A	0	0	0	0	0	0	0	0	0	0	0	0	0	0	0.0541678	0	0	0	0	0.00773825	-1	6	0.355918	-0.0266731	0.0111966
KL	0	0	0	0	0	0	0	0	0	0	0	0	0.130051	0	0	0	0	0	0	0.0185787	-1	6	0.355918	-0.0640391	0.0268817
KPRP	0	0	0	0	0	0	0	0	0	0	0	0	0	0	0	8.56431	0	33.7576	0	6.04598	-1.26656	6	0.252259	-17.7264	5.63447
KRAS	0	0	1.04962	2.29727	0	0	0	0	0	0	0	0	1.45855	1.15705	1.93874	1.3612	0	0.649945	0.304263	0.937925	-1.76899	12.7339	0.100823	-1.40916	0.14184
KRT1	169.865	12.573	73.8058	50.4922	494.575	74.4156	220.72	67.4056	424.96	193.192	223.651	130.945	219.998	131.275	47.6213	861.07	261.162	2020.24	182.332	524.616	-1.2514	6.36659	0.254806	-1002.33	317.765
KRT10	173.398	5.95406	91.5699	16.4745	271.65	25.7413	141.745	41.9661	494.939	101.89	60.0757	87.2973	90.4566	109.986	14.3749	898.318	326.853	1700.95	129.582	461.177	-1.37963	6.41124	0.213893	-910.689	247.499
KRT14	2.75678	0	0.438077	1.05168	23.0635	1.42559	6.01752	0.374813	13.0952	3.9503	2.15057	3.86686	1.35166	0	0	29.4462	9.6552	141.099	4.93855	26.4884	-1.0984	6.1445	0.313195	-69.2843	26.1845
KRT16	0	0	0	0	7.72618	0.684724	1.72174	0	1.03932	0	0	0	0	0	0	2.40625	2.41608	33.8312	1.01563	5.52193	-0.941131	6.25794	0.381533	-16.1065	7.09387
KRT17	0	0	0	0	0.822688	0	0	0	0	0	0	0	0	0	0	0	0	5.66876	0.0747898	0.809823	-0.903801	6.10252	0.400371	-2.71696	1.24689
KRT19	0	0	0	0	0	0	0	0	0	0	0	0.965282	0	0	0	0	0	0	0	0.137897	-1	6	0.355918	-0.47532	0.199525
KRT5	3.10905	0	1.00757	0.880674	11.6517	0	1.96131	0	7.39034	0.472989	0	1.76281	1.60497	0.817739	0	28.7861	5.8843	62.7271	2.40669	14.5119	-1.3485	6.19624	0.224698	-33.9029	9.6926
KRT6C	0	0	0	0	0	0	0	0	0	0	0	1.28059	0	0.221795	0	22.3035	1.65643	133.958	0	22.7744	-1.21257	6	0.270869	-68.7322	23.1834
KRT73	0	0	0	0	0	0	0	0	0	0	0	0.576731	0.65287	0	0.294448	3.86812	1.07517	23.9469	0	4.34488	-1.31535	6	0.236419	-12.4275	3.73777
KRT77	0	0	0	0	0	0	0	0	0	0	0	0	0	0	0	3.4576	0	0	0	0.493943	-1	6	0.355918	-1.70258	0.714692
KRT78	0	0	0	0	0	0	0	0	0	0	0	0	0.396735	0	0	1.47194	0	4.7197	0	0.941197	-1.42204	6	0.204852	-2.56072	0.678323
KRT79	0	0	0	0	0	0	0	0	0	0	0	40.6027	0	29.9156	0	0	0	0	0	10.074	-1.52487	6	0.178133	-26.2396	6.09145
KRT80	0	0	0	0	0	0	0	0	0	0	0	0	0	0	0	0	0	1.50731	0	0.21533	-1	6	0.355918	-0.742225	0.311564
LGALS7	1.80507	0	0	0	0	0	0	0	0	0	0	0	0	0	0	1.22864	0	26.6556	0.164098	3.98347	-1.00876	6.02259	0.351887	-13.0755	5.43674
LGALSL	0	0	1.13663	1.09323	0	0	0	0	0	0	0	1.69449	1.20366	0	0	0	0	1.85519	0.202715	0.679049	-1.3395	8.09014	0.216815	-1.29477	0.342105
LIMS2	0	0	0	0	0	0	0	0	0	0	0	0	0	0	0.491831	0	0	0	0	0.0702616	-1	6	0.355918	-0.242185	0.101662
LMF1	0	0	0	0	0	0.379471	0	0	0	0	0	0	0.330681	0	0	0	0	0.28908	0.0344974	0.0885373	-0.807658	10.3198	0.437508	-0.202499	0.0944196
LOC100506667	0	7.20927	3.22824	0	0	6.52003	7.57598	0.0812352	6.97111	0	0	6.59996	5.31335	0	0	0	0	31.3223	2.87144	6.17652	-0.742703	6.70761	0.482854	-13.9215	7.31137
LOC101060291	0	0	0	0	0	0	0	0	0	0	0	0	0	0.158887	0	0	0.871815	0	0	0.147243	-1.19887	6	0.275775	-0.447769	0.153283
LOC101060704	0	0	0.287815	0.590873	0	0	0	0	0	0	0	0	1.25413	0	0	0	0	0.919117	0.0798807	0.310464	-1.08957	6.9625	0.312172	-0.731552	0.270386
LOC653375	1.80165	0	2.45493	0	0	0	0	0	0	0	0	0	7.51238	0	0	0	0	0	0.386961	1.0732	-0.621016	6.72937	0.555031	-3.32065	1.94818
LOC730268	0	0	0	0.277314	0	0	0	0	0	0	0	0	0	0.194313	0.414367	0	0	0	0.0252104	0.0869542	-0.93482	8.0799	0.376974	-0.213791	0.0903035
LPCAT2	0	0	0	0	0	0	0	0	0	0	0	0	0.151312	1.0034	0	0	0	0	0	0.164958	-1.16697	6	0.287498	-0.510844	0.180927
LRRC45	0	0	0	0	0	0	0	0	0	0	0	0	3.69267	0	0	0	0	0	0	0.527525	-1	6	0.355918	-1.81833	0.763282
LSM14A	0.807933	0	0.374311	0.134951	0.169884	0	1.35268	1.09987	0.849838	0.181501	0	0.62816	0.815277	0.612742	1.90277	1.18782	1.27087	0.119771	0.451906	0.933916	-1.83369	11.3303	0.0930804	-1.05852	0.0944965
LUC7L2	0	0	0	0	0	0	0	0	0	0	0	0	0	0	0	1.07674	0	0	0	0.153819	-1	6	0.355918	-0.530202	0.222563
LYRM5	0	0	0	0	0	0	0.89534	0	0	0	2.39597	2.07219	1.69573	0	2.36024	0.823358	0	1.67157	0.29921	1.23187	-2.17657	10.5112	0.0532835	-1.88116	0.0158415
MAPK8	0	0	0	0	0	0	0	0	0	0	0	0.418829	0	0	0	0	0	0.502329	0	0.131594	-1.54036	6	0.174403	-0.340636	0.0774475
MAPKBP1	0	0	0	0	0	0	0	0	0	0	0	0	0	0	0.458044	0	0	0	0	0.0654349	-1	6	0.355918	-0.225548	0.0946786
MARCKSL1	0	0	0	0	0	0	0	0	5.58128	0	0	0	0	7.77758	0	0	0	0	0.507389	1.11108	-0.494242	8.54056	0.633597	-3.38964	2.18225
MARK2	0	0	0	0	0	0	0	0	0	0	0	0	0	0	0	0	0	0.212816	0	0.0304023	-1	6	0.355918	-0.104794	0.0439895
MBD1	0	0	0	0	0	0	0	0	0	0	0	0	0	1.12196	0.358741	0	0	0.387576	0	0.266897	-1.69686	6	0.140648	-0.651768	0.117974
MBNL1	0	0	0	0	0	0	0	0	0	0	0	5.30702	0.663014	0.420848	1.26824	0	0	2.29012	0	1.42132	-1.98686	6	0.0941252	-3.17175	0.329106
MCM3	0	0	0	0	0	0	0	0	0	0	0	0.067533	0	0.156333	0.0452006	0	0	0	0	0.0384381	-1.73136	6	0.134103	-0.0927623	0.0158862
MCRS1	0	0	0	1.32197	0	0	0	0	0	0	0	1.54694	0	0	1.1097	0	0	0	0.120179	0.37952	-0.936219	8.82044	0.374083	-0.887927	0.369246
MFAP2	0	0	0	0	0	0	0	1.79341	9.65847	0	0	0	0	0	0	17.3825	0	0	1.04108	2.48321	-0.547612	7.51948	0.599829	-7.58317	4.69891
MFI2	0	0	0	0	0	0	0	0	0	0	0	0	0	0.56463	1.78931	0	0	0	0	0.336277	-1.31926	6	0.235189	-0.959988	0.287435
MLXIPL	0	0	0	0.3101	0	0	0.390011	0	0	0	0	0.663447	0.621688	0	0.328026	0	0	0.522353	0.0636464	0.305073	-1.96594	7.70682	0.0862471	-0.526502	0.0436477
MNF1	0	0	1.34743	1.59474	1.1689	0	1.52545	0	0	0	0	1.88526	1.80872	1.51423	1.38822	1.90487	0	2.97882	0.512412	1.64002	-2.82497	10.9167	0.016632	-2.00696	-0.248248
MPC1	0	0	0	0	0	0	0	0	0	0	0	0	0	0	13.7556	0	0	0	0	1.96509	-1	6	0.355918	-6.7735	2.84332
MPRIP	0.284145	2.36837	0.983347	2.75341	0.755424	1.36183	3.02228	3.90147	0.675235	1.57437	1.44446	1.5416	1.82713	2.98442	2.00194	20.2735	0	1.0569	1.73858	4.24078	-0.921379	6.19282	0.391333	-9.09748	4.09308
MRPL33	0	5.75285	4.66156	0	0	6.51175	0	0	0	0	0	4.88123	6.033	0	0	0	0	11.2624	1.53874	3.1681	-0.879991	8.83018	0.402178	-5.83018	2.57147
MRPL46	0.735915	1.70012	0	0.87662	0	1.86409	1.35142	0	1.01045	0	0.331425	2.75664	1.64718	1.72914	1.57703	1.34695	0	2.5625	0.715458	1.65992	-2.34855	10.6354	0.0393223	-1.8333	-0.0556249
MRPL53	0	0	0	0.679095	0	0	0	0	0	0	0	1.51594	0	1.29447	0	0	0	1.97289	0.0617359	0.683329	-1.84688	6.42042	0.111067	-1.43224	0.18905
MRPS12	0	0	0	0	0	0	1.92651	0	2.53858	0	0	0	0	1.02909	2.26216	2.58328	0	0	0.405917	0.839218	-0.842652	10.7537	0.417771	-1.56824	0.70164
MRPS18A	0	0	0	0	0	0	0	0	0	0	0	0	0.365169	1.65296	0	0	0	0	0	0.288304	-1.23637	6	0.262523	-0.858892	0.282283
MSH3	0	0	0	0	0	0	0	0	0	0	0	0	0.257923	0.12258	0	0	0	0.0595233	0	0.0628609	-1.69991	6	0.140057	-0.153345	0.0276235
MUC13	0	0	0	0	0	0.968091	0	0	0	0	2.41132	1.56712	4.92749	0	0	0	0	0	0.307219	0.927801	-0.840589	7.2821	0.427313	-2.3527	1.11153
MYOZ2	0	0	0	0	0	0	0	0	0	0	0	0	2.61909	0	0	0	0	0	0	0.374155	-1	6	0.355918	-1.28968	0.54137
NBAS	0	0.0989807	0.0595268	0.114937	0.145223	0.180352	0.164156	0.177948	0	0.0814851	0.175952	0	0.141362	0	0.164195	1.74123	0	0	0.10896	0.292398	-0.752198	6.08469	0.480008	-0.778156	0.41128
NCCRP1	0	0	0	0	0	0	0	0	0	0	0	0	0	0	0	0	0	1.31232	0	0.187474	-1	6	0.355918	-0.646206	0.271258
NCK2	0	0	0	0	0	0	0	0	0	0	0	0	0	0.783165	0	0.319336	0.298912	0	0	0.200202	-1.79219	6	0.123279	-0.473542	0.0731381
ND1	0	3.74048	1.07332	9.82626	9.85516	3.44976	0.68401	0	0	0	2.9606	2.65721	26.569	0	5.16585	11.2552	0	7.62814	2.87178	7.61077	-1.28389	7.24641	0.238707	-13.4073	3.92933
NDUFA7	10.884	1.83374	11.6101	0	0	3.64329	0	0	10.7714	0	1.97366	0	3.83533	16.813	1.62173	13.8221	22.9146	0	3.70148	8.42953	-1.24059	8.14631	0.249296	-13.4892	4.03304
NDUFAF4	0	0	0	0	0	0	0	0.737561	0.877692	0	0.96892	0	1.1059	0	4.41698	0	0	1.17301	0.234925	0.956555	-1.15722	6.48365	0.288029	-2.22032	0.777063
NDUFC2	0	0	0	0	0	3.83044	0	0	7.2529	0	0	5.19292	0	4.17177	4.91701	8.95799	0.208176	0	1.00758	3.3497	-1.58493	9.67542	0.145087	-5.64977	0.965532
NEDD8	0	0	0	2.85098	0	0	9.2849	22.0552	8.93143	0	2.36953	11.9443	0	16.1476	4.55884	15.2132	23.4482	9.78923	4.13564	11.5859	-2.06981	11.7835	0.0611288	-15.3089	0.408351
NISCH	0	0	0	0	0	0	0	0	0	0	0	0	0	0	0.369543	0	0	0	0	0.0527919	-1	6	0.355918	-0.181969	0.0763853
NLRP5	0	0	0	0	0	0	0	0	0	0	0	0.402966	0	0.288977	0	0	0.327911	0	0	0.145693	-2.08626	6	0.0820211	-0.316573	0.0251858
NME1	0	0	0.864393	0	0	0	0	0.0174088	1.42061	0	0	0	0	0	0	8.22828	0	0	0.20931	1.17547	-0.815828	6.18082	0.444893	-3.84353	1.91121
NPR1	0	0	0	0	0	0	0	0	0	0	0	0.0598494	0	0.0818528	0.119747	0	0	0	0	0.0373499	-1.98592	6	0.0942474	-0.0833698	0.00867002
NRIP2	0	0	0.326661	0	0	0	0	0	0	0	0	0.64021	0	0	0	0	0	0.651153	0.0296965	0.18448	-1.26113	6.75374	0.249076	-0.447163	0.137596
NT5E	0	0	0.408304	0	0	0	0	0	0	0	0	0.462465	0	0	0	0	0	0.399649	0.0371186	0.123159	-0.977681	8.63507	0.354825	-0.286411	0.11433
NUBP1	0	0	0.52078	1.1808	0	0	0	0	0	0	0	1.86859	0	0	0	0	0	0.517082	0.154689	0.34081	-0.646466	8.21633	0.535614	-0.847001	0.474759
NUBPL	0.597678	0	0.942831	1.31751	0.938879	1.82337	1.19099	0	0	0.535541	0	3.01139	0.892451	3.65249	0.652877	0	0	1.50398	0.667891	1.3876	-1.24934	7.49376	0.249149	-2.06391	0.624495
NUP153	0	0.190349	0	0.254758	0.153884	0	0	0	0	0	0	0.131732	0	0.211328	0.241285	0.2268	0.231424	0	0.0544538	0.148938	-1.88834	11.7702	0.0838684	-0.20374	0.0147707
NXN	0	0	0	0	0	0	0	0	0	0	0	0	0	0.533766	0	0	0	0	0	0.0762523	-1	6	0.355918	-0.262835	0.11033
OMA1	0	0	0	0	0	0.212841	0.169173	0	0.207149	0	0	0.311881	0	0	0.374801	0	0.255362	0.258883	0.0535603	0.171561	-1.72514	8.42063	0.120899	-0.274372	0.0383706
OXR1	0	0	0	0	0	0	0	0	0	0	0	0	0	0.564946	0	0	0	0	0	0.0807066	-1	6	0.355918	-0.278188	0.116775
PARS2	0.504173	0.767756	0.515047	0.912109	0.55363	1.51121	0.77094	0	0	0.831552	0	0.67956	3.10346	0.731817	1.6849	0.55102	0	1.59845	0.578765	1.19274	-1.48475	7.55817	0.178075	-1.57735	0.349398
PCYT1A	0	0	0	0	0	0.737839	0.922524	1.0837	0.762008	0	2.24247	2.39487	0.645578	0.342824	1.01003	0.723545	1.49741	0.764404	0.522595	1.05409	-1.566	13.3317	0.140769	-1.26287	0.199877
PDF	1.53102	1.36919	0.492249	0	0	0	0	0	0	0	0	2.62256	0	0	0.384667	1.96849	0	0.960607	0.308405	0.848047	-1.22935	8.34119	0.25249	-1.54474	0.465455
PDZD7	0	0	0	0	0	0	0	0	0	0	0	0	0	0	0.856247	0	0	0	0	0.122321	-1	6	0.355918	-0.421629	0.176988
PERP	0	0	0	0	0	0	0	0	0	0	0	0	0	0	0	0	0	9.63316	0	1.37617	-1	6	0.355918	-4.74352	1.99119
PET112	0	0	0	0	0	0.395962	0	0	0	0.534079	0.277965	0	0.966816	0	0.779381	0.359287	0	0	0.109819	0.300783	-1.13661	7.73418	0.289688	-0.580732	0.198803
PGK2	0	0	0	0	0	0	0	0	0	0	0	0	0.553256	0	0	0	0	0	0	0.0790365	-1	6	0.355918	-0.272432	0.114359
PHLDB2	0	0.118651	0	0.217689	0	0	0	0	0	0	0	0.206309	0.165103	0	0.131538	0	0	0	0.0305763	0.0718499	-1.00719	10.5508	0.336384	-0.131939	0.0493914
PIK3CB	0	0	0	0	0	0	0	0	0	0	0	0	0.0845055	1.61334	0.0916401	3.05086	0.386615	0	0	0.746708	-1.69276	6	0.141446	-1.82609	0.332671
PIK3CG	9.65108	0	0.141549	0.425674	0	0	0.322653	3.68485	4.45453	0.851886	0	4.15851	0.274748	2.59755	0.348069	12.985	28.8175	0.898003	1.77566	7.1542	-1.31625	6.64509	0.231673	-15.1467	4.38958
PKHD1L1	0	0	0	0	0	0.0693785	0.232111	0	0.0453139	0.0370054	0	0.0872555	0.151337	0	0.174321	0.0435499	0.0606748	0.0730334	0.0348917	0.0843102	-1.58828	14.2894	0.134099	-0.116026	0.0171889
PKP1	0	0	0	0	0	0	0	0	0	0	0	0	0	0	0	0	0	2.45193	0	0.350276	-1	6	0.355918	-1.20737	0.506818
PLA2G15	0	0	0	0	0	0	0	0	0	0	0	0.668261	0.194672	0	0	0	0	0	0	0.123276	-1.29929	6	0.241534	-0.355439	0.108886
PLEKHF2	0	0.727283	0	0	0	0.385528	0.453665	0	0	0	0	0.409478	0.527984	0	0.506303	0	0	1.32492	0.142407	0.395527	-1.29073	8.25531	0.231772	-0.702919	0.19668
PNN	0	1.17825	0.103887	0.153371	0	0	0.996289	0.382601	0.928723	0	0	0.851656	0	0.736474	0.805671	1.03525	1.47203	0.957485	0.340284	0.836938	-2.28166	13.4171	0.0394178	-0.965423	-0.0278837
POF1B	0	0	0	0	0	0	0	0	0	0	0	0	0	0	0	0	0	5.82719	0	0.832455	-1	6	0.355918	-2.8694	1.20449
POLR2I	0	0	0	0	0	2.66427	0	0	0	0	0	0	3.06949	0	2.5481	0	0	0	0.242207	0.802513	-0.975006	8.63046	0.356091	-1.86883	0.748221
POLR3B	0	0	0	0	0	0	0	0	0	0	0	0	0	0	0	0	1.04808	0	0	0.149726	-1	6	0.355918	-0.516092	0.21664
PPDPF	0	0	0	0	0	0	0	0	0	0	0	0	0	4.82142	0	0	0	0	0	0.688774	-1	6	0.355918	-2.37414	0.996596
PPIL4	0	0	0	0	0	0	0	0	0	0	0	0	0	3.02933	0	0	0	0	0	0.432762	-1	6	0.355918	-1.49169	0.626168
PPP1R1A	0	3.41931	0	4.19403	0.72911	1.2454	1.19498	0	0	0.553039	0	4.04803	3.579	2.85212	4.78061	0	0	0	1.03053	2.17997	-1.25742	9.66381	0.23814	-3.19586	0.897002
PRC1	0	0	0	0	0	0	0	0	0	0	0	0	0	0	1.57917	0	0	0	0	0.225596	-1	6	0.355918	-0.777608	0.326417
PRKAG1	1.68569	1.16833	1.12672	1.36865	2.98162	1.22581	2.80484	1.15213	13.3461	3.2346	0	24.0689	2.19776	12.9546	1.27366	0	2.64595	3.0274	2.73586	6.59546	-1.10103	7.33073	0.305717	-12.0734	4.35425
PRPF38A	0	0	1.16223	0	0	0	0	0	0	0	0	0.206904	0.719921	0.634449	0	0	0.747387	0	0.105657	0.329809	-1.31001	12.7653	0.213278	-0.594497	0.146195
PRSS2	0	0	0	0	0	90.0946	149.554	1284.2	1260.4	732.985	268.587	819.735	733.1	966.652	71.6025	2636.63	3048.59	695.587	344.166	1281.7	-2.10111	7.62398	0.0705188	-1975.39	100.327
PSMA4	7.49272	11.1858	10.2641	5.25518	3.86562	4.44038	5.5429	12.5917	7.17198	2.32118	4.14339	9.99595	5.26399	4.30439	5.79343	26.2775	37.6178	6.2574	6.75227	13.6444	-1.36961	6.49993	0.216243	-18.9793	5.19519
PSMD4	0.83355	5.85436	4.78006	0	0	2.56112	22.4646	3.35792	22.443	0	1.94415	1.2837	2.48209	0.645579	39.2319	0.636159	1.66546	46.2871	5.83989	13.176	-0.906636	7.33703	0.3934	-26.2929	11.6207
PTGS1	0	0	0	0	0	0	0	0.673295	0	0	0.709316	0	0	0.309232	0	0.965788	0.789538	0	0.125692	0.294937	-0.946931	9.46515	0.367221	-0.570552	0.232062
PTPRM	0	0	0	0	0	0	0	0	0	0	0	0	0	0	0.0854164	0	0	0.144539	0	0.0328507	-1.48213	6	0.188819	-0.0870854	0.0213839
PTPRS	0	0	0	0	0	0	0	0	0	0	0	0.265688	0.252104	0	0.150251	0	0	0.266966	0	0.133573	-2.69594	6	0.0357685	-0.254807	-0.0123385
PYROXD2	0	0	0	0	0	0	0	0	0	0	0	0	0	0	0.451016	0.215407	0	0	0	0.0952033	-1.42919	6	0.202883	-0.258201	0.0677945
QRSL1	0	0	0	0	0	0	0	0	0	0	0	0	0.32314	0	0	0	0	0	0	0.0461629	-1	6	0.355918	-0.159119	0.0667936
RAB12	0	0	0	0	0	0.23074	0	0	0.222682	0.396599	0	0.39946	0.501535	0	0.476525	0	0	0	0.0772746	0.196789	-1.16589	8.46442	0.275459	-0.353662	0.114633
RAD23B	16.0985	17.1453	15.769	14.4992	12.1904	16.2904	19.8823	19.957	1.58985	12.6649	12.7732	13.7899	19.9792	2.35056	9.06744	2586.79	5.66069	13.157	14.4418	378.685	-0.989718	6.0002	0.360529	-1264.77	536.279
RB1CC1	0.140236	0.199592	0	0	0	0	0	0	0	0	0	0	0.146851	0	0	0.370833	0.401516	0.332275	0.0308934	0.178782	-2.01753	7.0991	0.0828669	-0.320731	0.0249536
RBBP7	0	0	0.103407	0	0	0	0	0	0.771238	0	0	0	0	1.44745	0	0	0	0	0.0795132	0.206779	-0.583139	7.38778	0.577161	-0.637887	0.383355
RBBP9	0	0	0	0	0	0	0	0	0	0	0	0	0	4.08692	2.01699	0	0	0.483513	0	0.94106	-1.58499	6	0.164061	-2.39387	0.511751
RBX1	0	0	0	0	0	0	0	0	0	0	0	0	0	0	2.63342	0	0	0	0	0.376203	-1	6	0.355918	-1.29674	0.544333
RNMT	0	0	0	0	0	0	0	0	0	0.175343	0.403773	0.35126	0	0.210965	0.280314	0	0	0	0.0526469	0.120363	-0.963624	11.0422	0.355863	-0.222311	0.0868796
RP2	0	0	0	0	0	0	0	0	0	0	0	1.31212	0.283489	0.584759	0.287732	0	0	0.884605	0	0.478957	-2.62011	6	0.0395804	-0.926254	-0.0316606
RPL35	15.9262	1.42773	3.75417	0	0	0	1.09489	13.0776	111.04	0	0	0	0	55.0461	0	115.103	248.245	0	13.3019	59.7706	-1.26105	6.94887	0.247976	-133.733	40.7958
RPL35A	0	0	0	0	0	0	0	0	0	0	0	0	6.48205	6.29989	4.00258	9.14556	23.5149	5.84044	0	7.89792	-2.81	6	0.0307563	-14.7753	-1.02051
RPLP1	3.80041	252.522	178.91	13.0889	0	24.7074	21.757	19.189	14.1427	0	41.8505	167.256	124.492	12.9996	186.969	105.321	0	145.272	51.8152	106.044	-1.45005	14.2236	0.168736	-134.321	25.8635
RPS27	20.6252	0	10.4754	0	0	0	0	0	15.4557	0	0	9.57601	4.12881	34.906	4.42166	17.0232	41.4376	7.6676	4.23239	17.023	-2.0696	7.94151	0.0725313	-27.0605	1.47936
RPTOR	0	0.0937876	0.0828391	0.226914	0.0507698	0	0	0	0.0415363	0	0.0697128	0.0464162	3.38788	0	0	0	0	0	0.0514145	0.490613	-0.908626	6.0221	0.39845	-1.6209	0.742503
RSF1	0	0	0	0	0	0.0627326	0	0.364244	0	0	0	0	0	0.195801	0.147901	0.667873	0.718812	0	0.038816	0.247198	-1.68672	6.93492	0.135922	-0.501071	0.0843075
S100A6	0	0	0	1.54663	3.19987	1.58605	0	19.6982	0	0	0	0	5.57354	8.60246	3.09935	0	18.7312	0	2.36643	5.1438	-0.888131	11.4009	0.392822	-9.6309	4.07616
S100A7	0	0	0	0	0	0	0	0	0	0	0	3.08764	0	0	0	0	0	240.287	0	34.7678	-1.01494	6	0.349299	-118.589	49.0535
S100A7A	0.382844	0	0	0	0	0	0	0	0	0	0	0	0	0	0	0	0	1.15663	0.034804	0.165233	-0.772415	6.5365	0.466872	-0.535529	0.274671
SBSN	1.85416	0	0	0	0	0	0	0	0	0	0	0	0	0	0	0	0	3.46793	0.16856	0.495418	-0.6246	7.40996	0.550975	-1.55054	0.896824
SEC61B	0	0	0	0	0	0	9.98669	0	15.7643	10.2962	0	0	0	11.5235	0	11.955	22.6926	0	3.27701	6.59587	-0.867687	9.20148	0.407625	-11.9427	5.30498
SERF2	0	0	0	0	0	0	0	0.207591	0	0	0	19.9933	0	0	0	12.0916	0	0	0.0188719	4.58355	-1.48118	6.00045	0.18906	-12.1054	2.97603
SERPINA12	0	0	0	0	0	0	0	0	0	0	0	0	0	0	0	0.377871	0	1.28682	0	0.237812	-1.30125	6	0.240903	-0.685002	0.209377
SERPINB12	0	0	0	0	0	0	0	0	0	0	0	0	0	0	0	0	0	11.2268	0	1.60383	-1	6	0.355918	-5.52826	2.3206
SERPINB7	0	0	0	0	0	0	0	0	0	0	0	0	0	0	0	0.192329	0	0.947827	0	0.162879	-1.21916	6	0.268535	-0.489787	0.164028
SF3B5	0	0	5.5676	0	0	0	0	1.82171	0	0	0	8.44837	0	5.88627	0	0	0	0	0.671756	2.04781	-0.951313	7.7826	0.37005	-4.72791	1.97581
SGSM1	0	0	0	0	0	0	0.846409	0.765731	0	0	0	3.278	0	0	0	0	1.42282	1.0013	0.146558	0.814588	-1.40207	6.53949	0.206535	-1.81096	0.474904
SHBG	0	0	0	0	0	0	0	0	0	0.371268	0	0	0	1.31243	0.418219	0.326619	0	0	0.0337516	0.293896	-1.4014	6.41278	0.20759	-0.707375	0.187087
SLC12A7	0.493539	0	0.607976	0	0	0.176103	0.0571688	0	0	0	0.0192175	0	0.736112	0	0.647254	0.478241	0	0	0.123091	0.265944	-0.987929	9.20819	0.348435	-0.468832	0.183127
SLC25A18	0	0	0	0	0	0	0	0	0	0	0	0	0	0.74121	0.576818	0.813616	1.71727	0	0	0.549845	-2.31137	6	0.0601562	-1.13194	0.0322447
SLC25A6	8.1013	16.3802	15.9279	12.2805	9.76162	15.949	14.3241	5.94474	12.6516	4.45125	2.39001	153.842	121.201	105.056	144.65	194.457	105.556	106.532	10.742	133.042	-9.60153	6.16741	6.18215e-05	-153.264	-91.3363
SLC4A7	0	0	0	0	0	0	0	0	0	0	0	0	0	0	0.889304	0	0	0	0	0.127043	-1	6	0.355918	-0.437908	0.183821
SLC9A3	0	0	0	0	0	0	0	0	0	0	0	0.266052	0.446305	0	0	0	0	0.207831	0	0.131455	-1.94323	6	0.0999929	-0.296984	0.0340729
SLCO4C1	0	0	0	0	0	0	0	0	0	0	0.786746	0.269626	0.609709	0	0	0	0	1.21676	0.0715223	0.299442	-1.20119	8.01994	0.263949	-0.665285	0.209445
SLIT2	0	0	0	0	0	0	0	0	0	0	0	0	0.0677439	0	0	0	0	0	0	0.0096777	-1	6	0.355918	-0.0333582	0.0140028
SLURP1	0	0	0	0	0	0	0	0	0	0	0	0	0	0	0	0	0	8.66348	0	1.23764	-1	6	0.355918	-4.26604	1.79076
SMAD3	1.10945	2.86771	0.896174	1.77384	0	0	0	0	0	0	0	1.68867	0.935498	2.65975	1.64471	1.22877	2.03377	1.63016	0.604289	1.68876	-3.01594	15.9167	0.00823958	-1.84708	-0.321874
SMARCA5	0	0	0	0	0	0	0	0	0	0	0	0.268571	0.186871	0.357818	0.385135	0	0.475911	0.0362488	0	0.244365	-3.60278	6	0.0113286	-0.410331	-0.0783989
SMTN	0	0	0	0	0	0	0	0	0	0	0	0	0	0	0	0	0.59667	0.630393	0	0.175295	-1.54837	6	0.172501	-0.452314	0.101725
SMUG1	0	0	0	0	0	0	0	0	0	0	0	0	0	0	0.462574	0	0	0	0	0.0660819	-1	6	0.355918	-0.227779	0.0956147
SNCA	0	0	0	0	0	0	0	0	0.961862	0	0	0	0	1.6989	0	0	0	0	0.087442	0.2427	-0.601842	7.58213	0.564836	-0.755899	0.445382
SNF8	0	0	0	0	0	0	0	0	0	0	0	1.41439	0	0	0	0	0	0	0	0.202056	-1	6	0.355918	-0.696468	0.292357
SNTA1	0	0	0	0	0	0	0	0	0	0	0	0.220886	0	0	0	0	0	0	0	0.0315551	-1	6	0.355918	-0.108768	0.0456574
SNX14	0	0	0	0	0	0	0	0	0	0	0	0	0	0	2.62509	0	0	1.9582	0	0.654756	-1.52673	6	0.177681	-1.70414	0.394629
SP3	0	0	0	0	0	0	0	0	0	0	0	0	0	0	0.736328	0	0	0	0	0.10519	-1	6	0.355918	-0.36258	0.1522
SPIN3	0	0	0	0	0	0	0	0	0	0	0	0	0.243544	0.30422	0	0	0	0	0	0.078252	-1.53606	6	0.175432	-0.202906	0.0464021
SPRR2B	0	0	0	0	0	0	0	0	0	0	0	0	0	0	0	0	0	11.7298	0	1.67568	-1	6	0.355918	-5.77592	2.42456
SPRR2G	0	0	0	0	0	0	0	0	0	0	0	0	0	0	0	0	0	47.1175	0	6.73107	-1	6	0.355918	-23.2014	9.73927
SRP54	0	0.228507	0.434284	0	0	0	0	0.386059	0.114565	0	0	0.295713	0.148117	0.496824	0.345336	0	0	0.553625	0.105765	0.262802	-1.59838	10.2754	0.140223	-0.375153	0.0610791
SRR	0	0	0	0.629984	0	0	0	0	0	0	0	0	0	3.48471	1.16678	0	0	0	0.0572712	0.664499	-1.21149	6.15915	0.270129	-1.82604	0.611581
SRSF3	0	0	36.6659	0	49.9656	0	0	0	33.2462	0	0	49.2186	38.222	0	35.9756	0	30.5086	0	10.898	21.9893	-1.12073	11.8361	0.284626	-32.687	10.5044
STAM2	0	0.33337	0	0	0.399483	0	0	0	0	0	0	0	0	0.650039	0	0	0	0.769381	0.066623	0.202774	-0.979555	7.42014	0.358158	-0.461082	0.18878
STK31	0	0	0	0	0	0	0	0	0	0	0	0.246374	0	0	0	0	0	0	0	0.0351963	-1	6	0.355918	-0.121319	0.050926
SUGP2	0	0	0	0	0	0	0	0	0	0	0	0	0	0.730593	0	0.372019	0	0	0	0.157516	-1.44585	6	0.198355	-0.424091	0.109059
SUMF1	0	0	0	0	0	0	0	0	0	0	0	0	0.530611	0	0	0	0	0	0	0.0758015	-1	6	0.355918	-0.261281	0.109678
T	0	0	0	0	0	0	0	0	0	0	0	0	0	4.59093	0	0	0	0	0	0.655847	-1	6	0.355918	-2.26065	0.948952
TAMM41	0	0	0	0	0	0	0	0	0	0	0	0	0.481653	0	0	0	0	0	0	0.0688076	-1	6	0.355918	-0.237174	0.0995585
TAOK3	0	0.196313	0.0998561	0	0.16262	0	0	0	0	0	0	0.396482	0.0929543	0.124245	0.197714	0	0.222647	0	0.0417081	0.14772	-1.84609	8.21781	0.101103	-0.237827	0.0258022
TAS2R40	0	0.381123	0	0	0	0	0	0	0	0	0	0	0	0	0	0	0	0.741612	0.0346475	0.105945	-0.63963	7.30193	0.541954	-0.332679	0.190085
TBC1D5	0	0	0	0	0	0	0	0	0	0	0	0.178669	0	0	0.180956	0	0	0	0	0.0513749	-1.54915	6	0.172319	-0.132523	0.0297728
TFAP2A	0	0	0	0	0	0	0	0	0	0	0	0	0.374974	0	0.718237	0	0	0.367552	0	0.20868	-1.93848	6	0.100654	-0.472094	0.0547334
TGFBR3	0	0	0	0.176065	0	0	0	0	0	0	0	0	0.11124	0.0718911	0.130258	0	0	0	0.0160059	0.0447698	-1.05469	11.9773	0.312381	-0.0881982	0.0306703
TGM1	0	0	0	0	0	0	0	0	0	0	0	0	0	0	0	0	0	0.512106	0	0.073158	-1	6	0.355918	-0.252169	0.105853
TGM3	0	0	0	0	0	0	0	0	0	0	0	0	0	0	0	0.377646	0	3.17817	0	0.507974	-1.13336	6	0.300308	-1.60468	0.588734
THAP9	0	0.0670406	0.533014	0	0	0	0	0	0	0	0	0	0.78439	0	0.418766	0	0	0	0.0545504	0.171879	-0.92106	8.04089	0.383821	-0.410819	0.176161
THBS4	0	0	0	0	0	0	0	0	0	0	0	0	0	0	0.254427	0	0	0	0	0.0363467	-1	6	0.355918	-0.125284	0.0525905
THOC7	0	0	0	0	0	0	0	0	0	0	0	0	0	0	0	0.621671	0	0	0	0.0888102	-1	6	0.355918	-0.306121	0.1285
TIMM9	0	4.34745	16.6886	0	0	11.2138	4.33152	0	0	0	0	12.8632	17.0286	0	20.1045	8.21503	0	0	3.32558	8.31591	-1.36022	9.34223	0.205676	-13.2436	3.26291
TLN2	0.110594	0.859083	0.172341	0.589522	0.172644	0.443943	0.491165	1.1529	0.264645	0.388049	0.116381	0.212821	0.414806	43.2333	1.53487	0.125926	0	0.165484	0.432842	6.52675	-0.995457	6.0032	0.35793	-21.0713	8.88346
TMEM119	0	0	0	0	0	0	0	1.72838	0	0	0	0	0	2.36276	0	0	0	0	0.157126	0.337537	-0.484564	8.63871	0.640034	-1.02805	0.667227
TMEM167A	4.59969	1.29262	1.86988	1.11493	0	0	0	0	0	0	0	0	1.38219	0.831434	2.59485	8.03078	6.7309	0	0.807011	2.79574	-1.51669	7.47335	0.170443	-5.0499	1.07246
TMEM65	0	0	0	0	0	0	0	0	0	0	0	0	0.506041	0	0.674637	0	0	0	0	0.168668	-1.52754	6	0.177484	-0.438852	0.101515
TMEM9	0	0	0	0	0	0	0	0	0	0	0	0	0.603029	0	0	0	0	0	0	0.0861469	-1	6	0.355918	-0.296941	0.124647
TP53BP1	0	0	0	0	0	0	0.167583	0	0	0.10927	0	0.258691	0	0.1929	0	0	0	0	0.0251685	0.0645131	-0.861409	8.05257	0.413926	-0.144551	0.0658619
TPM4	79.5674	122.36	37.2573	94.9543	41.7687	52.306	55.6465	0.808635	84.6992	5.28807	23.8483	197.734	189.124	263.966	213.227	151.019	259.055	287.814	54.4095	223.134	-7.77585	10.6072	1.06387e-05	-216.7	-120.75
TREH	0	0	0	0	0	0	0	0	0	0	0	0	0	0	0.247043	0	0	0	0	0.0352918	-1	6	0.355918	-0.121648	0.0510641
TRIM2	0	0	0	0	0	0.397452	0	0	0	0	0	0	0.797071	1.44544	0	0	0	0	0.036132	0.320359	-1.28306	6.32962	0.244448	-0.819504	0.251051
TRIM56	0	0	0	0	0	0	0	0	0	0	0.427335	0	0.147365	0.211967	0.252504	0	0	0	0.0388486	0.0874051	-0.840081	14.1836	0.4148	-0.172374	0.0752613
TRMT11	0	0	0	0	0	0	0	0	0	0	0	0	0	0	0	0	0	0.247519	0	0.0353599	-1	6	0.355918	-0.121882	0.0511626
TRPC3	0	0	0	0	0	0	0	0	0	0	0	0	0.246646	0	0	0	0	0	0	0.0352352	-1	6	0.355918	-0.121453	0.0509822
TUBB2A	11.2905	5.22919	13.673	16.9753	16.3959	0	4.75736	3.21448	7.4615	0	0	21.4741	13.9183	15.421	11.3255	9.30329	18.6955	18.5331	7.18156	15.5244	-3.26742	15.8955	0.00487464	-13.7586	-2.9271
UBE2V2	0	0	0	0	4.66478	10.3571	15.0494	16.1181	2145.13	22.9845	18.0381	16.5789	2.38698	2389.44	5.8939	4789.04	6071.87	9.57309	202.94	1897.83	-1.69722	6.47509	0.136935	-4095.63	705.856
UBXN7	0	0	0	0	0	0	0	0	0	0	0	0	0	0.528714	0.335731	0	0	0	0	0.123492	-1.49782	6	0.184829	-0.325235	0.0782507
USP31	0	0	0	0	0	0	0	0	0	0	0	0.564041	0	0	0	0	0	0	0	0.0805773	-1	6	0.355918	-0.277743	0.116588
UTS2	0	0	42.5053	0	0	1.83897	0	0	0	0	0	6.37761	0	63.3068	0	71.1417	158.859	0	4.03129	42.8122	-1.68915	6.34923	0.139423	-94.2185	16.6567
VARS2	0	0	0	0	0	0	0	0	0	0	0	0.126648	0	0	0.252444	0.204159	0	0	0	0.0833216	-2.00062	6	0.0923475	-0.18523	0.0185873
VPS13B	0	0	0	0	0	0	0	0	0	0	0	0	0	0	0	0	0	0.330273	0	0.0471819	-1	6	0.355918	-0.162632	0.068268
VPS37B	0	0	0	0	0	0	0	0	0	0	0	0	0	0.764891	0	0	0.460611	0	0	0.175072	-1.48638	6	0.187731	-0.463279	0.113136
VPS41	0	0	0	0	0	0	0	0	0	0	0	0	0	1.32186	0.0533504	0	0	0.0501534	0	0.203624	-1.09122	6	0.317045	-0.660222	0.252974
WARS2	0	0.764245	0.927482	1.13731	0	0	0	0	0	0	0	0	1.16684	0	0.632573	0	0	2.09312	0.257185	0.556076	-0.889166	8.35195	0.3988	-1.0684	0.470618
WDR55	0	0	0	0	0	0	0	0	0	0	0	0	0	0	0.663341	0	0	0	0	0.0947629	-1	6	0.355918	-0.326639	0.137114
WFDC1	0	0	0	0	0	0	0	0	0	0	0	0	0.8278	0	0	0	0	0	0	0.118257	-1	6	0.355918	-0.407622	0.171108
WNT9B	0	0.872873	0	0	0	0	0	0	0	0	0	0	0	1.12354	0	0	0	0	0.0793521	0.160505	-0.453245	8.96997	0.661138	-0.486398	0.324092
YPEL5	0	0	0	0	0	0	0	0	0	0	0	0	4.75335	0	0	0	0	0	0	0.67905	-1	6	0.355918	-2.34063	0.982526
ZNF512	0	0	0	0	0	0	0	0	0	0	0	0.532928	0	0.887242	1.22381	0	0	0	0	0.377712	-1.95343	6	0.0985884	-0.850841	0.0954176
