# Supplementary material for: Comparative proteomic analysis of children FSGS FFPE tissues
Source: BMC Pediatr. 2022 Dec 12;22:707. doi: 10.1186/s12887-022-03764-7 (PMC9743561; doi:10.1186/s12887-022-03764-7)
Supplement: Supplementary file 2 — Additional file 2. [file 12887_2022_3764_MOESM2_ESM.xls]

## Sheet: Sheet1
Category	Term	Count	%	PValue	Genes	Pop Hits	Pop Total	Fold Enrichment	Bonferroni	Benjamini	FDR
KEGG_PATHWAY	hsa05020:Prion diseases	8	0.0170532	4.22907e-06	PRKACG, C8A, C8B, C7, C1QB, C5, PRKACB, C8G	34	6879	11.4793	0.000803203	0.000803203	0.00525604
KEGG_PATHWAY	hsa05205:Proteoglycans in cancer	12	0.0255798	0.00244281	PRKACG, PTPN6, ARHGEF1, CAMK2G, VTN, PRKACB, MSN, PAK1, ITGB3, PDCD4, ITPR1, STAT3	200	6879	2.92723	0.371677	0.207332	2.99405
KEGG_PATHWAY	hsa04610:Complement and coagulation cascades	7	0.0149216	0.00267138	C8A, C8B, C7, C1QB, C5, F2, C8G	69	6879	4.94943	0.398447	0.15584	3.26994
KEGG_PATHWAY	hsa04070:Phosphatidylinositol signaling system	7	0.0149216	0.0145438	CDS2, MTMR14, INPP5K, PI4K2A, PLCD1, ITPR1, TMEM55B	98	6879	3.4848	0.938185	0.501377	16.6471
KEGG_PATHWAY	hsa04540:Gap junction	6	0.0127899	0.0331462	PRKACG, TUBB2B, PRKACB, TUBA1A, ITPR1, TUBB4A	88	6879	3.3264	0.998346	0.722214	34.2259
KEGG_PATHWAY	hsa04142:Lysosome	7	0.0149216	0.0364824	LAMP1, AP1S1, SLC17A5, IGF2R, GALNS, ACP5, SCARB2	121	6879	2.8224	0.999142	0.69176	36.9917
KEGG_PATHWAY	hsa04912:GnRH signaling pathway	6	0.0127899	0.0375149	PRKACG, CAMK2G, PLA2G4F, PRKACB, PRKCD, ITPR1	91	6879	3.21674	0.9993	0.645786	37.8258
KEGG_PATHWAY	hsa04720:Long-term potentiation	5	0.0106583	0.0449	PRKACG, RPS6KA1, CAMK2G, PRKACB, ITPR1	66	6879	3.696	0.999838	0.664139	43.5018
KEGG_PATHWAY	hsa04750:Inflammatory mediator regulation of TRP channels	6	0.0127899	0.0490306	PRKACG, CAMK2G, PLA2G4F, PRKACB, PRKCD, ITPR1	98	6879	2.98697	0.999929	0.654004	46.4648
KEGG_PATHWAY	hsa04915:Estrogen signaling pathway	6	0.0127899	0.0508285	PRKACG, GNAO1, FKBP5, PRKACB, PRKCD, ITPR1	99	6879	2.9568	0.99995	0.62885	47.7092
KEGG_PATHWAY	hsa05322:Systemic lupus erythematosus	7	0.0149216	0.0551986	C8A, C8B, C7, C1QB, HIST2H2BE, C5, C8G	134	6879	2.54859	0.999979	0.624972	50.624
KEGG_PATHWAY	hsa00562:Inositol phosphate metabolism	5	0.0106583	0.056075	MINPP1, MTMR14, INPP5K, PI4K2A, PLCD1	71	6879	3.43572	0.999983	0.59897	51.1902
KEGG_PATHWAY	hsa04520:Adherens junction	5	0.0106583	0.056075	PTPN6, PTPRF, SMAD2, PTPN1, FARP2	71	6879	3.43572	0.999983	0.59897	51.1902
KEGG_PATHWAY	hsa04141:Protein processing in endoplasmic reticulum	8	0.0170532	0.0564591	STT3B, HSPBP1, BAK1, CRYAB, UBQLN2, SEC24C, TRAM1, SEC63	169	6879	2.30945	0.999984	0.57232	51.4364
KEGG_PATHWAY	hsa04144:Endocytosis	10	0.0213165	0.0567523	RAB8A, USP8, RAB35, FAM21A, IGF2R, CHMP4A, GIT2, SPG21, SMAD2, ARAP1	241	6879	2.02437	0.999985	0.547483	51.6237
KEGG_PATHWAY	hsa04931:Insulin resistance	6	0.0127899	0.0687369	PTPRF, RPS6KA1, GYS1, PTPN1, PRKCD, STAT3	108	6879	2.7104	0.999999	0.594257	58.7321
KEGG_PATHWAY	hsa04114:Oocyte meiosis	6	0.0127899	0.0753937	PRKACG, RPS6KA1, PPP2R5D, CAMK2G, PRKACB, ITPR1	111	6879	2.63715	1	0.605781	62.2523
KEGG_PATHWAY	hsa04270:Vascular smooth muscle contraction	6	0.0127899	0.0897196	PRKACG, ARHGEF1, PLA2G4F, PRKACB, PRKCD, ITPR1	117	6879	2.50191	1	0.650278	68.9112
KEGG_PATHWAY	hsa05414:Dilated cardiomyopathy	5	0.0106583	0.0914044	PRKACG, PRKACB, ITGB3, TPM2, EMD	84	6879	2.904	1	0.636438	69.6189
