# Supplementary material for: Comparative proteomic analysis of children FSGS FFPE tissues
Source: BMC Pediatr. 2022 Dec 12;22:707. doi: 10.1186/s12887-022-03764-7 (PMC9743561; doi:10.1186/s12887-022-03764-7)
Supplement: Supplementary file 3 — Additional file 3. [file 12887_2022_3764_MOESM3_ESM.xlsx]

## Sheet: sampleA1
Accession	Description	Unique_Peptides	Razor_Peptides	gene_name	sample
4501929	alcohol dehydrogenase 1A [Homo sapiens]	3	0	ADH1A	A1
4501993	alkyldihydroxyacetonephosphate synthase, peroxisomal precursor [Homo sapiens]	2	0	AGPS	A1
4502157	apolipoprotein C-I precursor [Homo sapiens]	1	0	APOC1	A1
4502193	serine/threonine-protein kinase A-Raf isoform 1 [Homo sapiens]	1	0	ARAF	A1
4502209	ADP-ribosylation factor 5 [Homo sapiens]	1	0	ARF5	A1
4502511	complement component C9 precursor [Homo sapiens]	6	0	C9	A1
4502551	calumenin isoform a precursor [Homo sapiens]	1	0	CALU	A1
4502719	cadherin-13 isoform 1 preproprotein [Homo sapiens]	2	0	CDH13	A1
4502955	collagen alpha-5(IV) chain isoform 1 precursor [Homo sapiens]	1	0	COL4A5	A1
4503055	alpha-crystallin A chain [Homo sapiens]	4	0	CRYAA	A1
4503057	alpha-crystallin B chain [Homo sapiens]	8	0	CRYAB	A1
4503149	cathepsin G preproprotein [Homo sapiens]	2	0	CTSG	A1
4503165	cullin-3 isoform 1 [Homo sapiens]	5	0	CUL3	A1
4503195	steroid 17-alpha-hydroxylase/17,20 lyase precursor [Homo sapiens]	1	0	CYP17A1	A1
4503231	cytochrome P450 3A5 isoform 1 [Homo sapiens]	3	0	CYP3A5	A1
4503273	angiotensin-converting enzyme isoform 1 precursor [Homo sapiens]	6	0	ACE	A1
4503337	H/ACA ribonucleoprotein complex subunit 4 isoform 1 [Homo sapiens]	3	0	DKC1	A1
4503349	deoxyribonuclease-2-alpha precursor [Homo sapiens]	1	0	DNASE2	A1
4503379	dihydropyrimidinase-related protein 3 isoform 2 [Homo sapiens]	2	0	DPYSL3	A1
4503475	elongation factor 1-alpha 2 [Homo sapiens]	7	0	EEF1A2	A1
4503635	prothrombin preproprotein [Homo sapiens]	6	0	F2	A1
4504179	glutathione S-transferase Mu 4 isoform 1 [Homo sapiens]	1	0	GSTM4	A1
4504245	histone H2A type 1-C [Homo sapiens]	1	0	HIST1H2AC	A1
4504483	hypoxanthine-guanine phosphoribosyltransferase [Homo sapiens]	1	0	HPRT1	A1
4504747	integrin alpha-3 isoform a precursor [Homo sapiens]	3	0	ITGA3	A1
4504763	integrin alpha-V isoform 1 precursor [Homo sapiens]	3	0	ITGAV	A1
4505087	protein mago nashi homolog [Homo sapiens]	1	0	MAGOH	A1
4505257	moesin [Homo sapiens]	9	9	MSN	A1
4505725	peroxisome biogenesis factor 1 [Homo sapiens]	2	0	PEX1	A1
4505781	phosphorylase b kinase regulatory subunit alpha, liver isoform [Homo sapiens]	1	0	PHKA2	A1
4505785	phosphorylase b kinase gamma catalytic chain, liver/testis isoform isoform 1 [Homo sapiens]	1	0	PHKG2	A1
4505941	DNA-directed RNA polymerase II subunit RPB2 [Homo sapiens]	1	0	POLR2B	A1
4505991	peptidyl-prolyl cis-trans isomerase C precursor [Homo sapiens]	1	0	PPIC	A1
4506027	serine/threonine-protein phosphatase 4 catalytic subunit [Homo sapiens]	1	0	PPP4C	A1
4506057	cAMP-dependent protein kinase catalytic subunit beta isoform 2 [Homo sapiens]	2	0	PRKACB	A1
4506061	5'-AMP-activated protein kinase subunit gamma-1 isoform 1 [Homo sapiens]	5	0	PRKAG1	A1
4506133	phosphoribosyl pyrophosphate synthase-associated protein 2 isoform 1 [Homo sapiens]	2	0	PRPSAP2	A1
4506141	serine protease HTRA1 precursor [Homo sapiens]	1	0	HTRA1	A1
4506145	trypsin-1 preproprotein [Homo sapiens]	1	0	PRSS1	A1
4506147	trypsin-2 preproprotein [Homo sapiens]	1	0	PRSS2	A1
4506283	protein tyrosine phosphatase type IVA 1 [Homo sapiens]	1	0	PTP4A1	A1
4506289	tyrosine-protein phosphatase non-receptor type 1 [Homo sapiens]	1	0	PTPN1	A1
4506309	receptor-type tyrosine-protein phosphatase delta isoform 1 precursor [Homo sapiens]	2	0	PTPRD	A1
4506381	ras-related C3 botulinum toxin substrate 2 [Homo sapiens]	1	0	RAC2	A1
4506387	UV excision repair protein RAD23 homolog B isoform 1 [Homo sapiens]	5	0	RAD23B	A1
4506405	ras-related protein Ral-B [Homo sapiens]	1	0	RALB	A1
4506439	histone-binding protein RBBP7 isoform 2 [Homo sapiens]	4	0	RBBP7	A1
4506475	renin preproprotein [Homo sapiens]	7	0	REN	A1
4506669	60S acidic ribosomal protein P1 isoform 1 [Homo sapiens]	1	0	RPLP1	A1
4506711	40S ribosomal protein S27 [Homo sapiens]	1	2	RPS27	A1
4506773	protein S100-A9 [Homo sapiens]	1	0	S100A9	A1
4506901	serine/arginine-rich splicing factor 3 [Homo sapiens]	1	0	SRSF3	A1
4506931	endophilin-A1 [Homo sapiens]	1	0	SH3GL2	A1
4506975	solute carrier family 12 member 2 isoform 1 [Homo sapiens]	1	0	SLC12A2	A1
4507005	solute carrier family 22 member 5 [Homo sapiens]	1	0	SLC22A5	A1
4507137	alpha-1-syntrophin [Homo sapiens]	1	0	SNTA1	A1
4507297	syntaxin-binding protein 1 isoform a [Homo sapiens]	1	0	STXBP1	A1
4507353	TATA-binding protein-associated factor 2N isoform 2 [Homo sapiens]	2	0	TAF15	A1
4507651	tropomyosin alpha-4 chain isoform 2 [Homo sapiens]	3	2	TPM4	A1
4507729	tubulin beta-2A chain [Homo sapiens]	2	0	TUBB2A	A1
4507797	ubiquitin-conjugating enzyme E2 variant 2 [Homo sapiens]	1	0	UBE2V2	A1
4507869	vasodilator-stimulated phosphoprotein [Homo sapiens]	1	0	VASP	A1
4507873	prefoldin subunit 3 [Homo sapiens]	1	0	VBP1	A1
4557471	AP-1 complex subunit sigma-1A [Homo sapiens]	3	0	AP1S1	A1
4557473	H(+)/Cl(-) exchange transporter 5 isoform b [Homo sapiens]	1	0	CLCN5	A1
4557495	cleavage stimulation factor subunit 3 isoform 1 [Homo sapiens]	1	0	CSTF3	A1
4557553	emerin [Homo sapiens]	3	0	EMD	A1
4557579	fatty acid-binding protein, adipocyte [Homo sapiens]	1	0	FABP4	A1
4557701	keratin, type I cytoskeletal 17 [Homo sapiens]	0	0	KRT17	A1
4557759	myeloperoxidase precursor [Homo sapiens]	2	0	MPO	A1
4557791	sialidase-1 precursor [Homo sapiens]	3	0	NEU1	A1
4557797	nucleoside diphosphate kinase A isoform b [Homo sapiens]	5	0	NME1	A1
4557851	solute carrier family 2, facilitated glucose transporter member 2 [Homo sapiens]	2	0	SLC2A2	A1
4758088	galactosylceramide sulfotransferase [Homo sapiens]	1	0	GAL3ST1	A1
4758332	long-chain-fatty-acid--CoA ligase 4 isoform 1 [Homo sapiens]	1	0	ACSL4	A1
4758356	flap endonuclease 1 [Homo sapiens]	1	0	FEN1	A1
4758398	glutamate carboxypeptidase 2 isoform 1 [Homo sapiens]	1	0	FOLH1	A1
4758444	guanine nucleotide-binding protein subunit alpha-14 [Homo sapiens]	0	0	GNA14	A1
4758456	Golgi SNAP receptor complex member 1 isoform 1 [Homo sapiens]	1	0	GOSR1	A1
4758488	general transcription factor IIF subunit 2 [Homo sapiens]	1	0	GTF2F2	A1
4758822	nephrin precursor [Homo sapiens]	1	0	NPHS1	A1
4758878	platelet-activating factor acetylhydrolase 2, cytoplasmic [Homo sapiens]	1	0	PAFAH2	A1
4758896	peroxisomal membrane protein PEX14 [Homo sapiens]	1	0	PEX14	A1
4758988	ras-related protein Rab-1A isoform 1 [Homo sapiens]	1	0	RAB1A	A1
4759048	39S ribosomal protein L33, mitochondrial isoform a [Homo sapiens]	1	0	MRPL33	A1
4759202	synaptogyrin-2 [Homo sapiens]	1	0	SYNGR2	A1
4826690	ATP-dependent RNA helicase DHX8 [Homo sapiens]	1	0	DHX8	A1
4826772	insulin-like growth factor-binding protein complex acid labile subunit isoform 2 precursor [Homo sapiens]	1	0	IGFALS	A1
4826774	ubiquitin-like protein ISG15 precursor [Homo sapiens]	2	0	ISG15	A1
4827048	protein unc-119 homolog A isoform a [Homo sapiens]	1	0	UNC119	A1
4885111	calmodulin-like protein 3 [Homo sapiens]	3	0	CALML3	A1
4885399	structural maintenance of chromosomes protein 3 [Homo sapiens]	3	0	SMC3	A1
5031631	lysosome membrane protein 2 isoform 1 precursor [Homo sapiens]	3	0	SCARB2	A1
5031839	keratin, type II cytoskeletal 6A [Homo sapiens]	1	0	KRT6A	A1
5031981	26S proteasome non-ATPase regulatory subunit 14 [Homo sapiens]	1	0	PSMD14	A1
5032281	dystrophin Dp427c isoform [Homo sapiens]	1	0	DMD	A1
5032283	dystrophin Dp427m isoform [Homo sapiens]	1	0	DMD	A1
5032287	dystrophin Dp427p1 isoform [Homo sapiens]	1	0	DMD	A1
5032291	dystrophin Dp260-2 isoform [Homo sapiens]	1	0	DMD	A1
5032293	dystrophin Dp140 isoform [Homo sapiens]	1	0	DMD	A1
5032295	dystrophin Dp116 isoform [Homo sapiens]	1	0	DMD	A1
5032309	dystrophin Dp140b isoform [Homo sapiens]	1	0	DMD	A1
5032311	dystrophin Dp140ab isoform [Homo sapiens]	1	0	DMD	A1
5032313	dystrophin Dp140bc isoform [Homo sapiens]	1	0	DMD	A1
5032315	dystrophin Dp427p2 isoform [Homo sapiens]	1	0	DMD	A1
5174421	copine-6 [Homo sapiens]	1	0	CPNE6	A1
5174513	mothers against decapentaplegic homolog 3 isoform 1 [Homo sapiens]	1	0	SMAD3	A1
5174731	translin-associated protein X [Homo sapiens]	3	0	TSNAX	A1
5292161	26S proteasome non-ATPase regulatory subunit 4 [Homo sapiens]	3	0	PSMD4	A1
5453541	anterior gradient protein 2 homolog precursor [Homo sapiens]	1	0	AGR2	A1
5453543	aldo-keto reductase family 1 member C1 [Homo sapiens]	4	0	AKR1C1	A1
5453760	NEDD8 precursor [Homo sapiens]	2	0	NEDD8	A1
5453956	serine/threonine-protein phosphatase 2A 56 kDa regulatory subunit epsilon isoform [Homo sapiens]	2	0	PPP2R5E	A1
5453980	dnaJ homolog subfamily C member 3 precursor [Homo sapiens]	1	0	DNAJC3	A1
5454024	ribonuclease P protein subunit p30 isoform b [Homo sapiens]	2	0	RPP30	A1
5729864	HBS1-like protein isoform 1 [Homo sapiens]	1	0	HBS1L	A1
5803135	ras-related protein Rab-35 isoform 1 [Homo sapiens]	1	0	RAB35	A1
5803137	putative RNA-binding protein 3 [Homo sapiens]	1	0	RBM3	A1
5803165	protein transport protein Sec61 subunit beta [Homo sapiens]	1	0	SEC61B	A1
5803177	beta-2-syntrophin [Homo sapiens]	4	0	SNTB2	A1
5901962	histone acetyltransferase KAT7 isoform 1 [Homo sapiens]	1	0	KAT7	A1
6005743	ATP-dependent RNA helicase DDX19B isoform 1 [Homo sapiens]	1	0	DDX19B	A1
6005786	monoglyceride lipase isoform 1 [Homo sapiens]	2	0	MGLL	A1
6005794	PRA1 family protein 2 [Homo sapiens]	1	0	PRAF2	A1
6005846	twinfilin-2 [Homo sapiens]	2	0	TWF2	A1
6005860	60S ribosomal protein L35 [Homo sapiens]	2	0	RPL35	A1
6005862	39S ribosomal protein L3, mitochondrial [Homo sapiens]	2	0	MRPL3	A1
6274552	signal transducer and activator of transcription 1-alpha/beta isoform alpha [Homo sapiens]	2	0	STAT1	A1
6715607	hemoglobin subunit gamma-2 [Homo sapiens]	1	4	HBG2	A1
6857824	intraflagellar transport protein 27 homolog isoform 2 [Homo sapiens]	1	0	IFT27	A1
6912280	activator of 90 kDa heat shock protein ATPase homolog 1 [Homo sapiens]	1	0	AHSA1	A1
6912388	grancalcin [Homo sapiens]	2	0	GCA	A1
6912478	importin subunit alpha-7 [Homo sapiens]	2	0	KPNA6	A1
6912594	phosphatidylinositol transfer protein beta isoform [Homo sapiens]	2	0	PITPNB	A1
6912666	sialin [Homo sapiens]	1	0	SLC17A5	A1
7019415	protein transport protein Sec61 subunit alpha isoform 1 [Homo sapiens]	1	0	SEC61A1	A1
7019503	prolactin regulatory element-binding protein [Homo sapiens]	1	0	PREB	A1
7019519	proSAAS precursor [Homo sapiens]	1	0	PCSK1N	A1
7242140	ATP-dependent Clp protease ATP-binding subunit clpX-like, mitochondrial precursor [Homo sapiens]	3	0	CLPX	A1
7305053	myoferlin isoform a [Homo sapiens]	4	0	MYOF	A1
7656926	trafficking protein particle complex subunit 3 isoform 1 [Homo sapiens]	1	0	TRAPPC3	A1
7657146	heat shock protein beta-8 [Homo sapiens]	1	0	HSPB8	A1
7657313	U6 snRNA-associated Sm-like protein LSm1 [Homo sapiens]	1	0	LSM1	A1
7657335	misshapen-like kinase 1 isoform 1 [Homo sapiens]	1	0	MINK1	A1
7657655	translocating chain-associated membrane protein 1 [Homo sapiens]	1	0	TRAM1	A1
7661568	phosphoacetylglucosamine mutase isoform 2 [Homo sapiens]	1	0	PGM3	A1
7661730	28S ribosomal protein S28, mitochondrial [Homo sapiens]	3	0	MRPS28	A1
7661786	NADH dehydrogenase [ubiquinone] 1 alpha subcomplex assembly factor 4 [Homo sapiens]	1	0	NDUFAF4	A1
7661862	protein phosphatase 1F [Homo sapiens]	1	0	PPM1F	A1
7662088	rho guanine nucleotide exchange factor 12 isoform 1 [Homo sapiens]	1	0	ARHGEF12	A1
7662234	rab11 family-interacting protein 3 isoform 1 [Homo sapiens]	2	0	RAB11FIP3	A1
7662236	TSC22 domain family protein 2 [Homo sapiens]	1	0	TSC22D2	A1
7662310	FERM, RhoGEF and pleckstrin domain-containing protein 2 [Homo sapiens]	1	0	FARP2	A1
7705415	protein Hook homolog 1 [Homo sapiens]	2	0	HOOK1	A1
7705590	TP53RK-binding protein [Homo sapiens]	1	0	TPRKB	A1
7705626	28S ribosomal protein S16, mitochondrial [Homo sapiens]	1	0	MRPS16	A1
7706131	peptidyl-prolyl cis-trans isomerase FKBP11 isoform 1 precursor [Homo sapiens]	1	0	FKBP11	A1
7706200	protein THEM6 precursor [Homo sapiens]	3	0	THEM6	A1
7706427	cleavage and polyadenylation specificity factor subunit 3 [Homo sapiens]	1	0	CPSF3	A1
8394376	syntaxin-18 [Homo sapiens]	1	0	STX18	A1
8922601	ADP-ribosylation factor-like protein 8B [Homo sapiens]	5	0	ARL8B	A1
8922873	GTPase IMAP family member 4 [Homo sapiens]	1	0	GIMAP4	A1
8922886	ATP-dependent RNA helicase DDX19A [Homo sapiens]	1	0	DDX19A	A1
8923857	ER membrane protein complex subunit 3 [Homo sapiens]	1	0	EMC3	A1
8923911	lanC-like protein 2 [Homo sapiens]	1	0	LANCL2	A1
8923936	vesicle transport protein USE1 [Homo sapiens]	1	0	USE1	A1
9506859	mitochondrial import receptor subunit TOM7 homolog [Homo sapiens]	1	0	TOMM7	A1
9558751	ADP-ribosylation factor-binding protein GGA2 [Homo sapiens]	1	0	GGA2	A1
9910186	enhancer of yellow 2 transcription factor homolog isoform 1 [Homo sapiens]	1	0	ENY2	A1
9966793	leucine zipper transcription factor-like protein 1 isoform 1 [Homo sapiens]	1	0	LZTFL1	A1
9966827	PEST proteolytic signal-containing nuclear protein [Homo sapiens]	1	0	PCNP	A1
9966881	nuclear pore complex protein Nup107 [Homo sapiens]	2	0	NUP107	A1
9966903	mannosyl-oligosaccharide 1,2-alpha-mannosidase IC [Homo sapiens]	1	0	MAN1C1	A1
10190714	ras-related protein Rab-22A [Homo sapiens]	1	0	RAB22A	A1
10518344	ras-related protein Rap-2a precursor [Homo sapiens]	1	0	RAP2A	A1
10567816	guanine nucleotide-binding protein G(o) subunit alpha isoform a [Homo sapiens]	0	0	GNAO1	A1
10835071	HLA class II histocompatibility antigen gamma chain isoform b [Homo sapiens]	1	0	CD74	A1
10863997	polypyrimidine tract-binding protein 2 [Homo sapiens]	1	0	PTBP2	A1
10947135	ATP-binding cassette sub-family F member 1 isoform b [Homo sapiens]	2	0	ABCF1	A1
11545918	tubulointerstitial nephritis antigen-like isoform 1 precursor [Homo sapiens]	6	0	TINAGL1	A1
11641243	peptide deformylase, mitochondrial precursor [Homo sapiens]	1	0	PDF	A1
12056468	junction plakoglobin [Homo sapiens]	8	0	JUP	A1
12669909	long-chain-fatty-acid--CoA ligase 4 isoform 2 [Homo sapiens]	1	2	ACSL4	A1
12962937	aladin isoform 1 [Homo sapiens]	1	0	AAAS	A1
13236583	lys-63-specific deubiquitinase BRCC36 isoform 1 [Homo sapiens]	2	0	BRCC3	A1
13375779	protein rogdi homolog [Homo sapiens]	1	0	ROGDI	A1
13435356	HCLS1-associated protein X-1 isoform a [Homo sapiens]	1	0	HAX1	A1
13443000	F-box only protein 22 isoform b [Homo sapiens]	1	0	FBXO22	A1
13540531	integrin-linked kinase-associated serine/threonine phosphatase 2C [Homo sapiens]	1	0	ILKAP	A1
13540594	VIP36-like protein isoform 2 precursor [Homo sapiens]	2	0	LMAN2L	A1
13559514	phosphatidylinositol 4-kinase type 2-alpha [Homo sapiens]	1	0	PI4K2A	A1
13562114	tubulin beta-1 chain [Homo sapiens]	0	0	TUBB1	A1
13899342	mitochondrial glutamate carrier 2 [Homo sapiens]	2	0	SLC25A18	A1
13904866	60S ribosomal protein L28 isoform 2 [Homo sapiens]	1	0	RPL28	A1
14150134	coiled-coil-helix-coiled-coil-helix domain-containing protein 6, mitochondrial [Homo sapiens]	1	0	CHCHD6	A1
14165270	39S ribosomal protein L13, mitochondrial [Homo sapiens]	3	0	MRPL13	A1
14249340	1-phosphatidylinositol 4,5-bisphosphate phosphodiesterase delta-4 [Homo sapiens]	1	0	PLCD4	A1
14589866	aspartyl/asparaginyl beta-hydroxylase isoform a [Homo sapiens]	1	0	ASPH	A1
14589920	protocadherin-11 X-linked isoform c precursor [Homo sapiens]	1	0	PCDH11X	A1
14589922	protocadherin-11 X-linked isoform d precursor [Homo sapiens]	1	0	PCDH11X	A1
14591919	vesicle-trafficking protein SEC22a [Homo sapiens]	1	0	SEC22A	A1
14916483	caspase-6 isoform alpha preproprotein [Homo sapiens]	1	0	CASP6	A1
14916485	caspase-6 isoform beta [Homo sapiens]	1	0	CASP6	A1
15088795	GPI transamidase component PIG-S [Homo sapiens]	2	0	PIGS	A1
15100175	1-acyl-sn-glycerol-3-phosphate acyltransferase alpha [Homo sapiens]	2	0	AGPAT1	A1
15150809	signal peptidase complex catalytic subunit SEC11C [Homo sapiens]	1	0	SEC11C	A1
15431310	keratin, type I cytoskeletal 14 [Homo sapiens]	1	0	KRT14	A1
15718761	GTPase KRas isoform b precursor [Homo sapiens]	1	0	KRAS	A1
15718763	GTPase KRas isoform a precursor [Homo sapiens]	1	0	KRAS	A1
15890086	collagen alpha-5(IV) chain isoform 2 precursor [Homo sapiens]	1	0	COL4A5	A1
16117791	60S ribosomal protein L35a [Homo sapiens]	1	0	RPL35A	A1
16332360	cyclin-dependent kinase 11B isoform 3 [Homo sapiens]	1	0	CDK11B	A1
16554629	WD repeat-containing protein 5 [Homo sapiens]	1	0	WDR5	A1
16753207	ubiquilin-2 [Homo sapiens]	1	0	UBQLN2	A1
16905520	Golgi SNAP receptor complex member 2 isoform B [Homo sapiens]	1	0	GOSR2	A1
16905522	Golgi SNAP receptor complex member 2 isoform A [Homo sapiens]	1	0	GOSR2	A1
16933567	ras-related protein Rab-8A [Homo sapiens]	1	0	RAB8A	A1
16936535	protein unc-119 homolog A isoform b [Homo sapiens]	1	0	UNC119	A1
17017967	barttin [Homo sapiens]	1	0	BSND	A1
17149836	peptidyl-prolyl cis-trans isomerase FKBP1A isoform a [Homo sapiens]	1	0	FKBP1A	A1
17298690	poly(U)-binding-splicing factor PUF60 isoform b [Homo sapiens]	3	0	PUF60	A1
17402904	exosome complex component MTR3 [Homo sapiens]	2	0	EXOSC6	A1
17978485	vacuolar protein sorting-associated protein 18 homolog [Homo sapiens]	1	0	VPS18	A1
17978512	poly(U)-binding-splicing factor PUF60 isoform a [Homo sapiens]	3	0	PUF60	A1
17986005	major histocompatibility complex, class II, DR beta 3 precursor [Homo sapiens]	1	0	HLA-DRB3	A1
18087833	peroxisomal membrane protein 11C isoform 1 [Homo sapiens]	1	0	PEX11G	A1
18087855	dynein light chain 2, cytoplasmic [Homo sapiens]	1	0	DYNLL2	A1
18104971	protein tyrosine phosphatase type IVA 2 isoform 1 [Homo sapiens]	1	0	PTP4A2	A1
18426975	HLA class II histocompatibility antigen, DQ alpha 1 chain precursor [Homo sapiens]	1	0	HLA-DQA1	A1
18677735	protein PRRC1 [Homo sapiens]	1	0	PRRC1	A1
18765709	inositol polyphosphate 5-phosphatase K isoform 1 [Homo sapiens]	1	0	INPP5K	A1
18860916	5'-3' exoribonuclease 2 [Homo sapiens]	3	0	XRN2	A1
19263340	alanine aminotransferase 2 isoform 1 [Homo sapiens]	2	0	GPT2	A1
19718759	myoferlin isoform b [Homo sapiens]	4	0	MYOF	A1
19743803	fibulin-5 precursor [Homo sapiens]	2	0	FBLN5	A1
19913394	smoothelin isoform c [Homo sapiens]	1	0	SMTN	A1
19913396	smoothelin isoform b [Homo sapiens]	1	0	SMTN	A1
19923260	ras-related protein Rab-4A isoform 1 [Homo sapiens]	1	0	RAB4A	A1
19923761	multiple inositol polyphosphate phosphatase 1 isoform 1 precursor [Homo sapiens]	1	0	MINPP1	A1
19923812	oxysterol-binding protein-related protein 10 isoform 1 [Homo sapiens]	1	0	OSBPL10	A1
19923881	glucosamine-6-phosphate isomerase 2 isoform 1 [Homo sapiens]	2	0	GNPDA2	A1
20070321	nicotinamide mononucleotide adenylyltransferase 1 [Homo sapiens]	1	0	NMNAT1	A1
20127457	glycogenin-1 isoform 1 [Homo sapiens]	2	0	GYG1	A1
20127528	beta-parvin isoform b [Homo sapiens]	2	0	PARVB	A1
20143480	phosphatidate cytidylyltransferase 2 [Homo sapiens]	2	0	CDS2	A1
20149547	ribosomal protein S6 kinase alpha-1 isoform a [Homo sapiens]	1	0	RPS6KA1	A1
20270343	ADP-ribosylation factor-like protein 8A isoform 1 [Homo sapiens]	1	0	ARL8A	A1
20270389	HIG1 domain family member 2A, mitochondrial [Homo sapiens]	1	0	HIGD2A	A1
20357575	APOBEC1 complementation factor isoform 2 [Homo sapiens]	1	0	A1CF	A1
21040371	ATP-dependent RNA helicase DDX39A [Homo sapiens]	5	0	DDX39A	A1
21071044	probable global transcription activator SNF2L1 isoform a [Homo sapiens]	1	0	SMARCA1	A1
21237725	phosphatidylinositol 4,5-bisphosphate 3-kinase catalytic subunit gamma isoform [Homo sapiens]	1	0	PIK3CG	A1
21237783	conserved oligomeric Golgi complex subunit 1 [Homo sapiens]	2	0	COG1	A1
21264365	nuclear pore complex protein Nup98-Nup96 isoform 1 [Homo sapiens]	1	0	NUP98	A1
21264369	nuclear pore complex protein Nup98-Nup96 isoform 2 [Homo sapiens]	1	0	NUP98	A1
21265080	39S ribosomal protein L18, mitochondrial [Homo sapiens]	1	0	MRPL18	A1
21327701	TATA-binding protein-associated factor 2N isoform 1 [Homo sapiens]	2	0	TAF15	A1
21361163	vitamin K-dependent gamma-carboxylase isoform 1 [Homo sapiens]	1	0	GGCX	A1
21361202	choline-phosphate cytidylyltransferase B isoform 1 [Homo sapiens]	1	0	PCYT1B	A1
21361322	tubulin beta-4A chain [Homo sapiens]	1	0	TUBB4A	A1
21361440	guanine nucleotide exchange factor for Rab-3A isoform 1 [Homo sapiens]	1	0	RAB3IL1	A1
21361472	E3 ubiquitin-protein ligase NEDD4-like isoform 3 [Homo sapiens]	1	0	NEDD4L	A1
21361837	PITH domain-containing protein 1 [Homo sapiens]	1	0	PITHD1	A1
21389433	heat shock protein beta-6 [Homo sapiens]	5	0	HSPB6	A1
21464125	muscleblind-like protein 2 isoform 1 [Homo sapiens]	2	0	MBNL2	A1
21536301	signal transducer and activator of transcription 1-alpha/beta isoform beta [Homo sapiens]	1	0	STAT1	A1
21618338	signal transducer and activator of transcription 3 isoform 2 [Homo sapiens]	3	0	STAT3	A1
21618340	signal transducer and activator of transcription 3 isoform 1 [Homo sapiens]	3	0	STAT3	A1
21686999	metalloendopeptidase OMA1, mitochondrial precursor [Homo sapiens]	1	0	OMA1	A1
21703352	probable hydrolase PNKD isoform 2 [Homo sapiens]	1	0	PNKD	A1
21735596	programmed cell death protein 4 isoform 1 [Homo sapiens]	2	0	PDCD4	A1
21735598	programmed cell death protein 4 isoform 2 [Homo sapiens]	2	0	PDCD4	A1
22091454	glutathione S-transferase A1 [Homo sapiens]	7	0	GSTA1	A1
22547149	F-box only protein 22 isoform a [Homo sapiens]	1	0	FBXO22	A1
23065544	glutathione S-transferase Mu 1 isoform 1 [Homo sapiens]	1	0	GSTM1	A1
23065547	glutathione S-transferase Mu 1 isoform 2 [Homo sapiens]	1	0	GSTM1	A1
23065557	glutathione S-transferase Mu 4 isoform 2 [Homo sapiens]	1	0	GSTM4	A1
23110955	pro-cathepsin H preproprotein [Homo sapiens]	3	0	CTSH	A1
23238214	angiotensin-converting enzyme isoform 2 precursor [Homo sapiens]	4	0	ACE	A1
23308607	minor histocompatibility antigen H13 isoform 1 [Homo sapiens]	1	0	HM13	A1
23943858	sorting nexin-8 [Homo sapiens]	1	0	SNX8	A1
24119166	putative hydrolase RBBP9 [Homo sapiens]	1	0	RBBP9	A1
24234699	keratin, type I cytoskeletal 19 [Homo sapiens]	10	6	KRT19	A1
24307969	cytoplasmic FMR1-interacting protein 1 isoform a [Homo sapiens]	2	3	CYFIP1	A1
24308043	putative adenosylhomocysteinase 3 isoform a [Homo sapiens]	1	3	AHCYL2	A1
24308097	monoacylglycerol lipase ABHD12 isoform b [Homo sapiens]	1	0	ABHD12	A1
24308127	dnaJ homolog subfamily C member 10 isoform 1 precursor [Homo sapiens]	1	0	DNAJC10	A1
24308334	constitutive coactivator of peroxisome proliferator-activated receptor gamma [Homo sapiens]	1	0	FAM120B	A1
24430192	keratin, type I cytoskeletal 16 [Homo sapiens]	0	0	KRT16	A1
24432026	kelch-like protein 22 [Homo sapiens]	1	0	KLHL22	A1
24586663	DCC-interacting protein 13-beta isoform 1 [Homo sapiens]	1	0	APPL2	A1
24797076	HLA class II histocompatibility antigen, DP beta 1 chain precursor [Homo sapiens]	1	0	HLA-DPB1	A1
24850117	misshapen-like kinase 1 isoform 2 [Homo sapiens]	1	0	MINK1	A1
25282391	nurim isoform 1 [Homo sapiens]	1	0	NRM	A1
26051204	calcium/calmodulin-dependent protein kinase type II subunit beta isoform 1 [Homo sapiens]	0	0	CAMK2B	A1
26051206	calcium/calmodulin-dependent protein kinase type II subunit beta isoform 2 [Homo sapiens]	0	0	CAMK2B	A1
26051208	calcium/calmodulin-dependent protein kinase type II subunit beta isoform 3 [Homo sapiens]	0	0	CAMK2B	A1
26051210	calcium/calmodulin-dependent protein kinase type II subunit beta isoform 4 [Homo sapiens]	0	0	CAMK2B	A1
26051212	calcium/calmodulin-dependent protein kinase type II subunit beta isoform 5 [Homo sapiens]	0	0	CAMK2B	A1
26051214	calcium/calmodulin-dependent protein kinase type II subunit beta isoform 6 [Homo sapiens]	0	0	CAMK2B	A1
26051216	calcium/calmodulin-dependent protein kinase type II subunit beta isoform 7 [Homo sapiens]	0	0	CAMK2B	A1
26051218	calcium/calmodulin-dependent protein kinase type II subunit beta isoform 8 [Homo sapiens]	0	0	CAMK2B	A1
26051240	tumor necrosis factor alpha-induced protein 2 [Homo sapiens]	1	0	TNFAIP2	A1
26667177	39S ribosomal protein L46, mitochondrial [Homo sapiens]	1	0	MRPL46	A1
26667191	calcium/calmodulin-dependent protein kinase type II subunit gamma isoform 4 [Homo sapiens]	1	0	CAMK2G	A1
26667196	calcium/calmodulin-dependent protein kinase type II subunit gamma isoform 2 [Homo sapiens]	1	0	CAMK2G	A1
26667203	calcium/calmodulin-dependent protein kinase type II subunit gamma isoform 1 [Homo sapiens]	1	0	CAMK2G	A1
26667211	calcium/calmodulin-dependent protein kinase type II subunit gamma isoform 6 [Homo sapiens]	1	0	CAMK2G	A1
27151736	dnaJ homolog subfamily B member 2 isoform b [Homo sapiens]	1	0	DNAJB2	A1
27262628	nuclear autoantigenic sperm protein isoform 2 [Homo sapiens]	1	0	NASP	A1
27262630	nuclear autoantigenic sperm protein isoform 3 [Homo sapiens]	1	0	NASP	A1
27436917	misshapen-like kinase 1 isoform 3 [Homo sapiens]	1	0	MINK1	A1
27477136	zinc finger CCCH-type antiviral protein 1 isoform 1 [Homo sapiens]	2	0	ZC3HAV1	A1
27477138	zinc finger CCCH-type antiviral protein 1 isoform 2 [Homo sapiens]	2	0	ZC3HAV1	A1
27735029	MOB kinase activator 1B isoform 2 [Homo sapiens]	3	0	MOB1B	A1
27883866	synembryn-A [Homo sapiens]	2	0	RIC8A	A1
28173564	keratin, type II cytoskeletal 73 [Homo sapiens]	0	0	KRT73	A1
28302131	hemoglobin subunit gamma-1 [Homo sapiens]	1	0	HBG1	A1
28373117	contactin-1 isoform 1 precursor [Homo sapiens]	1	0	CNTN1	A1
28373119	contactin-1 isoform 2 precursor [Homo sapiens]	1	0	CNTN1	A1
28460688	alpha-taxilin [Homo sapiens]	1	0	TXLNA	A1
28557745	zinc-binding alcohol dehydrogenase domain-containing protein 2 [Homo sapiens]	3	0	ZADH2	A1
28626504	fermitin family homolog 3 short form [Homo sapiens]	5	0	FERMT3	A1
28827815	protein S100-A7A [Homo sapiens]	2	0	S100A7A	A1
29244924	chromodomain-helicase-DNA-binding protein 6 [Homo sapiens]	1	0	CHD6	A1
29550850	Golgi membrane protein 1 [Homo sapiens]	1	0	GOLM1	A1
29725607	protein unc-45 homolog A isoform 2 [Homo sapiens]	5	0	UNC45A	A1
29788768	tubulin beta-2B chain [Homo sapiens]	2	0	TUBB2B	A1
30089916	phosphofurin acidic cluster sorting protein 1 [Homo sapiens]	1	0	PACS1	A1
30089960	serine/threonine-protein kinase MRCK alpha isoform A [Homo sapiens]	1	0	CDC42BPA	A1
30089962	serine/threonine-protein kinase MRCK alpha isoform B [Homo sapiens]	1	0	CDC42BPA	A1
30181236	copine-2 [Homo sapiens]	1	0	CPNE2	A1
30410794	proteasome activator complex subunit 3 isoform 1 [Homo sapiens]	3	0	PSME3	A1
30410796	proteasome activator complex subunit 3 isoform 2 [Homo sapiens]	3	0	PSME3	A1
30578410	dolichyl-diphosphooligosaccharide--protein glycosyltransferase subunit STT3B [Homo sapiens]	2	0	STT3B	A1
30581109	minor histocompatibility antigen H13 isoform 2 [Homo sapiens]	1	0	HM13	A1
30581111	minor histocompatibility antigen H13 isoform 3 [Homo sapiens]	1	0	HM13	A1
31077205	hepatocyte nuclear factor 4-alpha isoform b [Homo sapiens]	1	0	HNF4A	A1
31077209	hepatocyte nuclear factor 4-alpha isoform c [Homo sapiens]	1	0	HNF4A	A1
31083236	serine/threonine-protein phosphatase 2A 56 kDa regulatory subunit gamma isoform isoform b [Homo sapiens]	1	0	PPP2R5C	A1
31083243	serine/threonine-protein phosphatase 2A 56 kDa regulatory subunit gamma isoform isoform c [Homo sapiens]	1	0	PPP2R5C	A1
31083259	serine/threonine-protein phosphatase 2A 56 kDa regulatory subunit gamma isoform isoform a [Homo sapiens]	1	0	PPP2R5C	A1
31377697	procollagen galactosyltransferase 1 precursor [Homo sapiens]	3	0	COLGALT1	A1
31377775	glutamate dehydrogenase 2, mitochondrial precursor [Homo sapiens]	16	0	GLUD2	A1
31542868	glycogen [starch] synthase, muscle isoform 1 [Homo sapiens]	3	0	GYS1	A1
31543385	choline-phosphate cytidylyltransferase A [Homo sapiens]	1	0	PCYT1A	A1
31543397	phosphoglycerate kinase 2 [Homo sapiens]	1	0	PGK2	A1
31543415	growth arrest and DNA damage-inducible proteins-interacting protein 1 [Homo sapiens]	1	0	GADD45GIP1	A1
31543615	short-chain dehydrogenase/reductase 3 [Homo sapiens]	1	0	DHRS3	A1
31543831	tubulin gamma-1 chain [Homo sapiens]	2	0	TUBG1	A1
31652236	protein CASP isoform b [Homo sapiens]	1	0	CUX1	A1
31652249	lipopolysaccharide-binding protein precursor [Homo sapiens]	4	0	LBP	A1
31881740	solute carrier family 12 member 9 isoform 1 [Homo sapiens]	3	0	SLC12A9	A1
32307144	procollagen-lysine,2-oxoglutarate 5-dioxygenase 1 precursor [Homo sapiens]	1	0	PLOD1	A1
32469515	nucleoside diphosphate-linked moiety X motif 8, mitochondrial isoform 2 [Homo sapiens]	1	0	NUDT8	A1
32526896	armadillo repeat-containing protein 8 isoform 2 [Homo sapiens]	1	0	ARMC8	A1
32567786	keratin, type II cytoskeletal 79 [Homo sapiens]	0	0	KRT79	A1
33286446	opioid growth factor receptor [Homo sapiens]	1	0	OGFR	A1
33356163	eukaryotic translation initiation factor 1A, Y-chromosomal [Homo sapiens]	1	0	EIF1AY	A1
33457316	pleckstrin homology domain-containing family O member 2 isoform 1 [Homo sapiens]	1	0	PLEKHO2	A1
33457344	conserved oligomeric Golgi complex subunit 6 isoform 1 [Homo sapiens]	2	0	COG6	A1
33469947	engulfment and cell motility protein 2 [Homo sapiens]	1	0	ELMO2	A1
33469985	peptidyl-prolyl cis-trans isomerase FKBP9 precursor [Homo sapiens]	1	0	FKBP9	A1
33636738	cAMP-dependent protein kinase catalytic subunit beta isoform 1 [Homo sapiens]	2	0	PRKACB	A1
33946278	cofilin-2 isoform 1 [Homo sapiens]	2	0	CFL2	A1
34147637	COP9 signalosome complex subunit 6 [Homo sapiens]	2	0	COPS6	A1
34419635	heat shock 70 kDa protein 6 [Homo sapiens]	0	0	HSPA6	A1
37537701	serine/threonine-protein phosphatase 6 regulatory subunit 2 isoform 3 [Homo sapiens]	1	0	PPP6R2	A1
37694062	aquaporin-1 isoform 1 [Homo sapiens]	1	0	AQP1	A1
38016914	SAM domain and HD domain-containing protein 1 [Homo sapiens]	3	0	SAMHD1	A1
38016947	complement C5 preproprotein [Homo sapiens]	4	0	C5	A1
38045913	nucleoside diphosphate kinase A isoform a [Homo sapiens]	5	0	NME1	A1
38045942	NEDD8-activating enzyme E1 catalytic subunit isoform 1 [Homo sapiens]	3	0	UBA3	A1
38045944	NEDD8-activating enzyme E1 catalytic subunit isoform 2 [Homo sapiens]	3	0	UBA3	A1
38202250	sulfatase-modifying factor 1 isoform 1 precursor [Homo sapiens]	1	0	SUMF1	A1
38261960	multidrug and toxin extrusion protein 2 isoform 1 [Homo sapiens]	1	0	SLC47A2	A1
38327029	ubiquitin conjugation factor E4 A isoform 1 [Homo sapiens]	2	0	UBE4A	A1
38348366	suprabasin isoform 2 precursor [Homo sapiens]	1	0	SBSN	A1
38373671	protein transport protein Sec24C [Homo sapiens]	5	0	SEC24C	A1
38569394	elongator complex protein 1 [Homo sapiens]	1	0	IKBKAP	A1
38570062	Golgi to ER traffic protein 4 homolog [Homo sapiens]	1	0	GET4	A1
38679890	solute carrier organic anion transporter family member 4C1 [Homo sapiens]	1	0	SLCO4C1	A1
38679914	N-alpha-acetyltransferase 25, NatB auxiliary subunit [Homo sapiens]	1	0	NAA25	A1
39995084	integrator complex subunit 3 [Homo sapiens]	1	0	INTS3	A1
40068479	rRNA methyltransferase 1, mitochondrial precursor [Homo sapiens]	1	0	MRM1	A1
40068512	plasma alpha-L-fucosidase precursor [Homo sapiens]	1	0	FUCA2	A1
40254446	cullin-5 [Homo sapiens]	1	0	CUL5	A1
40254982	protein FAM107B [Homo sapiens]	1	0	FAM107B	A1
41281398	leucine-rich repeat protein SHOC-2 isoform 1 [Homo sapiens]	1	0	SHOC2	A1
41281564	WD repeat-containing protein 37 [Homo sapiens]	1	0	WDR37	A1
41281591	muscleblind-like protein 1 isoform a [Homo sapiens]	1	0	MBNL1	A1
41281656	CD99 antigen-like protein 2 isoform 3 precursor [Homo sapiens]	1	0	CD99L2	A1
41281670	CD99 antigen-like protein 2 isoform 2 precursor [Homo sapiens]	1	0	CD99L2	A1
41281905	fermitin family homolog 3 long form [Homo sapiens]	5	0	FERMT3	A1
41281996	HEAT repeat-containing protein 3 [Homo sapiens]	1	0	HEATR3	A1
41327685	ubiquinol-cytochrome c reductase complex chaperone CBP3 homolog isoform a [Homo sapiens]	1	0	UQCC	A1
41350320	melanoma-associated antigen D2 [Homo sapiens]	2	0	MAGED2	A1
41393573	ARF GTPase-activating protein GIT1 isoform 2 [Homo sapiens]	1	0	GIT1	A1
41393575	glycerol kinase 2 [Homo sapiens]	2	0	GK2	A1
41393599	coproporphyrinogen-III oxidase, mitochondrial precursor [Homo sapiens]	1	0	CPOX	A1
42476296	tropomyosin beta chain isoform 1 [Homo sapiens]	0	0	TPM2	A1
42544121	vacuolar protein sorting-associated protein 13C isoform 1A [Homo sapiens]	1	0	VPS13C	A1
42544144	PDZ domain-containing protein GIPC1 isoform 1 [Homo sapiens]	4	0	GIPC1	A1
42544146	PDZ domain-containing protein GIPC1 isoform 2 [Homo sapiens]	4	0	GIPC1	A1
42558246	lysocardiolipin acyltransferase 1 isoform 1 [Homo sapiens]	1	0	LCLAT1	A1
42794754	long-chain-fatty-acid--CoA ligase 3 [Homo sapiens]	1	0	ACSL3	A1
42794769	serine/threonine-protein kinase PAK 1 isoform 2 [Homo sapiens]	1	0	PAK1	A1
45007007	2'-5'-oligoadenylate synthase 3 [Homo sapiens]	1	0	OAS3	A1
45505147	protein Njmu-R1 [Homo sapiens]	1	0	C17orf75	A1
45580688	complement component C7 precursor [Homo sapiens]	4	0	C7	A1
45597175	TBC1 domain family member 9B isoform a [Homo sapiens]	1	0	TBC1D9B	A1
45597177	TBC1 domain family member 9B isoform b [Homo sapiens]	1	0	TBC1D9B	A1
46411164	muscleblind-like protein 1 isoform b [Homo sapiens]	1	0	MBNL1	A1
46411166	muscleblind-like protein 1 isoform c [Homo sapiens]	1	0	MBNL1	A1
46411168	muscleblind-like protein 1 isoform d [Homo sapiens]	1	0	MBNL1	A1
46411170	muscleblind-like protein 1 isoform e [Homo sapiens]	1	0	MBNL1	A1
46411172	muscleblind-like protein 1 isoform f [Homo sapiens]	1	0	MBNL1	A1
46411174	muscleblind-like protein 1 isoform g [Homo sapiens]	1	0	MBNL1	A1
46411180	muscleblind-like protein 2 isoform 3 [Homo sapiens]	2	0	MBNL2	A1
46852164	alpha-mannosidase 2C1 isoform 1 [Homo sapiens]	1	0	MAN2C1	A1
47078292	integrin beta-3 precursor [Homo sapiens]	4	0	ITGB3	A1
47132589	serine/threonine-protein kinase N1 isoform 2 [Homo sapiens]	1	0	PKN1	A1
47132591	serine/threonine-protein kinase N1 isoform 1 [Homo sapiens]	1	0	PKN1	A1
47132620	keratin, type II cytoskeletal 2 epidermal [Homo sapiens]	9	1	KRT2	A1
47174864	exosome complex component RRP46 [Homo sapiens]	1	0	EXOSC5	A1
47419930	chondroitin sulfate proteoglycan 4 precursor [Homo sapiens]	2	0	CSPG4	A1
47458045	armadillo repeat-containing protein 8 isoform 1 [Homo sapiens]	1	0	ARMC8	A1
47458811	sideroflexin-4 [Homo sapiens]	1	0	SFXN4	A1
47458820	signal transducer and activator of transcription 3 isoform 3 [Homo sapiens]	3	0	STAT3	A1
47519616	tropomyosin beta chain isoform 2 [Homo sapiens]	2	0	TPM2	A1
47933387	solute carrier family 2, facilitated glucose transporter member 9 isoform 1 [Homo sapiens]	1	0	SLC2A9	A1
47933389	solute carrier family 2, facilitated glucose transporter member 9 isoform 2 [Homo sapiens]	1	0	SLC2A9	A1
48255935	CD44 antigen isoform 1 precursor [Homo sapiens]	2	0	CD44	A1
48255937	CD44 antigen isoform 2 precursor [Homo sapiens]	2	0	CD44	A1
48255939	CD44 antigen isoform 3 precursor [Homo sapiens]	2	0	CD44	A1
48255941	CD44 antigen isoform 4 precursor [Homo sapiens]	2	0	CD44	A1
48255943	CD44 antigen isoform 5 precursor [Homo sapiens]	1	0	CD44	A1
48255957	plasma membrane calcium-transporting ATPase 4 isoform 4b [Homo sapiens]	4	0	ATP2B4	A1
48255959	plasma membrane calcium-transporting ATPase 4 isoform 4a [Homo sapiens]	4	0	ATP2B4	A1
50345875	arginyl-tRNA--protein transferase 1 isoform 2 [Homo sapiens]	1	0	ATE1	A1
50541950	Golgin subfamily A member 7 isoform a [Homo sapiens]	1	0	GOLGA7	A1
50592996	tubulin beta-3 chain isoform 1 [Homo sapiens]	1	0	TUBB3	A1
50659059	lysocardiolipin acyltransferase 1 isoform 2 [Homo sapiens]	1	0	LCLAT1	A1
50980301	myosin phosphatase Rho-interacting protein isoform 2 [Homo sapiens]	3	0	MPRIP	A1
50980307	myosin phosphatase Rho-interacting protein isoform 1 [Homo sapiens]	3	0	MPRIP	A1
51093832	GTPase-activating protein and VPS9 domain-containing protein 1 [Homo sapiens]	2	0	GAPVD1	A1
51173730	mothers against decapentaplegic homolog 2 isoform 1 [Homo sapiens]	1	0	SMAD2	A1
51242953	monoglyceride lipase isoform 2 [Homo sapiens]	2	0	MGLL	A1
51477696	beta-parvin isoform a [Homo sapiens]	2	0	PARVB	A1
51479145	brefeldin A-inhibited guanine nucleotide-exchange protein 1 [Homo sapiens]	1	0	ARFGEF1	A1
51944966	potassium-transporting ATPase alpha chain 1 [Homo sapiens]	0	0	ATP4A	A1
51944969	nodal modulator 3 precursor [Homo sapiens]	2	0	NOMO3	A1
52485606	formin-like protein 2 [Homo sapiens]	1	0	FMNL2	A1
52630342	HLA class I histocompatibility antigen, Cw-1 alpha chain precursor [Homo sapiens]	2	0	HLA-C	A1
52630425	cytoplasmic protein NCK2 isoform A [Homo sapiens]	1	0	NCK2	A1
53832021	carboxypeptidase M precursor [Homo sapiens]	1	0	CPM	A1
54124343	WASH complex subunit FAM21A [Homo sapiens]	2	0	FAM21A	A1
54607027	integrin beta-4 isoform 2 precursor [Homo sapiens]	1	0	ITGB4	A1
54607033	integrin beta-4 isoform 3 precursor [Homo sapiens]	1	0	ITGB4	A1
54607035	integrin beta-4 isoform 1 precursor [Homo sapiens]	1	0	ITGB4	A1
54607120	lactotransferrin isoform 1 precursor [Homo sapiens]	1	0	LTF	A1
54792065	small ubiquitin-related modifier 1 isoform a precursor [Homo sapiens]	1	0	SUMO1	A1
54792067	small ubiquitin-related modifier 1 isoform b precursor [Homo sapiens]	1	0	SUMO1	A1
54792096	receptor tyrosine-protein kinase erbB-2 isoform a precursor [Homo sapiens]	1	0	ERBB2	A1
54792098	receptor tyrosine-protein kinase erbB-2 isoform b [Homo sapiens]	1	0	ERBB2	A1
54792146	tripartite motif-containing protein 47 [Homo sapiens]	1	0	TRIM47	A1
55743134	ribosomal protein S6 kinase alpha-1 isoform b [Homo sapiens]	1	0	RPS6KA1	A1
55749932	desmin [Homo sapiens]	3	0	DES	A1
55770858	Golgi SNAP receptor complex member 1 isoform 2 [Homo sapiens]	1	0	GOSR1	A1
55770900	ribosome biogenesis protein BRX1 homolog [Homo sapiens]	1	0	BRIX1	A1
55953123	RWD domain-containing protein 1 isoform a [Homo sapiens]	1	0	RWDD1	A1
55953127	RWD domain-containing protein 1 isoform b [Homo sapiens]	1	0	RWDD1	A1
56118219	insulin-like growth factor 2 mRNA-binding protein 2 isoform b [Homo sapiens]	1	0	IGF2BP2	A1
56549643	nuclear pore complex protein Nup98-Nup96 isoform 3 [Homo sapiens]	1	0	NUP98	A1
56549645	nuclear pore complex protein Nup98-Nup96 isoform 4 [Homo sapiens]	1	0	NUP98	A1
56676393	rho GDP-dissociation inhibitor 2 [Homo sapiens]	1	0	ARHGDIB	A1
56682953	epidermal growth factor receptor kinase substrate 8 [Homo sapiens]	2	0	EPS8	A1
56699409	RNA-binding motif protein, X chromosome isoform 1 [Homo sapiens]	1	2	RBMX	A1
56699482	protein FAM98A [Homo sapiens]	1	0	FAM98A	A1
57242755	calsyntenin-1 isoform 2 precursor [Homo sapiens]	1	0	CLSTN1	A1
57242757	calsyntenin-1 isoform 1 precursor [Homo sapiens]	1	0	CLSTN1	A1
57634534	nuclear pore complex protein Nup205 [Homo sapiens]	1	0	NUP205	A1
58761492	rho guanine nucleotide exchange factor 10-like protein isoform 1 [Homo sapiens]	1	0	ARHGEF10L	A1
58761498	heterogeneous nuclear ribonucleoprotein A1-like 2 [Homo sapiens]	6	0	HNRNPA1L2	A1
58866695	C-type lectin domain family 18 member C precursor [Homo sapiens]	1	0	CLEC18C	A1
59710109	translocase of inner mitochondrial membrane domain-containing protein 1 precursor [Homo sapiens]	2	0	TIMMDC1	A1
59850812	uromodulin precursor [Homo sapiens]	8	0	UMOD	A1
59889578	17-beta-hydroxysteroid dehydrogenase 14 [Homo sapiens]	2	0	HSD17B14	A1
60499013	Golgi SNAP receptor complex member 2 isoform C [Homo sapiens]	1	0	GOSR2	A1
61742775	leucyl-cystinyl aminopeptidase isoform 2 [Homo sapiens]	1	0	LNPEP	A1
61742777	leucyl-cystinyl aminopeptidase isoform 1 [Homo sapiens]	1	0	LNPEP	A1
61742819	deoxycytidylate deaminase isoform b [Homo sapiens]	1	0	DCTD	A1
61742821	deoxycytidylate deaminase isoform a [Homo sapiens]	1	0	DCTD	A1
61743978	stabilin-1 precursor [Homo sapiens]	2	0	STAB1	A1
62122917	filaggrin-2 [Homo sapiens]	1	0	FLG2	A1
62241024	ATP-dependent RNA helicase DDX19B isoform 2 [Homo sapiens]	1	0	DDX19B	A1
62422557	serine/threonine-protein kinase PAK 4 isoform 1 [Homo sapiens]	1	0	PAK4	A1
62422563	serine/threonine-protein kinase PAK 4 isoform 2 [Homo sapiens]	1	0	PAK4	A1
62460633	protein SCAF8 [Homo sapiens]	1	0	SCAF8	A1
62548858	glutamate carboxypeptidase 2 isoform 2 [Homo sapiens]	1	0	FOLH1	A1
62912479	HLA class I histocompatibility antigen, alpha chain E precursor [Homo sapiens]	0	0	HLA-E	A1
63253298	spermidine synthase [Homo sapiens]	1	0	SRM	A1
64085377	insulin-like growth factor 2 mRNA-binding protein 2 isoform a [Homo sapiens]	1	0	IGF2BP2	A1
64762406	6-phosphofructo-2-kinase/fructose-2,6-bisphosphatase 2 isoform a [Homo sapiens]	7	0	PFKFB2	A1
64762445	6-phosphofructo-2-kinase/fructose-2,6-bisphosphatase 2 isoform b [Homo sapiens]	7	0	PFKFB2	A1
64762484	lys-63-specific deubiquitinase BRCC36 isoform 2 [Homo sapiens]	2	0	BRCC3	A1
66346730	creatine kinase U-type, mitochondrial precursor [Homo sapiens]	2	0	CKMT1A	A1
66347828	vacuolar protein sorting-associated protein 13C isoform 2A [Homo sapiens]	1	0	VPS13C	A1
66347845	vacuolar protein sorting-associated protein 13C isoform 2B [Homo sapiens]	1	0	VPS13C	A1
66348091	vacuolar protein sorting-associated protein 13C isoform 1B [Homo sapiens]	1	0	VPS13C	A1
66363694	HCLS1-associated protein X-1 isoform b [Homo sapiens]	1	0	HAX1	A1
66864913	neuropilin-1 isoform c precursor [Homo sapiens]	1	0	NRP1	A1
66912178	neuropilin-1 isoform b precursor [Homo sapiens]	1	0	NRP1	A1
66932982	filamin-binding LIM protein 1 isoform a [Homo sapiens]	1	0	FBLIM1	A1
66932986	filamin-binding LIM protein 1 isoform b [Homo sapiens]	1	0	FBLIM1	A1
66932988	filamin-binding LIM protein 1 isoform c [Homo sapiens]	1	0	FBLIM1	A1
67089165	LETM1 domain-containing protein 1 isoform 1 [Homo sapiens]	1	0	LETMD1	A1
67190748	complement C4-A isoform 1 preproprotein [Homo sapiens]	1	0	C4A	A1
68161546	misshapen-like kinase 1 isoform 4 [Homo sapiens]	1	0	MINK1	A1
69354671	ATP-binding cassette sub-family F member 1 isoform a [Homo sapiens]	2	0	ABCF1	A1
70778918	inter-alpha-trypsin inhibitor heavy chain H2 precursor [Homo sapiens]	5	0	ITIH2	A1
70780353	ankyrin-1 isoform 4 [Homo sapiens]	1	0	ANK1	A1
70780355	ankyrin-1 isoform 2 [Homo sapiens]	1	0	ANK1	A1
70780357	ankyrin-1 isoform 3 [Homo sapiens]	1	0	ANK1	A1
70780359	ankyrin-1 isoform 1 [Homo sapiens]	1	0	ANK1	A1
71037379	glycogen phosphorylase, liver form isoform 1 [Homo sapiens]	1	0	PYGL	A1
71067336	CD99 antigen-like protein 2 isoform 1 precursor [Homo sapiens]	1	0	CD99L2	A1
71725336	hepatocyte nuclear factor 4-alpha isoform f [Homo sapiens]	1	0	HNF4A	A1
71725339	hepatocyte nuclear factor 4-alpha isoform d [Homo sapiens]	1	0	HNF4A	A1
71725341	hepatocyte nuclear factor 4-alpha isoform e [Homo sapiens]	1	0	HNF4A	A1
71773324	aldehyde dehydrogenase family 3 member B1 isoform b [Homo sapiens]	1	0	ALDH3B1	A1
72534712	endoplasmic reticulum-Golgi intermediate compartment protein 1 [Homo sapiens]	2	0	ERGIC1	A1
73747799	vacuolar protein sorting-associated protein 52 homolog [Homo sapiens]	1	0	VPS52	A1
73747877	WD repeat-containing protein 7 isoform 1 [Homo sapiens]	1	0	WDR7	A1
73747879	WD repeat-containing protein 7 isoform 2 [Homo sapiens]	1	0	WDR7	A1
73760415	syntaxin-binding protein 1 isoform b [Homo sapiens]	1	0	STXBP1	A1
74136547	rho guanine nucleotide exchange factor 10-like protein isoform 2 [Homo sapiens]	1	0	ARHGEF10L	A1
74229027	F-box only protein 7 isoform 1 [Homo sapiens]	1	0	FBXO7	A1
74229029	F-box only protein 7 isoform 2 [Homo sapiens]	1	0	FBXO7	A1
74271907	cytoplasmic FMR1-interacting protein 1 isoform b [Homo sapiens]	2	0	CYFIP1	A1
82546843	breakpoint cluster region protein isoform 1 [Homo sapiens]	2	0	BCR	A1
82546845	breakpoint cluster region protein isoform 2 [Homo sapiens]	2	0	BCR	A1
82659109	E3 ubiquitin-protein ligase UBR4 [Homo sapiens]	2	0	UBR4	A1
82775371	coiled-coil domain-containing protein 93 [Homo sapiens]	2	0	CCDC93	A1
82880658	heat shock 70 kDa protein 14 isoform 1 [Homo sapiens]	1	0	HSPA14	A1
86788140	engulfment and cell motility protein 1 isoform 2 [Homo sapiens]	1	0	ELMO1	A1
86793036	complement receptor type 1 isoform F precursor [Homo sapiens]	2	0	CR1	A1
86793109	complement receptor type 1 isoform S precursor [Homo sapiens]	2	0	CR1	A1
87298828	complement C1q subcomponent subunit B precursor [Homo sapiens]	1	0	C1QB	A1
88501736	dnaJ homolog subfamily B member 2 isoform a [Homo sapiens]	1	0	DNAJB2	A1
88758613	complement component C1q receptor precursor [Homo sapiens]	1	0	CD93	A1
88758615	integrin alpha-IIb preproprotein [Homo sapiens]	8	0	ITGA2B	A1
88853069	vitronectin precursor [Homo sapiens]	7	0	VTN	A1
89179321	protein unc-45 homolog A isoform 3 [Homo sapiens]	5	0	UNC45A	A1
89191868	von Willebrand factor preproprotein [Homo sapiens]	1	0	VWF	A1
90265805	1-phosphatidylinositol 4,5-bisphosphate phosphodiesterase delta-1 isoform 2 [Homo sapiens]	4	0	PLCD1	A1
90903231	huntingtin [Homo sapiens]	2	0	HTT	A1
91807125	protein FAM3C precursor [Homo sapiens]	1	0	FAM3C	A1
92091600	arf-GAP with Rho-GAP domain, ANK repeat and PH domain-containing protein 1 isoform c [Homo sapiens]	1	0	ARAP1	A1
95113664	leucine-rich repeat-containing protein 1 [Homo sapiens]	2	0	LRRC1	A1
103472001	NADH dehydrogenase [ubiquinone] 1 alpha subcomplex subunit 7 [Homo sapiens]	1	0	NDUFA7	A1
104487006	receptor-type tyrosine-protein phosphatase S isoform 1 precursor [Homo sapiens]	2	0	PTPRS	A1
104487295	receptor-type tyrosine-protein phosphatase S isoform 3 precursor [Homo sapiens]	2	0	PTPRS	A1
104487297	receptor-type tyrosine-protein phosphatase S isoform 2 precursor [Homo sapiens]	2	0	PTPRS	A1
104487611	receptor-type tyrosine-protein phosphatase S isoform 4 precursor [Homo sapiens]	2	0	PTPRS	A1
106507164	ras-related protein Rab-12 [Homo sapiens]	3	0	RAB12	A1
109134349	coatomer subunit gamma-2 [Homo sapiens]	1	0	COPG2	A1
109148548	N-acylethanolamine-hydrolyzing acid amidase isoform 2 precursor [Homo sapiens]	1	0	NAAA	A1
109148550	N-acylethanolamine-hydrolyzing acid amidase isoform 1 precursor [Homo sapiens]	1	0	NAAA	A1
109150416	peroxidasin homolog precursor [Homo sapiens]	3	0	PXDN	A1
109689718	monoacylglycerol lipase ABHD12 isoform a [Homo sapiens]	1	0	ABHD12	A1
109809741	la-related protein 7 isoform 1 [Homo sapiens]	1	0	LARP7	A1
109948279	galectin-7 [Homo sapiens]	1	0	LGALS7	A1
110227594	calmodulin-like protein 4 isoform 1 [Homo sapiens]	1	0	CALML4	A1
110227596	calmodulin-like protein 4 isoform 2 [Homo sapiens]	1	0	CALML4	A1
110227598	phospholipase B-like 1 precursor [Homo sapiens]	1	0	PLBD1	A1
110347412	latent-transforming growth factor beta-binding protein 4 isoform b [Homo sapiens]	1	0	LTBP4	A1
110347423	spondin-1 precursor [Homo sapiens]	3	0	SPON1	A1
110347431	latent-transforming growth factor beta-binding protein 4 isoform a precursor [Homo sapiens]	1	0	LTBP4	A1
110347437	latent-transforming growth factor beta-binding protein 4 isoform c precursor [Homo sapiens]	1	0	LTBP4	A1
110624774	C-type mannose receptor 2 precursor [Homo sapiens]	2	0	MRC2	A1
111160296	ectonucleotide pyrophosphatase/phosphodiesterase family member 3 [Homo sapiens]	1	0	ENPP3	A1
111494251	rho-related GTP-binding protein RhoC precursor [Homo sapiens]	1	0	RHOC	A1
112380628	lysosome-associated membrane glycoprotein 1 precursor [Homo sapiens]	3	0	LAMP1	A1
112421122	dnaJ homolog subfamily C member 13 [Homo sapiens]	8	0	DNAJC13	A1
114520609	E3 ubiquitin-protein ligase NEDD4 isoform 1 [Homo sapiens]	1	0	NEDD4	A1
115298657	protein S100-A7 [Homo sapiens]	2	0	S100A7	A1
115298659	spectrin alpha chain, erythrocytic 1 [Homo sapiens]	1	0	SPTA1	A1
115430209	phosphatase and actin regulator 4 isoform 2 [Homo sapiens]	1	0	PHACTR4	A1
115430211	phosphatase and actin regulator 4 isoform 1 [Homo sapiens]	1	0	PHACTR4	A1
116256466	WD repeat-containing protein 81 isoform 2 [Homo sapiens]	1	0	WDR81	A1
116642885	probable hydrolase PNKD isoform 3 precursor [Homo sapiens]	1	0	PNKD	A1
116642887	probable hydrolase PNKD isoform 1 precursor [Homo sapiens]	2	0	PNKD	A1
116812577	putative RNA-binding protein Luc7-like 2 isoform 1 [Homo sapiens]	1	0	LUC7L2	A1
116812591	protein RER1 [Homo sapiens]	2	0	RER1	A1
116812630	epimerase family protein SDR39U1 [Homo sapiens]	2	0	SDR39U1	A1
117938270	myotubularin-related protein 14 isoform 2 [Homo sapiens]	1	0	MTMR14	A1
117938272	myotubularin-related protein 14 isoform 1 [Homo sapiens]	1	0	MTMR14	A1
117938274	myotubularin-related protein 14 isoform 3 [Homo sapiens]	1	0	MTMR14	A1
118150660	zinc finger CCCH domain-containing protein 15 [Homo sapiens]	1	0	ZC3H15	A1
118200356	growth hormone-inducible transmembrane protein [Homo sapiens]	1	0	GHITM	A1
118442828	tubulin-specific chaperone E [Homo sapiens]	3	0	TBCE	A1
118600961	ral GTPase-activating protein subunit alpha-2 [Homo sapiens]	1	0	RALGAPA2	A1
118766350	calcium-binding protein 39-like [Homo sapiens]	1	0	CAB39L	A1
119395750	keratin, type II cytoskeletal 1 [Homo sapiens]	17	2	KRT1	A1
119395754	keratin, type II cytoskeletal 5 [Homo sapiens]	3	0	KRT5	A1
119395758	protein diaphanous homolog 1 isoform 1 [Homo sapiens]	2	0	DIAPH1	A1
119395760	protein diaphanous homolog 1 isoform 2 [Homo sapiens]	2	0	DIAPH1	A1
119964726	cation-independent mannose-6-phosphate receptor precursor [Homo sapiens]	2	0	IGF2R	A1
122891870	melanoma inhibitory activity protein 3 precursor [Homo sapiens]	1	0	MIA3	A1
122937263	alpha-ketoglutarate-dependent dioxygenase FTO [Homo sapiens]	1	0	FTO	A1
123173772	tRNA (adenine(58)-N(1))-methyltransferase catalytic subunit TRMT61A [Homo sapiens]	1	0	TRMT61A	A1
123701900	solute carrier family 12 member 7 [Homo sapiens]	1	0	SLC12A7	A1
126012562	prolow-density lipoprotein receptor-related protein 1 precursor [Homo sapiens]	3	0	LRP1	A1
126131099	probable E3 ubiquitin-protein ligase HERC1 [Homo sapiens]	1	0	HERC1	A1
131412225	keratin, type I cytoskeletal 13 isoform a [Homo sapiens]	1	1	KRT13	A1
131412228	keratin, type I cytoskeletal 13 isoform b [Homo sapiens]	1	0	KRT13	A1
133925809	inter-alpha-trypsin inhibitor heavy chain H3 preproprotein [Homo sapiens]	1	0	ITIH3	A1
140972063	neurabin-2 [Homo sapiens]	1	0	PPP1R9B	A1
145309328	papilin precursor [Homo sapiens]	2	0	PAPLN	A1
146231998	ARF GTPase-activating protein GIT1 isoform 1 [Homo sapiens]	1	0	GIT1	A1
148277046	angiogenin precursor [Homo sapiens]	1	0	ANG	A1
148277064	protein CASP isoform a [Homo sapiens]	1	0	CUX1	A1
148528998	dmX-like protein 1 [Homo sapiens]	3	0	DMXL1	A1
148529011	coronin-2B isoform 1 [Homo sapiens]	1	0	CORO2B	A1
148664186	plakophilin-2 isoform 2a [Homo sapiens]	2	0	PKP2	A1
148664226	plakophilin-2 isoform 2b [Homo sapiens]	2	0	PKP2	A1
148727286	acyl-coenzyme A thioesterase 2, mitochondrial [Homo sapiens]	9	0	ACOT2	A1
148746218	serine/threonine-protein kinase TAO3 [Homo sapiens]	1	0	TAOK3	A1
148886661	exportin-4 [Homo sapiens]	1	0	XPO4	A1
149363656	exocyst complex component 6B [Homo sapiens]	1	0	EXOC6B	A1
150036268	dystrophin Dp260-1 isoform [Homo sapiens]	1	0	DMD	A1
150417981	rho GTPase-activating protein 35 [Homo sapiens]	1	0	ARHGAP35	A1
150417986	brefeldin A-inhibited guanine nucleotide-exchange protein 2 [Homo sapiens]	1	0	ARFGEF2	A1
151301228	pre-mRNA-processing factor 40 homolog A [Homo sapiens]	1	0	PRPF40A	A1
153252003	creatine kinase S-type, mitochondrial precursor [Homo sapiens]	3	1	CKMT2	A1
153266822	aldehyde dehydrogenase family 1 member A3 [Homo sapiens]	1	0	ALDH1A3	A1
153791158	keratin, type II cytoskeletal 75 [Homo sapiens]	1	0	KRT75	A1
153791707	sorting nexin-30 [Homo sapiens]	4	0	SNX30	A1
153792564	multidrug and toxin extrusion protein 2 isoform 2 [Homo sapiens]	1	0	SLC47A2	A1
153945728	microtubule-associated protein 1B [Homo sapiens]	2	0	MAP1B	A1
154800489	erlin-1 [Homo sapiens]	2	0	ERLIN1	A1
155030192	rap1 GTPase-GDP dissociation stimulator 1 isoform 1 [Homo sapiens]	1	0	RAP1GDS1	A1
155030194	rap1 GTPase-GDP dissociation stimulator 1 isoform 2 [Homo sapiens]	1	0	RAP1GDS1	A1
155030196	rap1 GTPase-GDP dissociation stimulator 1 isoform 3 [Homo sapiens]	1	0	RAP1GDS1	A1
155030198	rap1 GTPase-GDP dissociation stimulator 1 isoform 4 [Homo sapiens]	1	0	RAP1GDS1	A1
155030200	rap1 GTPase-GDP dissociation stimulator 1 isoform 5 [Homo sapiens]	1	0	RAP1GDS1	A1
155030202	rap1 GTPase-GDP dissociation stimulator 1 isoform 6 [Homo sapiens]	1	0	RAP1GDS1	A1
155969697	keratin, type II cytoskeletal 6C [Homo sapiens]	1	0	KRT6C	A1
156071459	ADP/ATP translocase 2 [Homo sapiens]	5	6	SLC25A5	A1
156071462	ADP/ATP translocase 3 [Homo sapiens]	2	2	SLC25A6	A1
156105685	ATP-binding cassette sub-family B member 8, mitochondrial [Homo sapiens]	2	0	ABCB8	A1
156151366	galectin-related protein [Homo sapiens]	1	0	LGALSL	A1
156416000	ubiquitin-fold modifier-conjugating enzyme 1 [Homo sapiens]	1	0	UFC1	A1
156627569	sodium-dependent phosphate transport protein 2A isoform 1 [Homo sapiens]	1	0	SLC34A1	A1
156713442	proteasome subunit alpha type-4 isoform 1 [Homo sapiens]	3	0	PSMA4	A1
156713444	proteasome subunit alpha type-4 isoform 2 [Homo sapiens]	2	0	PSMA4	A1
156938343	talin-2 [Homo sapiens]	4	0	TLN2	A1
157151755	ribonuclease P protein subunit p30 isoform a [Homo sapiens]	2	0	RPP30	A1
157311624	acyl-coenzyme A synthetase ACSM2B, mitochondrial [Homo sapiens]	7	24	ACSM2B	A1
157384956	iron-sulfur protein NUBPL isoform 1 precursor [Homo sapiens]	1	0	NUBPL	A1
157384971	cyclin-G-associated kinase [Homo sapiens]	2	0	GAK	A1
157388900	inositol monophosphatase 3 [Homo sapiens]	1	0	IMPAD1	A1
157388989	solute carrier family 25 member 36 isoform a [Homo sapiens]	1	0	SLC25A36	A1
157388991	solute carrier family 25 member 36 isoform b [Homo sapiens]	1	0	SLC25A36	A1
157504499	KN motif and ankyrin repeat domain-containing protein 3 [Homo sapiens]	1	0	KANK3	A1
157676331	intracellular hyaluronan-binding protein 4 [Homo sapiens]	1	0	HABP4	A1
161377455	tartrate-resistant acid phosphatase type 5 precursor [Homo sapiens]	2	0	ACP5	A1
162461738	guanine nucleotide-binding protein G(o) subunit alpha isoform b [Homo sapiens]	0	0	GNAO1	A1
166197660	complement component C8 gamma chain precursor [Homo sapiens]	2	0	C8G	A1
166197683	phospholipase D3 [Homo sapiens]	2	0	PLD3	A1
166197708	THUMP domain-containing protein 3 [Homo sapiens]	1	0	THUMPD3	A1
166197710	protein LSM14 homolog A isoform b [Homo sapiens]	2	0	LSM14A	A1
166197712	protein LSM14 homolog A isoform a [Homo sapiens]	2	0	LSM14A	A1
166235176	PDZ and LIM domain protein 3 isoform a [Homo sapiens]	1	0	PDLIM3	A1
166235178	PDZ and LIM domain protein 3 isoform b [Homo sapiens]	1	0	PDLIM3	A1
167614506	plastin-2 [Homo sapiens]	4	0	LCP1	A1
167830411	atrial natriuretic peptide receptor 1 precursor [Homo sapiens]	1	0	NPR1	A1
167830475	lactadherin isoform a preproprotein [Homo sapiens]	2	0	MFGE8	A1
167830477	lactadherin isoform b precursor [Homo sapiens]	1	0	MFGE8	A1
167857790	alpha-1-acid glycoprotein 1 precursor [Homo sapiens]	2	0	ORM1	A1
167900484	pentraxin-related protein PTX3 precursor [Homo sapiens]	1	0	PTX3	A1
168229159	ADP-ribosyl cyclase 2 precursor [Homo sapiens]	1	0	BST1	A1
168229161	coronin-7 isoform 1 [Homo sapiens]	2	0	CORO7	A1
169881239	ATP-dependent RNA helicase DDX3Y [Homo sapiens]	6	0	DDX3Y	A1
170016081	protein XRP2 [Homo sapiens]	1	0	RP2	A1
170763506	general transcription factor 3C polypeptide 5 isoform 2 [Homo sapiens]	1	0	GTF3C5	A1
170763508	general transcription factor 3C polypeptide 5 isoform 1 [Homo sapiens]	1	0	GTF3C5	A1
171460928	1,2-dihydroxy-3-keto-5-methylthiopentene dioxygenase [Homo sapiens]	1	0	ADI1	A1
178557739	complement C4-B preproprotein [Homo sapiens]	2	13	C4A	A1
182508169	neuropilin-1 isoform a precursor [Homo sapiens]	1	0	NRP1	A1
185135971	polyadenylate-binding protein 1-like [Homo sapiens]	2	0	PABPC1L	A1
186972143	tripeptidyl-peptidase 2 [Homo sapiens]	1	0	TPP2	A1
187475373	tyrosine-protein kinase CSK [Homo sapiens]	1	0	CSK	A1
187761341	acyl-coenzyme A thioesterase 4 [Homo sapiens]	1	0	ACOT4	A1
187829185	CD59 glycoprotein preproprotein [Homo sapiens]	1	0	CD59	A1
187829877	leucine-rich repeat-containing protein 8A [Homo sapiens]	1	0	LRRC8A	A1
188219625	signal transducing adapter molecule 2 [Homo sapiens]	1	0	STAM2	A1
189027129	2',5'-phosphodiesterase 12 [Homo sapiens]	1	0	PDE12	A1
189083768	mitofusin-2 [Homo sapiens]	2	0	MFN2	A1
189217845	maspardin isoform a [Homo sapiens]	1	0	SPG21	A1
189217847	maspardin isoform b [Homo sapiens]	1	0	SPG21	A1
189217923	H(+)/Cl(-) exchange transporter 5 isoform a [Homo sapiens]	1	0	CLCN5	A1
189242612	complement component C6 precursor [Homo sapiens]	3	0	C6	A1
190341060	phytanoyl-CoA hydroxylase-interacting protein-like isoform 1 [Homo sapiens]	1	0	PHYHIPL	A1
190886457	serine/threonine-protein kinase PAK 1 isoform 1 [Homo sapiens]	1	0	PAK1	A1
192807312	transcription activator BRG1 isoform B [Homo sapiens]	1	0	SMARCA4	A1
192807314	transcription activator BRG1 isoform C [Homo sapiens]	1	0	SMARCA4	A1
192807316	transcription activator BRG1 isoform D [Homo sapiens]	1	0	SMARCA4	A1
192807318	transcription activator BRG1 isoform E [Homo sapiens]	1	0	SMARCA4	A1
192807320	transcription activator BRG1 isoform F [Homo sapiens]	1	0	SMARCA4	A1
192807323	transcription activator BRG1 isoform A [Homo sapiens]	1	0	SMARCA4	A1
194018511	keratin, type II cytoskeletal 1b [Homo sapiens]	0	0	KRT77	A1
194018522	eukaryotic peptide chain release factor GTP-binding subunit ERF3A isoform 3 [Homo sapiens]	1	0	GSPT1	A1
194097330	hexokinase-3 [Homo sapiens]	0	0	HK3	A1
194097354	eukaryotic peptide chain release factor GTP-binding subunit ERF3A isoform 2 [Homo sapiens]	1	0	GSPT1	A1
194097411	transmembrane protein 119 precursor [Homo sapiens]	1	0	TMEM119	A1
194248087	sulfatase-modifying factor 2 isoform c precursor [Homo sapiens]	1	0	SUMF2	A1
194248088	sulfatase-modifying factor 2 isoform b precursor [Homo sapiens]	2	0	SUMF2	A1
194248090	sulfatase-modifying factor 2 isoform e precursor [Homo sapiens]	2	0	SUMF2	A1
194294521	intersectin-2 isoform 1 [Homo sapiens]	1	0	ITSN2	A1
194294523	intersectin-2 isoform 3 [Homo sapiens]	1	0	ITSN2	A1
194294525	intersectin-2 isoform 2 [Homo sapiens]	1	0	ITSN2	A1
194294548	hsp70-binding protein 1 [Homo sapiens]	1	0	HSPBP1	A1
194394161	leucine-rich repeat-containing protein 57 [Homo sapiens]	1	0	LRRC57	A1
194578885	calumenin isoform b precursor [Homo sapiens]	1	0	CALU	A1
195539337	putative adenosylhomocysteinase 3 isoform b [Homo sapiens]	1	0	AHCYL2	A1
195539349	putative adenosylhomocysteinase 3 isoform d [Homo sapiens]	0	0	AHCYL2	A1
195546900	transcription elongation factor SPT5 isoform a [Homo sapiens]	1	0	SUPT5H	A1
195546902	transcription elongation factor SPT5 isoform b [Homo sapiens]	1	0	SUPT5H	A1
195972866	keratin, type I cytoskeletal 10 [Homo sapiens]	15	4	KRT10	A1
195972883	1-phosphatidylinositol 4,5-bisphosphate phosphodiesterase delta-1 isoform 1 [Homo sapiens]	4	0	PLCD1	A1
197209857	AP-3 complex subunit mu-2 [Homo sapiens]	2	0	AP3M2	A1
198041928	FYVE, RhoGEF and PH domain-containing protein 4 [Homo sapiens]	1	0	FGD4	A1
207442675	ras-related protein Rab-1A isoform 2 [Homo sapiens]	0	0	RAB1A	A1
208609962	ras-related protein Rab-7L1 isoform 1 [Homo sapiens]	5	0	RAB7L1	A1
208610044	inositol polyphosphate 5-phosphatase K isoform 2 [Homo sapiens]	1	0	INPP5K	A1
209571519	kielin/chordin-like protein isoform 1 precursor [Homo sapiens]	1	0	KCP	A1
209571521	kielin/chordin-like protein isoform 2 precursor [Homo sapiens]	1	0	KCP	A1
209693426	mothers against decapentaplegic homolog 2 isoform 2 [Homo sapiens]	1	0	SMAD2	A1
209862867	poly(U)-binding-splicing factor PUF60 isoform c [Homo sapiens]	3	0	PUF60	A1
209862901	dehydrogenase/reductase SDR family member 1 [Homo sapiens]	2	0	DHRS1	A1
209862907	periostin isoform 1 precursor [Homo sapiens]	7	0	POSTN	A1
209862911	periostin isoform 2 precursor [Homo sapiens]	7	0	POSTN	A1
209863011	periostin isoform 3 precursor [Homo sapiens]	7	0	POSTN	A1
209863034	periostin isoform 4 precursor [Homo sapiens]	7	0	POSTN	A1
209915581	60S ribosomal protein L28 isoform 1 [Homo sapiens]	1	0	RPL28	A1
209915584	60S ribosomal protein L28 isoform 3 [Homo sapiens]	1	0	RPL28	A1
209915586	60S ribosomal protein L28 isoform 4 [Homo sapiens]	1	0	RPL28	A1
209915588	60S ribosomal protein L28 isoform 5 [Homo sapiens]	1	0	RPL28	A1
209969812	KN motif and ankyrin repeat domain-containing protein 2 isoform 2 [Homo sapiens]	3	0	KANK2	A1
210031196	transmembrane protein with metallophosphoesterase domain isoform 1 [Homo sapiens]	1	0	TMPPE	A1
210031210	transmembrane protein with metallophosphoesterase domain isoform 2 [Homo sapiens]	1	0	TMPPE	A1
212276070	leucine-rich repeat flightless-interacting protein 1 isoform 4 [Homo sapiens]	1	0	LRRFIP1	A1
212276096	leucine-rich repeat flightless-interacting protein 1 isoform 3 [Homo sapiens]	1	0	LRRFIP1	A1
212276104	leucine-rich repeat flightless-interacting protein 1 isoform 5 [Homo sapiens]	1	0	LRRFIP1	A1
214010149	vitamin K-dependent gamma-carboxylase isoform 2 [Homo sapiens]	1	0	GGCX	A1
214010165	rab11 family-interacting protein 3 isoform 2 [Homo sapiens]	2	0	RAB11FIP3	A1
214010240	VIP36-like protein isoform 1 precursor [Homo sapiens]	2	0	LMAN2L	A1
214829673	ADP-ribosylation factor GTPase-activating protein 3 isoform 1 [Homo sapiens]	1	0	ARFGAP3	A1
214829714	ADP-ribosylation factor GTPase-activating protein 3 isoform 2 [Homo sapiens]	1	0	ARFGAP3	A1
214830187	spartin [Homo sapiens]	1	0	SPG20	A1
215276987	glutathione S-transferase A2 [Homo sapiens]	6	0	GSTA2	A1
215598574	ankyrin-1 isoform 9 [Homo sapiens]	1	0	ANK1	A1
215599015	H/ACA ribonucleoprotein complex subunit 4 isoform 2 [Homo sapiens]	3	0	DKC1	A1
215599424	alanine aminotransferase 2 isoform 2 [Homo sapiens]	1	0	GPT2	A1
217416386	uncharacterized aarF domain-containing protein kinase 4 isoform b [Homo sapiens]	1	0	ADCK4	A1
218083215	chitinase domain-containing protein 1 isoform a precursor [Homo sapiens]	1	0	CHID1	A1
218083233	chitinase domain-containing protein 1 isoform b precursor [Homo sapiens]	1	0	CHID1	A1
218083269	chitinase domain-containing protein 1 isoform c precursor [Homo sapiens]	1	0	CHID1	A1
219555646	phytanoyl-CoA hydroxylase-interacting protein-like isoform 2 [Homo sapiens]	1	0	PHYHIPL	A1
219842217	peptidyl-prolyl cis-trans isomerase FKBP11 isoform 2 [Homo sapiens]	1	0	FKBP11	A1
219842220	peptidyl-prolyl cis-trans isomerase FKBP11 isoform 3 precursor [Homo sapiens]	1	0	FKBP11	A1
221316678	dimethylaniline monooxygenase [N-oxide-forming] 5 isoform 3 [Homo sapiens]	1	0	FMO5	A1
221554539	docking protein 3 isoform 2 [Homo sapiens]	1	0	DOK3	A1
221554541	docking protein 3 isoform 3 [Homo sapiens]	1	0	DOK3	A1
222080086	zinc transporter 7 [Homo sapiens]	1	0	SLC30A7	A1
222352086	E3 ubiquitin-protein ligase NEDD4-like isoform 1 [Homo sapiens]	1	0	NEDD4L	A1
222352088	E3 ubiquitin-protein ligase NEDD4-like isoform 4 [Homo sapiens]	1	0	NEDD4L	A1
222352090	E3 ubiquitin-protein ligase NEDD4-like isoform 5 [Homo sapiens]	1	0	NEDD4L	A1
223029440	mothers against decapentaplegic homolog 3 isoform 2 [Homo sapiens]	1	0	SMAD3	A1
223029442	mothers against decapentaplegic homolog 3 isoform 3 [Homo sapiens]	1	0	SMAD3	A1
223278387	calmodulin-like protein 5 [Homo sapiens]	3	0	CALML5	A1
223468595	integrin alpha-V isoform 2 precursor [Homo sapiens]	3	0	ITGAV	A1
223468597	integrin alpha-V isoform 3 precursor [Homo sapiens]	3	0	ITGAV	A1
223468630	conserved oligomeric Golgi complex subunit 6 isoform 2 [Homo sapiens]	2	0	COG6	A1
223555963	HBS1-like protein isoform 2 [Homo sapiens]	1	0	HBS1L	A1
223555975	tropomyosin alpha-4 chain isoform 1 [Homo sapiens]	1	0	TPM4	A1
224586882	Y-box-binding protein 3 isoform a [Homo sapiens]	2	0	CSDA	A1
224586884	Y-box-binding protein 3 isoform b [Homo sapiens]	2	0	CSDA	A1
224809329	peptidyl-prolyl cis-trans isomerase FKBP5 isoform 1 [Homo sapiens]	2	0	FKBP5	A1
224809331	peptidyl-prolyl cis-trans isomerase FKBP5 isoform 2 [Homo sapiens]	1	0	FKBP5	A1
225579152	insulin-like growth factor-binding protein complex acid labile subunit isoform 1 precursor [Homo sapiens]	1	0	IGFALS	A1
226246663	keratin, type II cytoskeletal 72 isoform 1 [Homo sapiens]	0	0	KRT72	A1
226246665	keratin, type II cytoskeletal 72 isoform 2 [Homo sapiens]	0	0	KRT72	A1
226437577	sulfatase-modifying factor 2 isoform g [Homo sapiens]	2	0	SUMF2	A1
229091322	putative phospholipase B-like 2 isoform 2 precursor [Homo sapiens]	1	0	PLBD2	A1
229093316	putative phospholipase B-like 2 isoform 1 precursor [Homo sapiens]	1	0	PLBD2	A1
229577391	pyridine nucleotide-disulfide oxidoreductase domain-containing protein 2 [Homo sapiens]	1	0	PYROXD2	A1
229577418	zinc transporter ZIP11 isoform 2 [Homo sapiens]	1	0	SLC39A11	A1
229577422	zinc transporter ZIP11 isoform 1 [Homo sapiens]	1	0	SLC39A11	A1
238814371	aldehyde dehydrogenase family 3 member B1 isoform a [Homo sapiens]	1	0	ALDH3B1	A1
239049591	glycogen [starch] synthase, muscle isoform 2 [Homo sapiens]	3	0	GYS1	A1
240849353	serine/threonine-protein phosphatase 2A 56 kDa regulatory subunit gamma isoform isoform e [Homo sapiens]	1	0	PPP2R5C	A1
240849359	serine/threonine-protein phosphatase 2A 56 kDa regulatory subunit gamma isoform isoform f [Homo sapiens]	1	0	PPP2R5C	A1
240849531	conserved oligomeric Golgi complex subunit 5 isoform 1 [Homo sapiens]	1	0	COG5	A1
240849537	conserved oligomeric Golgi complex subunit 5 isoform 2 [Homo sapiens]	1	0	COG5	A1
240849567	conserved oligomeric Golgi complex subunit 5 isoform 3 [Homo sapiens]	1	0	COG5	A1
242117971	RNA binding motif protein, X-linked-like-1 [Homo sapiens]	1	0	RBMXL1	A1
242246985	clathrin heavy chain 2 isoform 1 [Homo sapiens]	1	0	CLTCL1	A1
242247001	clathrin heavy chain 2 isoform 2 [Homo sapiens]	1	0	CLTCL1	A1
253795514	choline-phosphate cytidylyltransferase B isoform 2 [Homo sapiens]	1	0	PCYT1B	A1
253795516	choline-phosphate cytidylyltransferase B isoform 3 [Homo sapiens]	1	0	PCYT1B	A1
254911134	WD repeat-containing protein 81 isoform 3 [Homo sapiens]	1	0	WDR81	A1
255653002	glycogen phosphorylase, liver form isoform 2 [Homo sapiens]	1	0	PYGL	A1
255759952	WD repeat-containing protein 81 isoform 1 [Homo sapiens]	3	0	WDR81	A1
255759955	WD repeat-containing protein 81 isoform 4 [Homo sapiens]	1	0	WDR81	A1
255982614	putative pre-mRNA-splicing factor ATP-dependent RNA helicase DHX16 isoform 1 [Homo sapiens]	1	0	DHX16	A1
256000749	putative pre-mRNA-splicing factor ATP-dependent RNA helicase DHX16 isoform 2 [Homo sapiens]	1	0	DHX16	A1
257470975	sulfatase-modifying factor 1 isoform 2 precursor [Homo sapiens]	1	0	SUMF1	A1
257470977	sulfatase-modifying factor 1 isoform 3 precursor [Homo sapiens]	1	0	SUMF1	A1
258613875	KN motif and ankyrin repeat domain-containing protein 2 isoform 1 [Homo sapiens]	3	0	KANK2	A1
258613943	aspartyl/asparaginyl beta-hydroxylase isoform f [Homo sapiens]	1	0	ASPH	A1
258613977	cAMP-dependent protein kinase type I-beta regulatory subunit [Homo sapiens]	1	0	PRKAR1B	A1
258645150	RNA-binding motif protein, X chromosome isoform 2 [Homo sapiens]	1	0	RBMX	A1
260064048	alpha-2-antiplasmin isoform a precursor [Homo sapiens]	2	0	SERPINF2	A1
260064050	alpha-2-antiplasmin isoform b precursor [Homo sapiens]	2	0	SERPINF2	A1
260436922	suprabasin isoform 1 precursor [Homo sapiens]	1	0	SBSN	A1
260447062	suprabasin isoform 3 precursor [Homo sapiens]	1	0	SBSN	A1
262263327	trafficking protein particle complex subunit 1 [Homo sapiens]	1	0	TRAPPC1	A1
262399385	sodium-dependent phosphate transport protein 2A isoform 2 [Homo sapiens]	1	0	SLC34A1	A1
262527293	ras-related protein Rab-35 isoform 2 [Homo sapiens]	1	0	RAB35	A1
267844904	O-phosphoseryl-tRNA(Sec) selenium transferase [Homo sapiens]	3	0	SEPSECS	A1
270265883	tetratricopeptide repeat protein 39B isoform 2 [Homo sapiens]	2	0	TTC39B	A1
270265887	tetratricopeptide repeat protein 39B isoform 1 [Homo sapiens]	2	0	TTC39B	A1
270265889	tetratricopeptide repeat protein 39B isoform 3 [Homo sapiens]	2	0	TTC39B	A1
270265891	tetratricopeptide repeat protein 39B isoform 4 [Homo sapiens]	2	0	TTC39B	A1
270265893	tetratricopeptide repeat protein 39B isoform 5 [Homo sapiens]	2	0	TTC39B	A1
270288725	protocadherin-11 X-linked isoform e precursor [Homo sapiens]	1	0	PCDH11X	A1
270288727	protocadherin-11 X-linked isoform f precursor [Homo sapiens]	1	0	PCDH11X	A1
270288729	protocadherin-11 X-linked isoform g precursor [Homo sapiens]	1	0	PCDH11X	A1
270288731	protocadherin-11 X-linked isoform h precursor [Homo sapiens]	1	0	PCDH11X	A1
270288733	transmembrane protein 63A [Homo sapiens]	2	0	TMEM63A	A1
281371376	cytosolic phospholipase A2 zeta precursor [Homo sapiens]	1	0	PLA2G4F	A1
283484020	receptor-type tyrosine-protein phosphatase delta isoform 3 precursor [Homo sapiens]	2	0	PTPRD	A1
283484022	receptor-type tyrosine-protein phosphatase delta isoform 4 precursor [Homo sapiens]	2	0	PTPRD	A1
283484024	receptor-type tyrosine-protein phosphatase delta isoform 6 precursor [Homo sapiens]	2	0	PTPRD	A1
284172520	olfactomedin-like protein 1 precursor [Homo sapiens]	1	0	OLFML1	A1
284795266	signal recognition particle receptor subunit beta [Homo sapiens]	3	0	SRPRB	A1
284813531	DNA mismatch repair protein Msh3 [Homo sapiens]	1	0	MSH3	A1
285002259	cytochrome c-type heme lyase [Homo sapiens]	1	0	HCCS	A1
289063422	phosphorylase b kinase gamma catalytic chain, liver/testis isoform isoform 2 [Homo sapiens]	1	0	PHKG2	A1
289547551	receptor-type tyrosine-protein phosphatase delta isoform 2 precursor [Homo sapiens]	2	0	PTPRD	A1
290656936	thymidine kinase 2, mitochondrial isoform 1 precursor [Homo sapiens]	1	0	TK2	A1
290656975	thymidine kinase 2 isoform 2 [Homo sapiens]	1	0	TK2	A1
290657146	thymidine kinase 2, mitochondrial isoform 3 precursor [Homo sapiens]	1	0	TK2	A1
291045307	aladin isoform 2 [Homo sapiens]	1	0	AAAS	A1
291327480	oxysterol-binding protein-related protein 10 isoform 2 [Homo sapiens]	1	0	OSBPL10	A1
291490677	dystrophin Dp140c isoform [Homo sapiens]	1	0	DMD	A1
291621680	Golgin subfamily A member 7 isoform b [Homo sapiens]	1	0	GOLGA7	A1
293336691	histone deacetylase 2 [Homo sapiens]	1	0	HDAC2	A1
295148109	intraflagellar transport protein 27 homolog isoform 1 [Homo sapiens]	1	0	IFT27	A1
295844837	angiotensin-converting enzyme isoform 3 precursor [Homo sapiens]	4	0	ACE	A1
296010986	multiple inositol polyphosphate phosphatase 1 isoform 2 precursor [Homo sapiens]	1	0	MINPP1	A1
296040505	glycogenin-1 isoform 2 [Homo sapiens]	2	0	GYG1	A1
296040507	glycogenin-1 isoform 3 [Homo sapiens]	2	0	GYG1	A1
296317276	CD99 antigen-like protein 2 isoform 4 precursor [Homo sapiens]	1	0	CD99L2	A1
298286489	putative adenosylhomocysteinase 3 isoform c [Homo sapiens]	0	0	AHCYL2	A1
299473742	coronin-2B isoform 2 [Homo sapiens]	1	0	CORO2B	A1
300796991	mitochondrial glutamate carrier 1 [Homo sapiens]	2	0	SLC25A22	A1
300934762	coronin-1A [Homo sapiens]	2	0	CORO1A	A1
301500666	glutamate carboxypeptidase 2 isoform 4 [Homo sapiens]	1	0	FOLH1	A1
301500668	glutamate carboxypeptidase 2 isoform 3 [Homo sapiens]	1	0	FOLH1	A1
301500670	glutamate carboxypeptidase 2 isoform 5 [Homo sapiens]	1	0	FOLH1	A1
301897477	beta-enolase isoform 1 [Homo sapiens]	0	0	ENO3	A1
301897479	beta-enolase isoform 2 [Homo sapiens]	0	0	ENO3	A1
302058252	rasGAP-activating-like protein 1 isoform 1 [Homo sapiens]	1	0	RASAL1	A1
302058254	rasGAP-activating-like protein 1 isoform 3 [Homo sapiens]	1	0	RASAL1	A1
302058262	rasGAP-activating-like protein 1 isoform 2 [Homo sapiens]	1	0	RASAL1	A1
302148485	enhancer of yellow 2 transcription factor homolog isoform 2 [Homo sapiens]	1	0	ENY2	A1
303519091	pleckstrin homology domain-containing family O member 2 isoform 2 [Homo sapiens]	1	0	PLEKHO2	A1
304361764	protein tyrosine phosphatase type IVA 2 isoform 4 [Homo sapiens]	1	0	PTP4A2	A1
304434531	nuclear autoantigenic sperm protein isoform 4 [Homo sapiens]	1	0	NASP	A1
304434672	GDP-Man:Man(3)GlcNAc(2)-PP-Dol alpha-1,2-mannosyltransferase [Homo sapiens]	1	0	ALG11	A1
304766239	protein YIPF6 isoform A [Homo sapiens]	1	0	YIPF6	A1
308193328	taperin [Homo sapiens]	1	0	TPRN	A1
308235963	tubulin beta-3 chain isoform 2 [Homo sapiens]	1	0	TUBB3	A1
308736985	mucin-13 precursor [Homo sapiens]	1	0	MUC13	A1
308818200	dihydropyrimidinase-related protein 3 isoform 1 [Homo sapiens]	2	0	DPYSL3	A1
310832410	rho guanine nucleotide exchange factor 12 isoform 2 [Homo sapiens]	1	0	ARHGEF12	A1
311078508	histone-binding protein RBBP7 isoform 1 [Homo sapiens]	4	0	RBBP7	A1
311771764	APOBEC1 complementation factor isoform 1 [Homo sapiens]	1	0	A1CF	A1
311771766	APOBEC1 complementation factor isoform 4 [Homo sapiens]	1	0	A1CF	A1
311771768	APOBEC1 complementation factor isoform 3 [Homo sapiens]	1	0	A1CF	A1
312261267	C15orf38-AP3S2 fusion protein [Homo sapiens]	1	0	C15orf38-AP3S2	A1
312433998	lactotransferrin isoform 2 [Homo sapiens]	1	0	LTF	A1
312434011	histone acetyltransferase KAT7 isoform 2 [Homo sapiens]	1	0	KAT7	A1
312434013	histone acetyltransferase KAT7 isoform 3 [Homo sapiens]	1	0	KAT7	A1
312434015	histone acetyltransferase KAT7 isoform 4 [Homo sapiens]	1	0	KAT7	A1
312434017	histone acetyltransferase KAT7 isoform 5 [Homo sapiens]	1	0	KAT7	A1
313851001	myosin light chain 6B [Homo sapiens]	2	0	MYL6B	A1
314122177	calumenin isoform c precursor [Homo sapiens]	1	0	CALU	A1
314122179	calumenin isoform d precursor [Homo sapiens]	1	0	CALU	A1
315707006	phosphoacetylglucosamine mutase isoform 1 [Homo sapiens]	1	0	PGM3	A1
315707010	phosphoacetylglucosamine mutase isoform 4 [Homo sapiens]	1	0	PGM3	A1
319918855	coronin-7 isoform 2 [Homo sapiens]	2	0	CORO7	A1
319918857	coronin-7 isoform 3 [Homo sapiens]	2	0	CORO7	A1
319918873	CORO7-PAM16 protein [Homo sapiens]	2	0	CORO7-PAM16	A1
319996606	arylsulfatase F precursor [Homo sapiens]	2	0	ARSF	A1
320118911	EGF-containing fibulin-like extracellular matrix protein 2 precursor [Homo sapiens]	1	0	EFEMP2	A1
321117267	HSPE1-MOB4 protein [Homo sapiens]	3	0	HSPE1-MOB4	A1
321400107	protein CASP isoform d [Homo sapiens]	1	0	CUX1	A1
321400112	protein CASP isoform e [Homo sapiens]	1	0	CUX1	A1
321400114	protein CASP isoform f [Homo sapiens]	1	0	CUX1	A1
321400138	CD44 antigen isoform 6 precursor [Homo sapiens]	2	0	CD44	A1
321400140	CD44 antigen isoform 7 precursor [Homo sapiens]	2	0	CD44	A1
321400142	CD44 antigen isoform 8 precursor [Homo sapiens]	2	0	CD44	A1
323362983	ubiquitin conjugation factor E4 A isoform 2 [Homo sapiens]	2	0	UBE4A	A1
323714253	lysosome membrane protein 2 isoform 2 precursor [Homo sapiens]	2	0	SCARB2	A1
324711034	tubulointerstitial nephritis antigen-like isoform 2 precursor [Homo sapiens]	6	0	TINAGL1	A1
324713036	tubulointerstitial nephritis antigen-like isoform 3 [Homo sapiens]	6	0	TINAGL1	A1
325197141	calcium/calmodulin-dependent protein kinase type II subunit gamma isoform 7 [Homo sapiens]	1	0	CAMK2G	A1
325652043	transcription elongation factor B polypeptide 1 isoform a [Homo sapiens]	1	0	TCEB1	A1
330688436	engulfment and cell motility protein 1 isoform 1 [Homo sapiens]	1	0	ELMO1	A1
331284207	immunoglobulin superfamily member 8 precursor [Homo sapiens]	1	0	IGSF8	A1
332000015	5'-AMP-activated protein kinase subunit gamma-1 isoform 3 [Homo sapiens]	5	0	PRKAG1	A1
332000017	5'-AMP-activated protein kinase subunit gamma-1 isoform 4 [Homo sapiens]	5	0	PRKAG1	A1
333360856	smoothelin isoform a [Homo sapiens]	1	0	SMTN	A1
333944018	cadherin-13 isoform 3 precursor [Homo sapiens]	1	0	CDH13	A1
333944022	cadherin-13 isoform 5 precursor [Homo sapiens]	1	0	CDH13	A1
333944024	cadherin-13 isoform 6 precursor [Homo sapiens]	1	0	CDH13	A1
336176103	CD99 antigen-like protein 2 isoform 5 precursor [Homo sapiens]	1	0	CD99L2	A1
336285487	lys-63-specific deubiquitinase BRCC36 isoform 3 [Homo sapiens]	2	0	BRCC3	A1
338827753	cAMP-dependent protein kinase catalytic subunit beta isoform 4 [Homo sapiens]	2	0	PRKACB	A1
338827755	cAMP-dependent protein kinase catalytic subunit beta isoform 5 [Homo sapiens]	2	0	PRKACB	A1
338827757	cAMP-dependent protein kinase catalytic subunit beta isoform 6 [Homo sapiens]	2	0	PRKACB	A1
338827759	cAMP-dependent protein kinase catalytic subunit beta isoform 7 [Homo sapiens]	2	0	PRKACB	A1
338827761	cAMP-dependent protein kinase catalytic subunit beta isoform 8 [Homo sapiens]	2	0	PRKACB	A1
338827763	cAMP-dependent protein kinase catalytic subunit beta isoform 9 [Homo sapiens]	2	0	PRKACB	A1
339275976	A-kinase anchor protein 1, mitochondrial precursor [Homo sapiens]	1	0	AKAP1	A1
339276039	serine/threonine-protein phosphatase 6 regulatory subunit 2 isoform 1 [Homo sapiens]	1	0	PPP6R2	A1
339276041	serine/threonine-protein phosphatase 6 regulatory subunit 2 isoform 2 [Homo sapiens]	1	0	PPP6R2	A1
339276044	serine/threonine-protein phosphatase 6 regulatory subunit 2 isoform 4 [Homo sapiens]	1	0	PPP6R2	A1
339882741	HLA class I histocompatibility antigen, Cw-1 alpha chain precursor [Homo sapiens]	2	0	HLA-C	A1
343432584	beta-parvin isoform c [Homo sapiens]	2	0	PARVB	A1
343432588	beta-parvin isoform d [Homo sapiens]	2	0	PARVB	A1
343887344	cofilin-2 isoform 2 [Homo sapiens]	1	0	CFL2	A1
344030197	LETM1 domain-containing protein 1 isoform 3 [Homo sapiens]	1	0	LETMD1	A1
344217763	nucleoside diphosphate-linked moiety X motif 8, mitochondrial isoform 1 [Homo sapiens]	1	0	NUDT8	A1
345110632	mammalian ependymin-related protein 1 isoform 1 precursor [Homo sapiens]	1	0	EPDR1	A1
345110633	mammalian ependymin-related protein 1 isoform 2 precursor [Homo sapiens]	1	0	EPDR1	A1
345478666	phosphoribosyl pyrophosphate synthase-associated protein 2 isoform 2 [Homo sapiens]	2	0	PRPSAP2	A1
345478668	phosphoribosyl pyrophosphate synthase-associated protein 2 isoform 3 [Homo sapiens]	2	0	PRPSAP2	A1
345478671	phosphoribosyl pyrophosphate synthase-associated protein 2 isoform 4 [Homo sapiens]	2	0	PRPSAP2	A1
345478677	E3 ubiquitin-protein ligase NEDD4-like isoform 7 [Homo sapiens]	1	0	NEDD4L	A1
347446676	C7orf55-LUC7L2 protein [Homo sapiens]	1	1	LUC7L2	A1
347446678	putative RNA-binding protein Luc7-like 2 isoform 3 [Homo sapiens]	1	0	LUC7L2	A1
347800665	UV excision repair protein RAD23 homolog B isoform 3 [Homo sapiens]	4	0	RAD23B	A1
348041379	MOB kinase activator 1B isoform 1 [Homo sapiens]	2	0	MOB1B	A1
353731084	DCC-interacting protein 13-beta isoform 2 [Homo sapiens]	1	0	APPL2	A1
353731086	DCC-interacting protein 13-beta isoform 3 [Homo sapiens]	1	0	APPL2	A1
356582273	complement C4-A isoform 2 preproprotein [Homo sapiens]	1	0	C4A	A1
356874770	cingulin-like protein 1 [Homo sapiens]	2	0	CGNL1	A1
366039951	contactin-1 isoform 3 precursor [Homo sapiens]	1	0	CNTN1	A1
371875793	serine/threonine-protein kinase A-Raf isoform 2 [Homo sapiens]	1	0	ARAF	A1
374253823	solute carrier family 12 member 2 isoform 2 [Homo sapiens]	1	0	SLC12A2	A1
374532775	alpha-mannosidase 2C1 isoform 2 [Homo sapiens]	1	0	MAN2C1	A1
374532777	alpha-mannosidase 2C1 isoform 3 [Homo sapiens]	1	0	MAN2C1	A1
374532779	alpha-mannosidase 2C1 isoform 4 [Homo sapiens]	1	0	MAN2C1	A1
375268702	monoglyceride lipase isoform 3 [Homo sapiens]	2	0	MGLL	A1
375331925	multidrug and toxin extrusion protein 2 isoform 3 [Homo sapiens]	1	0	SLC47A2	A1
377520143	protein FAM49B [Homo sapiens]	1	0	FAM49B	A1
380503835	ATP-dependent RNA helicase DDX19B isoform 4 [Homo sapiens]	1	0	DDX19B	A1
380503837	ATP-dependent RNA helicase DDX19B isoform 3 [Homo sapiens]	1	0	DDX19B	A1
380503843	laminin subunit alpha-4 isoform 1 precursor [Homo sapiens]	1	0	LAMA4	A1
380503849	laminin subunit alpha-4 isoform 2 precursor [Homo sapiens]	1	0	LAMA4	A1
380714663	cullin-3 isoform 2 [Homo sapiens]	4	0	CUL3	A1
380714665	cullin-3 isoform 3 [Homo sapiens]	5	0	CUL3	A1
383087728	monocarboxylate transporter 8 [Homo sapiens]	1	0	SLC16A2	A1
384081572	PDZ and LIM domain protein 3 isoform c [Homo sapiens]	1	0	PDLIM3	A1
384081574	PDZ and LIM domain protein 3 isoform d [Homo sapiens]	1	0	PDLIM3	A1
384229053	F-box only protein 7 isoform 3 [Homo sapiens]	1	0	FBXO7	A1
385298694	hepatocyte nuclear factor 4-alpha isoform g [Homo sapiens]	1	0	HNF4A	A1
388476122	armadillo repeat-containing protein 8 isoform 3 [Homo sapiens]	1	0	ARMC8	A1
388490152	la-related protein 7 isoform 2 [Homo sapiens]	1	0	LARP7	A1
388556516	proteasome activator complex subunit 3 isoform 3 [Homo sapiens]	3	0	PSME3	A1
392513675	solute carrier family 12 member 9 isoform 2 [Homo sapiens]	1	0	SLC12A9	A1
392513679	solute carrier family 12 member 9 isoform 3 [Homo sapiens]	1	0	SLC12A9	A1
392841224	leucine-rich repeat protein SHOC-2 isoform 2 [Homo sapiens]	1	0	SHOC2	A1
393715091	tubulin alpha-1A chain isoform 1 [Homo sapiens]	1	0	TUBA1A	A1
393715095	tubulin alpha-1A chain isoform 2 [Homo sapiens]	1	0	TUBA1A	A1
395627636	peroxisomal membrane protein 11C isoform 2 [Homo sapiens]	1	0	PEX11G	A1
397174790	putative RNA-binding protein Luc7-like 2 isoform 4 [Homo sapiens]	1	0	LUC7L2	A1
399124751	nurim isoform 2 [Homo sapiens]	1	0	NRM	A1
399124753	nurim isoform 3 [Homo sapiens]	1	0	NRM	A1
399124755	nurim isoform 4 [Homo sapiens]	1	0	NRM	A1
401461775	trafficking protein particle complex subunit 3 isoform 2 [Homo sapiens]	1	0	TRAPPC3	A1
401461824	trafficking protein particle complex subunit 3 isoform 3 [Homo sapiens]	1	0	TRAPPC3	A1
402794118	poly(U)-binding-splicing factor PUF60 isoform d [Homo sapiens]	3	0	PUF60	A1
402794126	poly(U)-binding-splicing factor PUF60 isoform e [Homo sapiens]	3	0	PUF60	A1
402794155	poly(U)-binding-splicing factor PUF60 isoform f [Homo sapiens]	3	0	PUF60	A1
402794180	poly(U)-binding-splicing factor PUF60 isoform g [Homo sapiens]	3	0	PUF60	A1
402794208	poly(U)-binding-splicing factor PUF60 isoform h [Homo sapiens]	3	0	PUF60	A1
409971397	dnaJ homolog subfamily C member 10 isoform 2 precursor [Homo sapiens]	1	0	DNAJC10	A1
409971425	brain acid soluble protein 1 [Homo sapiens]	1	0	BASP1	A1
429836851	thymidine kinase 2 isoform 5 [Homo sapiens]	1	0	TK2	A1
429836854	thymidine kinase 2 isoform 6 [Homo sapiens]	1	0	TK2	A1
433282971	serine/threonine-protein kinase 25 isoform 1 [Homo sapiens]	2	0	STK25	A1
433282983	serine/threonine-protein kinase 25 isoform 2 [Homo sapiens]	2	0	STK25	A1
440309859	thymidine kinase 2, mitochondrial isoform 7 precursor [Homo sapiens]	1	0	TK2	A1
444909142	leucine zipper transcription factor-like protein 1 isoform 2 [Homo sapiens]	1	0	LZTFL1	A1
444909144	leucine zipper transcription factor-like protein 1 isoform 3 [Homo sapiens]	1	0	LZTFL1	A1
459352730	POTE ankyrin domain family member J [Homo sapiens]	1	0	POTEJ	A1
475808427	POTE ankyrin domain family member I [Homo sapiens]	2	0	POTEI	A1
514239916	complement component C8 beta chain isoform 1 preproprotein [Homo sapiens]	4	0	C8B	A1
514239920	complement component C8 beta chain isoform 3 [Homo sapiens]	4	0	C8B	A1

## Sheet: sampleA2
Accession	Description	Unique_Peptides	Razor_Peptides	gene_name	sample
4501929	alcohol dehydrogenase 1A [Homo sapiens]	3	0	ADH1A	A2
4501993	alkyldihydroxyacetonephosphate synthase, peroxisomal precursor [Homo sapiens]	2	0	AGPS	A2
4502131	amyloid beta A4 precursor protein-binding family B member 1 isoform a [Homo sapiens]	1	0	APBB1	A2
4502157	apolipoprotein C-I precursor [Homo sapiens]	1	0	APOC1	A2
4502209	ADP-ribosylation factor 5 [Homo sapiens]	1	0	ARF5	A2
4502247	armadillo repeat protein deleted in velo-cardio-facial syndrome [Homo sapiens]	1	0	ARVCF	A2
4502249	arf-GAP with SH3 domain, ANK repeat and PH domain-containing protein 2 isoform a [Homo sapiens]	1	0	ASAP2	A2
4502511	complement component C9 precursor [Homo sapiens]	3	0	C9	A2
4502551	calumenin isoform a precursor [Homo sapiens]	4	0	CALU	A2
4502955	collagen alpha-5(IV) chain isoform 1 precursor [Homo sapiens]	1	0	COL4A5	A2
4503055	alpha-crystallin A chain [Homo sapiens]	4	0	CRYAA	A2
4503057	alpha-crystallin B chain [Homo sapiens]	12	0	CRYAB	A2
4503097	casein kinase II subunit alpha' [Homo sapiens]	1	0	CSNK2A2	A2
4503149	cathepsin G preproprotein [Homo sapiens]	2	0	CTSG	A2
4503165	cullin-3 isoform 1 [Homo sapiens]	4	0	CUL3	A2
4503195	steroid 17-alpha-hydroxylase/17,20 lyase precursor [Homo sapiens]	2	0	CYP17A1	A2
4503231	cytochrome P450 3A5 isoform 1 [Homo sapiens]	3	0	CYP3A5	A2
4503243	lanosterol 14-alpha demethylase isoform 1 precursor [Homo sapiens]	2	0	CYP51A1	A2
4503273	angiotensin-converting enzyme isoform 1 precursor [Homo sapiens]	11	0	ACE	A2
4503337	H/ACA ribonucleoprotein complex subunit 4 isoform 1 [Homo sapiens]	6	0	DKC1	A2
4503349	deoxyribonuclease-2-alpha precursor [Homo sapiens]	1	0	DNASE2	A2
4503379	dihydropyrimidinase-related protein 3 isoform 2 [Homo sapiens]	3	0	DPYSL3	A2
4503475	elongation factor 1-alpha 2 [Homo sapiens]	7	0	EEF1A2	A2
4503515	eukaryotic translation initiation factor 3 subunit H [Homo sapiens]	1	0	EIF3H	A2
4503635	prothrombin preproprotein [Homo sapiens]	4	0	F2	A2
4503899	N-acetylgalactosamine-6-sulfatase precursor [Homo sapiens]	2	0	GALNS	A2
4504031	GDP-mannose 4,6 dehydratase isoform 1 [Homo sapiens]	2	0	GMDS	A2
4504245	histone H2A type 1-C [Homo sapiens]	2	0	HIST1H2AC	A2
4504483	hypoxanthine-guanine phosphoribosyltransferase [Homo sapiens]	3	0	HPRT1	A2
4504487	sarcoplasmic reticulum histidine-rich calcium-binding protein precursor [Homo sapiens]	1	0	HRC	A2
4504747	integrin alpha-3 isoform a precursor [Homo sapiens]	3	0	ITGA3	A2
4504763	integrin alpha-V isoform 1 precursor [Homo sapiens]	6	0	ITGAV	A2
4505061	cation-dependent mannose-6-phosphate receptor isoform 1 precursor [Homo sapiens]	1	0	M6PR	A2
4505087	protein mago nashi homolog [Homo sapiens]	1	0	MAGOH	A2
4505229	protein FADD [Homo sapiens]	1	0	FADD	A2
4505245	macrophage mannose receptor 1 precursor [Homo sapiens]	4	0	MRC1	A2
4505257	moesin [Homo sapiens]	9	2	MSN	A2
4505405	transmembrane glycoprotein NMB isoform b precursor [Homo sapiens]	1	0	GPNMB	A2
4505415	NAD(P)H dehydrogenase [quinone] 1 isoform a [Homo sapiens]	1	0	NQO1	A2
4505695	3-phosphoinositide-dependent protein kinase 1 isoform 1 [Homo sapiens]	1	0	PDPK1	A2
4505725	peroxisome biogenesis factor 1 [Homo sapiens]	1	0	PEX1	A2
4505781	phosphorylase b kinase regulatory subunit alpha, liver isoform [Homo sapiens]	1	0	PHKA2	A2
4505785	phosphorylase b kinase gamma catalytic chain, liver/testis isoform isoform 1 [Homo sapiens]	1	0	PHKG2	A2
4505941	DNA-directed RNA polymerase II subunit RPB2 [Homo sapiens]	1	0	POLR2B	A2
4505991	peptidyl-prolyl cis-trans isomerase C precursor [Homo sapiens]	1	0	PPIC	A2
4506027	serine/threonine-protein phosphatase 4 catalytic subunit [Homo sapiens]	1	0	PPP4C	A2
4506057	cAMP-dependent protein kinase catalytic subunit beta isoform 2 [Homo sapiens]	2	1	PRKACB	A2
4506061	5'-AMP-activated protein kinase subunit gamma-1 isoform 1 [Homo sapiens]	3	0	PRKAG1	A2
4506133	phosphoribosyl pyrophosphate synthase-associated protein 2 isoform 1 [Homo sapiens]	4	0	PRPSAP2	A2
4506141	serine protease HTRA1 precursor [Homo sapiens]	1	0	HTRA1	A2
4506145	trypsin-1 preproprotein [Homo sapiens]	1	0	PRSS1	A2
4506147	trypsin-2 preproprotein [Homo sapiens]	1	0	PRSS2	A2
4506283	protein tyrosine phosphatase type IVA 1 [Homo sapiens]	1	0	PTP4A1	A2
4506289	tyrosine-protein phosphatase non-receptor type 1 [Homo sapiens]	2	0	PTPN1	A2
4506301	tyrosine-protein phosphatase non-receptor type 9 [Homo sapiens]	1	0	PTPN9	A2
4506309	receptor-type tyrosine-protein phosphatase delta isoform 1 precursor [Homo sapiens]	2	0	PTPRD	A2
4506339	peroxisomal biogenesis factor 19 isoform a [Homo sapiens]	1	0	PEX19	A2
4506381	ras-related C3 botulinum toxin substrate 2 [Homo sapiens]	2	0	RAC2	A2
4506387	UV excision repair protein RAD23 homolog B isoform 1 [Homo sapiens]	5	0	RAD23B	A2
4506405	ras-related protein Ral-B [Homo sapiens]	1	0	RALB	A2
4506431	ras GTPase-activating protein 1 isoform 1 [Homo sapiens]	3	0	RASA1	A2
4506439	histone-binding protein RBBP7 isoform 2 [Homo sapiens]	3	0	RBBP7	A2
4506567	mRNA cap guanine-N7 methyltransferase [Homo sapiens]	3	0	RNMT	A2
4506669	60S acidic ribosomal protein P1 isoform 1 [Homo sapiens]	1	0	RPLP1	A2
4506711	40S ribosomal protein S27 [Homo sapiens]	1	0	RPS27	A2
4506773	protein S100-A9 [Homo sapiens]	1	0	S100A9	A2
4506889	dual specificity mitogen-activated protein kinase kinase 4 [Homo sapiens]	2	0	MAP2K4	A2
4506901	serine/arginine-rich splicing factor 3 [Homo sapiens]	1	0	SRSF3	A2
4506931	endophilin-A1 [Homo sapiens]	2	2	SH3GL2	A2
4506975	solute carrier family 12 member 2 isoform 1 [Homo sapiens]	1	0	SLC12A2	A2
4507005	solute carrier family 22 member 5 [Homo sapiens]	1	0	SLC22A5	A2
4507137	alpha-1-syntrophin [Homo sapiens]	2	0	SNTA1	A2
4507157	sortilin-related receptor preproprotein [Homo sapiens]	3	0	SORL1	A2
4507215	signal recognition particle 54 kDa protein isoform 1 [Homo sapiens]	4	0	SRP54	A2
4507297	syntaxin-binding protein 1 isoform a [Homo sapiens]	1	0	STXBP1	A2
4507353	TATA-binding protein-associated factor 2N isoform 2 [Homo sapiens]	1	0	TAF15	A2
4507651	tropomyosin alpha-4 chain isoform 2 [Homo sapiens]	4	5	TPM4	A2
4507729	tubulin beta-2A chain [Homo sapiens]	3	0	TUBB2A	A2
4507773	ubiquitin-conjugating enzyme E2 D1 isoform 1 [Homo sapiens]	1	0	UBE2D1	A2
4507797	ubiquitin-conjugating enzyme E2 variant 2 [Homo sapiens]	1	0	UBE2V2	A2
4507869	vasodilator-stimulated phosphoprotein [Homo sapiens]	1	0	VASP	A2
4507873	prefoldin subunit 3 [Homo sapiens]	2	0	VBP1	A2
4507875	vascular cell adhesion protein 1 isoform a precursor [Homo sapiens]	1	0	VCAM1	A2
4557471	AP-1 complex subunit sigma-1A [Homo sapiens]	2	0	AP1S1	A2
4557473	H(+)/Cl(-) exchange transporter 5 isoform b [Homo sapiens]	1	0	CLCN5	A2
4557481	canalicular multispecific organic anion transporter 1 [Homo sapiens]	1	0	ABCC2	A2
4557495	cleavage stimulation factor subunit 3 isoform 1 [Homo sapiens]	2	0	CSTF3	A2
4557553	emerin [Homo sapiens]	5	0	EMD	A2
4557701	keratin, type I cytoskeletal 17 [Homo sapiens]	2	0	KRT17	A2
4557759	myeloperoxidase precursor [Homo sapiens]	3	0	MPO	A2
4557761	DNA mismatch repair protein Msh2 isoform 1 [Homo sapiens]	1	0	MSH2	A2
4557791	sialidase-1 precursor [Homo sapiens]	1	0	NEU1	A2
4557797	nucleoside diphosphate kinase A isoform b [Homo sapiens]	3	0	NME1	A2
4557851	solute carrier family 2, facilitated glucose transporter member 2 [Homo sapiens]	2	0	SLC2A2	A2
4758088	galactosylceramide sulfotransferase [Homo sapiens]	1	0	GAL3ST1	A2
4758092	di-N-acetylchitobiase precursor [Homo sapiens]	1	0	CTBS	A2
4758260	eukaryotic translation initiation factor 4E-binding protein 2 [Homo sapiens]	1	0	EIF4EBP2	A2
4758332	long-chain-fatty-acid--CoA ligase 4 isoform 1 [Homo sapiens]	3	0	ACSL4	A2
4758356	flap endonuclease 1 [Homo sapiens]	1	0	FEN1	A2
4758398	glutamate carboxypeptidase 2 isoform 1 [Homo sapiens]	4	0	FOLH1	A2
4758416	Golgi-specific brefeldin A-resistance guanine nucleotide exchange factor 1 isoform 1 [Homo sapiens]	4	0	GBF1	A2
4758444	guanine nucleotide-binding protein subunit alpha-14 [Homo sapiens]	1	0	GNA14	A2
4758456	Golgi SNAP receptor complex member 1 isoform 1 [Homo sapiens]	1	0	GOSR1	A2
4758488	general transcription factor IIF subunit 2 [Homo sapiens]	1	0	GTF2F2	A2
4758574	DNA-directed RNA polymerase II subunit RPB4 [Homo sapiens]	2	0	POLR2D	A2
4758784	NADH dehydrogenase [ubiquinone] 1 subunit C2 isoform 1 [Homo sapiens]	1	0	NDUFC2	A2
4758816	glycylpeptide N-tetradecanoyltransferase 2 [Homo sapiens]	1	0	NMT2	A2
4758822	nephrin precursor [Homo sapiens]	1	0	NPHS1	A2
4758874	transmembrane 9 superfamily member 2 precursor [Homo sapiens]	1	0	TM9SF2	A2
4758878	platelet-activating factor acetylhydrolase 2, cytoplasmic [Homo sapiens]	1	0	PAFAH2	A2
4758896	peroxisomal membrane protein PEX14 [Homo sapiens]	2	0	PEX14	A2
4758988	ras-related protein Rab-1A isoform 1 [Homo sapiens]	3	0	RAB1A	A2
4759048	39S ribosomal protein L33, mitochondrial isoform a [Homo sapiens]	1	0	MRPL33	A2
4759114	monocarboxylate transporter 5 isoform 1 [Homo sapiens]	2	0	SLC16A4	A2
4759202	synaptogyrin-2 [Homo sapiens]	1	0	SYNGR2	A2
4759282	ubiquitin/ISG15-conjugating enzyme E2 L6 isoform 1 [Homo sapiens]	1	0	UBE2L6	A2
4826702	desmocollin-1 isoform Dsc1b preproprotein [Homo sapiens]	1	0	DSC1	A2
4826772	insulin-like growth factor-binding protein complex acid labile subunit isoform 2 precursor [Homo sapiens]	5	0	IGFALS	A2
4826774	ubiquitin-like protein ISG15 precursor [Homo sapiens]	1	0	ISG15	A2
4826870	nucleobindin-2 precursor [Homo sapiens]	1	0	NUCB2	A2
4885111	calmodulin-like protein 3 [Homo sapiens]	4	1	CALML3	A2
4885399	structural maintenance of chromosomes protein 3 [Homo sapiens]	1	0	SMC3	A2
4885579	cell differentiation protein RCD1 homolog isoform 2 [Homo sapiens]	1	0	RQCD1	A2
4885615	signal transducer and activator of transcription 2 isoform 1 [Homo sapiens]	3	0	STAT2	A2
5031581	AP-3 complex subunit sigma-2 [Homo sapiens]	1	0	AP3S2	A2
5031631	lysosome membrane protein 2 isoform 1 precursor [Homo sapiens]	7	0	SCARB2	A2
5031737	dehydrogenase/reductase SDR family member 2 isoform 2 [Homo sapiens]	1	0	DHRS2	A2
5031839	keratin, type II cytoskeletal 6A [Homo sapiens]	2	0	KRT6A	A2
5031981	26S proteasome non-ATPase regulatory subunit 14 [Homo sapiens]	3	0	PSMD14	A2
5032131	syntaxin-6 [Homo sapiens]	1	0	STX6	A2
5032189	tumor suppressor p53-binding protein 1 isoform 3 [Homo sapiens]	1	0	TP53BP1	A2
5032281	dystrophin Dp427c isoform [Homo sapiens]	1	0	DMD	A2
5032283	dystrophin Dp427m isoform [Homo sapiens]	1	0	DMD	A2
5032287	dystrophin Dp427p1 isoform [Homo sapiens]	1	0	DMD	A2
5032291	dystrophin Dp260-2 isoform [Homo sapiens]	1	0	DMD	A2
5032293	dystrophin Dp140 isoform [Homo sapiens]	1	0	DMD	A2
5032295	dystrophin Dp116 isoform [Homo sapiens]	1	0	DMD	A2
5032297	dystrophin Dp71 isoform [Homo sapiens]	1	0	DMD	A2
5032299	dystrophin Dp71b isoform [Homo sapiens]	1	0	DMD	A2
5032301	dystrophin Dp71a isoform [Homo sapiens]	1	0	DMD	A2
5032303	dystrophin Dp71ab isoform [Homo sapiens]	1	0	DMD	A2
5032305	dystrophin Dp40 isoform [Homo sapiens]	1	0	DMD	A2
5032309	dystrophin Dp140b isoform [Homo sapiens]	1	0	DMD	A2
5032311	dystrophin Dp140ab isoform [Homo sapiens]	1	0	DMD	A2
5032313	dystrophin Dp140bc isoform [Homo sapiens]	1	0	DMD	A2
5032315	dystrophin Dp427p2 isoform [Homo sapiens]	1	0	DMD	A2
5174421	copine-6 [Homo sapiens]	1	0	CPNE6	A2
5174513	mothers against decapentaplegic homolog 3 isoform 1 [Homo sapiens]	2	0	SMAD3	A2
5174661	protein S100-A2 [Homo sapiens]	1	0	S100A2	A2
5174731	translin-associated protein X [Homo sapiens]	2	0	TSNAX	A2
5292161	26S proteasome non-ATPase regulatory subunit 4 [Homo sapiens]	3	0	PSMD4	A2
5453541	anterior gradient protein 2 homolog precursor [Homo sapiens]	1	0	AGR2	A2
5453543	aldo-keto reductase family 1 member C1 [Homo sapiens]	3	0	AKR1C1	A2
5453567	craniofacial development protein 1 [Homo sapiens]	1	0	CFDP1	A2
5453601	cartilage-associated protein precursor [Homo sapiens]	1	0	CRTAP	A2
5453682	protein HEXIM1 [Homo sapiens]	1	0	HEXIM1	A2
5453726	leucine-rich repeat flightless-interacting protein 2 isoform 1 [Homo sapiens]	1	0	LRRFIP2	A2
5453760	NEDD8 precursor [Homo sapiens]	1	0	NEDD8	A2
5453914	phospholipid transfer protein isoform a precursor [Homo sapiens]	1	0	PLTP	A2
5453954	serine/threonine-protein phosphatase 2A 56 kDa regulatory subunit delta isoform isoform 1 [Homo sapiens]	1	0	PPP2R5D	A2
5453956	serine/threonine-protein phosphatase 2A 56 kDa regulatory subunit epsilon isoform [Homo sapiens]	1	0	PPP2R5E	A2
5453974	serine/threonine-protein kinase N2 [Homo sapiens]	2	0	PKN2	A2
5454024	ribonuclease P protein subunit p30 isoform b [Homo sapiens]	2	0	RPP30	A2
5454032	protein S100-A1 [Homo sapiens]	2	0	S100A1	A2
5454140	tumor susceptibility gene 101 protein [Homo sapiens]	2	0	TSG101	A2
5454166	vesicle transport through interaction with t-SNAREs homolog 1B [Homo sapiens]	1	0	VTI1B	A2
5729939	cleavage and polyadenylation specificity factor subunit 4 isoform 1 [Homo sapiens]	1	0	CPSF4	A2
5730037	exocyst complex component 5 [Homo sapiens]	1	0	EXOC5	A2
5730085	dynein light chain Tctex-type 1 [Homo sapiens]	2	0	DYNLT1	A2
5730087	dynein light chain Tctex-type 3 [Homo sapiens]	1	0	DYNLT3	A2
5803003	protein diaphanous homolog 2 isoform 156 [Homo sapiens]	1	0	DIAPH2	A2
5803135	ras-related protein Rab-35 isoform 1 [Homo sapiens]	2	0	RAB35	A2
5803137	putative RNA-binding protein 3 [Homo sapiens]	1	0	RBM3	A2
5803177	beta-2-syntrophin [Homo sapiens]	6	0	SNTB2	A2
5803191	transcription elongation factor A protein 1 isoform 1 [Homo sapiens]	2	0	TCEA1	A2
6005743	ATP-dependent RNA helicase DDX19B isoform 1 [Homo sapiens]	1	0	DDX19B	A2
6005747	E3 ubiquitin-protein ligase RING2 [Homo sapiens]	1	0	RNF2	A2
6005786	monoglyceride lipase isoform 1 [Homo sapiens]	6	0	MGLL	A2
6005794	PRA1 family protein 2 [Homo sapiens]	2	0	PRAF2	A2
6005846	twinfilin-2 [Homo sapiens]	3	0	TWF2	A2
6005860	60S ribosomal protein L35 [Homo sapiens]	1	0	RPL35	A2
6274552	signal transducer and activator of transcription 1-alpha/beta isoform alpha [Homo sapiens]	8	0	STAT1	A2
6382071	protein diaphanous homolog 2 isoform 12C [Homo sapiens]	1	0	DIAPH2	A2
6631085	dnaJ homolog subfamily B member 4 [Homo sapiens]	1	0	DNAJB4	A2
6678676	conserved oligomeric Golgi complex subunit 2 isoform 1 [Homo sapiens]	2	0	COG2	A2
6715607	hemoglobin subunit gamma-2 [Homo sapiens]	1	0	HBG2	A2
6857820	phosphatidylinositol 5-phosphate 4-kinase type-2 alpha [Homo sapiens]	2	0	PIP4K2A	A2
6857824	intraflagellar transport protein 27 homolog isoform 2 [Homo sapiens]	2	0	IFT27	A2
6912280	activator of 90 kDa heat shock protein ATPase homolog 1 [Homo sapiens]	3	0	AHSA1	A2
6912388	grancalcin [Homo sapiens]	3	0	GCA	A2
6912478	importin subunit alpha-7 [Homo sapiens]	2	0	KPNA6	A2
6912666	sialin [Homo sapiens]	1	0	SLC17A5	A2
6912714	mitochondrial import inner membrane translocase subunit Tim9 [Homo sapiens]	1	0	TIMM9	A2
6912734	transportin-3 isoform 1 [Homo sapiens]	1	0	TNPO3	A2
6996021	cytochrome b-245 heavy chain [Homo sapiens]	1	0	CYBB	A2
7019503	prolactin regulatory element-binding protein [Homo sapiens]	3	0	PREB	A2
7242140	ATP-dependent Clp protease ATP-binding subunit clpX-like, mitochondrial precursor [Homo sapiens]	3	0	CLPX	A2
7262378	acidic fibroblast growth factor intracellular-binding protein isoform b [Homo sapiens]	1	0	FIBP	A2
7305053	myoferlin isoform a [Homo sapiens]	8	0	MYOF	A2
7549793	transducin beta-like protein 2 precursor [Homo sapiens]	3	0	TBL2	A2
7656926	trafficking protein particle complex subunit 3 isoform 1 [Homo sapiens]	2	0	TRAPPC3	A2
7657257	mitochondrial import receptor subunit TOM20 homolog [Homo sapiens]	1	0	TOMM20	A2
7657313	U6 snRNA-associated Sm-like protein LSm1 [Homo sapiens]	1	0	LSM1	A2
7657335	misshapen-like kinase 1 isoform 1 [Homo sapiens]	1	0	MINK1	A2
7657339	adenylyltransferase and sulfurtransferase MOCS3 [Homo sapiens]	1	0	MOCS3	A2
7657455	pescadillo homolog isoform 1 [Homo sapiens]	2	0	PES1	A2
7657532	protein S100-A6 [Homo sapiens]	1	0	S100A6	A2
7657667	ubiquitin-like protein 4A [Homo sapiens]	1	0	UBL4A	A2
7657689	ATP-dependent zinc metalloprotease YME1L1 isoform 3 [Homo sapiens]	2	0	YME1L1	A2
7661568	phosphoacetylglucosamine mutase isoform 2 [Homo sapiens]	3	0	PGM3	A2
7661690	coiled-coil domain-containing protein 9 [Homo sapiens]	1	0	CCDC9	A2
7661730	28S ribosomal protein S28, mitochondrial [Homo sapiens]	2	0	MRPS28	A2
7661786	NADH dehydrogenase [ubiquinone] 1 alpha subcomplex assembly factor 4 [Homo sapiens]	2	0	NDUFAF4	A2
7661862	protein phosphatase 1F [Homo sapiens]	1	0	PPM1F	A2
7662088	rho guanine nucleotide exchange factor 12 isoform 1 [Homo sapiens]	5	0	ARHGEF12	A2
7662234	rab11 family-interacting protein 3 isoform 1 [Homo sapiens]	2	0	RAB11FIP3	A2
7662294	EPM2A-interacting protein 1 [Homo sapiens]	1	0	EPM2AIP1	A2
7662310	FERM, RhoGEF and pleckstrin domain-containing protein 2 [Homo sapiens]	1	0	FARP2	A2
7662330	actin-binding LIM protein 3 [Homo sapiens]	2	0	ABLIM3	A2
7705266	NCK-interacting protein with SH3 domain isoform 1 [Homo sapiens]	2	0	NCKIPSD	A2
7705415	protein Hook homolog 1 [Homo sapiens]	2	0	HOOK1	A2
7705590	TP53RK-binding protein [Homo sapiens]	1	0	TPRKB	A2
7705626	28S ribosomal protein S16, mitochondrial [Homo sapiens]	1	0	MRPS16	A2
7705885	vacuolar protein sorting-associated protein 28 homolog isoform 1 [Homo sapiens]	1	0	VPS28	A2
7706200	protein THEM6 precursor [Homo sapiens]	4	0	THEM6	A2
7706427	cleavage and polyadenylation specificity factor subunit 3 [Homo sapiens]	1	0	CPSF3	A2
7706581	BRCA2 and CDKN1A-interacting protein isoform BCCIPalpha [Homo sapiens]	1	0	BCCIP	A2
7706735	transcription initiation factor IIA subunit 1 isoform 1 [Homo sapiens]	1	0	GTF2A1	A2
7710154	tryptophan--tRNA ligase, mitochondrial isoform 1 precursor [Homo sapiens]	1	0	WARS2	A2
8659559	transmembrane protein 50B [Homo sapiens]	1	0	TMEM50B	A2
8922461	trimeric intracellular cation channel type B [Homo sapiens]	1	0	TMEM38B	A2
8922601	ADP-ribosylation factor-like protein 8B [Homo sapiens]	3	0	ARL8B	A2
8922652	ADP-ribosylation factor GTPase-activating protein 1 isoform a [Homo sapiens]	1	0	ARFGAP1	A2
8922794	U3 small nucleolar ribonucleoprotein protein IMP3 [Homo sapiens]	1	0	IMP3	A2
8922873	GTPase IMAP family member 4 [Homo sapiens]	1	0	GIMAP4	A2
8922886	ATP-dependent RNA helicase DDX19A [Homo sapiens]	1	2	DDX19A	A2
8923040	CDKN2A-interacting protein [Homo sapiens]	1	0	CDKN2AIP	A2
8923224	leucine-rich repeat flightless-interacting protein 2 isoform 2 [Homo sapiens]	1	0	LRRFIP2	A2
8923394	transmembrane protein 161A isoform 1 precursor [Homo sapiens]	1	0	TMEM161A	A2
8923444	H/ACA ribonucleoprotein complex subunit 2 isoform a [Homo sapiens]	1	0	NHP2	A2
8923896	acetyl-coenzyme A synthetase, cytoplasmic isoform 1 [Homo sapiens]	1	0	ACSS2	A2
8923911	lanC-like protein 2 [Homo sapiens]	3	0	LANCL2	A2
8923934	UDP-N-acetylglucosamine transferase subunit ALG13 homolog isoform 2 [Homo sapiens]	1	0	ALG13	A2
8923936	vesicle transport protein USE1 [Homo sapiens]	2	0	USE1	A2
9506797	AP-1 complex subunit mu-2 [Homo sapiens]	2	0	AP1M2	A2
9506859	mitochondrial import receptor subunit TOM7 homolog [Homo sapiens]	1	0	TOMM7	A2
9558751	ADP-ribosylation factor-binding protein GGA2 [Homo sapiens]	1	0	GGA2	A2
9665248	antigen peptide transporter 1 [Homo sapiens]	1	0	TAP1	A2
9955963	ATP-binding cassette sub-family B member 6, mitochondrial [Homo sapiens]	1	0	ABCB6	A2
9966779	translation initiation factor eIF-2B subunit gamma isoform 1 [Homo sapiens]	1	0	EIF2B3	A2
9966793	leucine zipper transcription factor-like protein 1 isoform 1 [Homo sapiens]	1	0	LZTFL1	A2
9966903	mannosyl-oligosaccharide 1,2-alpha-mannosidase IC [Homo sapiens]	1	0	MAN1C1	A2
10518344	ras-related protein Rap-2a precursor [Homo sapiens]	1	0	RAP2A	A2
10567816	guanine nucleotide-binding protein G(o) subunit alpha isoform a [Homo sapiens]	1	0	GNAO1	A2
10764847	NADH dehydrogenase [ubiquinone] 1 beta subcomplex subunit 7 [Homo sapiens]	1	0	NDUFB7	A2
10835071	HLA class II histocompatibility antigen gamma chain isoform b [Homo sapiens]	3	0	CD74	A2
10835242	cGMP-dependent protein kinase 1 isoform 2 [Homo sapiens]	1	0	PRKG1	A2
10863889	U4/U6.U5 tri-snRNP-associated protein 1 [Homo sapiens]	1	0	SART1	A2
10863929	2-5A-dependent ribonuclease [Homo sapiens]	1	0	RNASEL	A2
10863997	polypyrimidine tract-binding protein 2 [Homo sapiens]	1	0	PTBP2	A2
10947135	ATP-binding cassette sub-family F member 1 isoform b [Homo sapiens]	4	0	ABCF1	A2
11141903	FAST kinase domain-containing protein 5 [Homo sapiens]	1	0	FASTKD5	A2
11276069	dystrobrevin beta isoform 1 [Homo sapiens]	1	0	DTNB	A2
11345462	signal peptidase complex subunit 3 [Homo sapiens]	1	0	SPCS3	A2
11345492	serine racemase [Homo sapiens]	1	0	SRR	A2
11386139	1-phosphatidylinositol 4,5-bisphosphate phosphodiesterase beta-3 isoform 1 [Homo sapiens]	1	0	PLCB3	A2
11545918	tubulointerstitial nephritis antigen-like isoform 1 precursor [Homo sapiens]	10	0	TINAGL1	A2
11641243	peptide deformylase, mitochondrial precursor [Homo sapiens]	1	0	PDF	A2
11641289	dimethyladenosine transferase 2, mitochondrial [Homo sapiens]	1	0	TFB2M	A2
12056468	junction plakoglobin [Homo sapiens]	10	0	JUP	A2
12545406	ras GTPase-activating protein 1 isoform 2 [Homo sapiens]	3	0	RASA1	A2
12669909	long-chain-fatty-acid--CoA ligase 4 isoform 2 [Homo sapiens]	3	2	ACSL4	A2
12962937	aladin isoform 1 [Homo sapiens]	1	0	AAAS	A2
13128976	protein YIPF2 [Homo sapiens]	1	0	YIPF2	A2
13129010	ADP-ribose pyrophosphatase, mitochondrial isoform a precursor [Homo sapiens]	1	0	NUDT9	A2
13236516	derlin-1 isoform a [Homo sapiens]	3	0	DERL1	A2
13236583	lys-63-specific deubiquitinase BRCC36 isoform 1 [Homo sapiens]	1	0	BRCC3	A2
13375779	protein rogdi homolog [Homo sapiens]	1	0	ROGDI	A2
13375827	pleckstrin homology domain-containing family F member 2 [Homo sapiens]	1	0	PLEKHF2	A2
13376243	mini-chromosome maintenance complex-binding protein isoform 1 [Homo sapiens]	1	0	MCMBP	A2
13376259	nuclear pore complex protein Nup85 [Homo sapiens]	1	0	NUP85	A2
13378137	tumor necrosis factor receptor type 1-associated DEATH domain protein [Homo sapiens]	3	0	TRADD	A2
13435361	desmocollin-1 isoform Dsc1a preproprotein [Homo sapiens]	1	0	DSC1	A2
13443000	F-box only protein 22 isoform b [Homo sapiens]	3	0	FBXO22	A2
13489095	sialoadhesin precursor [Homo sapiens]	1	0	SIGLEC1	A2
13540523	high mobility group nucleosome-binding domain-containing protein 5 [Homo sapiens]	1	0	HMGN5	A2
13540555	phosphatidylserine synthase 2 [Homo sapiens]	2	0	PTDSS2	A2
13540594	VIP36-like protein isoform 2 precursor [Homo sapiens]	1	0	LMAN2L	A2
13540600	nuclear distribution protein nudE-like 1 isoform B [Homo sapiens]	1	0	NDEL1	A2
13559514	phosphatidylinositol 4-kinase type 2-alpha [Homo sapiens]	3	0	PI4K2A	A2
13562114	tubulin beta-1 chain [Homo sapiens]	0	0	TUBB1	A2
13569885	integral membrane protein 2C isoform 1 [Homo sapiens]	1	0	ITM2C	A2
13775198	SH3 domain-binding glutamic acid-rich-like protein 3 [Homo sapiens]	1	0	SH3BGRL3	A2
13899342	mitochondrial glutamate carrier 2 [Homo sapiens]	1	0	SLC25A18	A2
13904866	60S ribosomal protein L28 isoform 2 [Homo sapiens]	1	0	RPL28	A2
14042943	putative deoxyribonuclease TATDN1 isoform a [Homo sapiens]	1	0	TATDN1	A2
14141170	metastasis-associated protein MTA2 [Homo sapiens]	3	0	MTA2	A2
14149627	ubiquitin carboxyl-terminal hydrolase 15 isoform 2 [Homo sapiens]	1	0	USP15	A2
14149675	cleavage stimulation factor subunit 2 tau variant [Homo sapiens]	1	2	CSTF2T	A2
14149716	protein phosphatase 1 regulatory subunit 12C isoform a [Homo sapiens]	1	0	PPP1R12C	A2
14149738	neurolysin, mitochondrial [Homo sapiens]	2	0	NLN	A2
14150070	coiled-coil-helix-coiled-coil-helix domain-containing protein 5 [Homo sapiens]	1	0	CHCHD5	A2
14150134	coiled-coil-helix-coiled-coil-helix domain-containing protein 6, mitochondrial [Homo sapiens]	1	0	CHCHD6	A2
14165270	39S ribosomal protein L13, mitochondrial [Homo sapiens]	4	0	MRPL13	A2
14165274	protein Hook homolog 3 [Homo sapiens]	1	0	HOOK3	A2
14589866	aspartyl/asparaginyl beta-hydroxylase isoform a [Homo sapiens]	3	0	ASPH	A2
14589920	protocadherin-11 X-linked isoform c precursor [Homo sapiens]	1	0	PCDH11X	A2
14589922	protocadherin-11 X-linked isoform d precursor [Homo sapiens]	1	0	PCDH11X	A2
14591919	vesicle-trafficking protein SEC22a [Homo sapiens]	1	0	SEC22A	A2
14602433	carbohydrate-responsive element-binding protein isoform alpha [Homo sapiens]	1	0	MLXIPL	A2
14602435	carbohydrate-responsive element-binding protein isoform beta [Homo sapiens]	1	0	MLXIPL	A2
14602437	carbohydrate-responsive element-binding protein isoform gamma [Homo sapiens]	1	0	MLXIPL	A2
14602439	carbohydrate-responsive element-binding protein isoform delta [Homo sapiens]	1	0	MLXIPL	A2
14861836	alpha-1,3/1,6-mannosyltransferase ALG2 [Homo sapiens]	3	0	ALG2	A2
14916483	caspase-6 isoform alpha preproprotein [Homo sapiens]	1	0	CASP6	A2
14916485	caspase-6 isoform beta [Homo sapiens]	1	0	CASP6	A2
15011972	rho guanine nucleotide exchange factor 1 isoform 2 [Homo sapiens]	3	0	ARHGEF1	A2
15088795	GPI transamidase component PIG-S [Homo sapiens]	4	0	PIGS	A2
15100175	1-acyl-sn-glycerol-3-phosphate acyltransferase alpha [Homo sapiens]	2	0	AGPAT1	A2
15147335	nuclear receptor coactivator 5 [Homo sapiens]	1	0	NCOA5	A2
15147341	dystrobrevin beta isoform 3 [Homo sapiens]	1	0	DTNB	A2
15431310	keratin, type I cytoskeletal 14 [Homo sapiens]	3	0	KRT14	A2
15529984	armadillo repeat-containing protein 6 isoform 2 [Homo sapiens]	1	0	ARMC6	A2
15718675	arachidonate 5-lipoxygenase-activating protein isoform 1 [Homo sapiens]	1	0	ALOX5AP	A2
15718704	caspase-8 isoform A precursor [Homo sapiens]	1	0	CASP8	A2
15718706	caspase-8 isoform B precursor [Homo sapiens]	1	0	CASP8	A2
15718712	caspase-8 isoform E [Homo sapiens]	1	0	CASP8	A2
15718761	GTPase KRas isoform b precursor [Homo sapiens]	1	0	KRAS	A2
15718763	GTPase KRas isoform a precursor [Homo sapiens]	1	0	KRAS	A2
15890086	collagen alpha-5(IV) chain isoform 2 precursor [Homo sapiens]	1	0	COL4A5	A2
16332360	cyclin-dependent kinase 11B isoform 3 [Homo sapiens]	2	0	CDK11B	A2
16418361	protein RFT1 homolog [Homo sapiens]	1	0	RFT1	A2
16753207	ubiquilin-2 [Homo sapiens]	1	0	UBQLN2	A2
16933567	ras-related protein Rab-8A [Homo sapiens]	1	0	RAB8A	A2
16950597	28S ribosomal protein S33, mitochondrial [Homo sapiens]	1	0	MRPS33	A2
17017967	barttin [Homo sapiens]	1	0	BSND	A2
17017976	protein Wnt-9b precursor [Homo sapiens]	2	0	WNT9B	A2
17149830	ARF GTPase-activating protein GIT2 isoform 1 [Homo sapiens]	1	0	GIT2	A2
17149834	sortilin isoform 1 preproprotein [Homo sapiens]	3	0	SORT1	A2
17149836	peptidyl-prolyl cis-trans isomerase FKBP1A isoform a [Homo sapiens]	1	0	FKBP1A	A2
17298690	poly(U)-binding-splicing factor PUF60 isoform b [Homo sapiens]	4	0	PUF60	A2
17402871	BRCA2 and CDKN1A-interacting protein isoform BCCIPbeta [Homo sapiens]	1	0	BCCIP	A2
17402873	BRCA2 and CDKN1A-interacting protein isoform C [Homo sapiens]	1	0	BCCIP	A2
17402904	exosome complex component MTR3 [Homo sapiens]	2	0	EXOSC6	A2
17978477	vacuolar protein sorting-associated protein 11 homolog [Homo sapiens]	1	0	VPS11	A2
17978485	vacuolar protein sorting-associated protein 18 homolog [Homo sapiens]	5	0	VPS18	A2
17978512	poly(U)-binding-splicing factor PUF60 isoform a [Homo sapiens]	4	0	PUF60	A2
17986005	major histocompatibility complex, class II, DR beta 3 precursor [Homo sapiens]	1	0	HLA-DRB3	A2
18087833	peroxisomal membrane protein 11C isoform 1 [Homo sapiens]	1	0	PEX11G	A2
18087855	dynein light chain 2, cytoplasmic [Homo sapiens]	2	0	DYNLL2	A2
18104967	prostaglandin G/H synthase 1 isoform 1 precursor [Homo sapiens]	1	0	PTGS1	A2
18104969	prostaglandin G/H synthase 1 isoform 2 precursor [Homo sapiens]	1	0	PTGS1	A2
18104971	protein tyrosine phosphatase type IVA 2 isoform 1 [Homo sapiens]	1	0	PTP4A2	A2
18104989	tyrosine-protein phosphatase non-receptor type 6 isoform 1 [Homo sapiens]	1	0	PTPN6	A2
18104991	tyrosine-protein phosphatase non-receptor type 6 isoform 2 [Homo sapiens]	1	0	PTPN6	A2
18104993	tyrosine-protein phosphatase non-receptor type 6 isoform 3 [Homo sapiens]	1	0	PTPN6	A2
18105056	vacuolar protein sorting-associated protein 33A [Homo sapiens]	2	0	VPS33A	A2
18201909	vascular cell adhesion protein 1 isoform b precursor [Homo sapiens]	1	0	VCAM1	A2
18426975	HLA class II histocompatibility antigen, DQ alpha 1 chain precursor [Homo sapiens]	1	0	HLA-DQA1	A2
18644734	beta-catenin-like protein 1 [Homo sapiens]	3	0	CTNNBL1	A2
18765709	inositol polyphosphate 5-phosphatase K isoform 1 [Homo sapiens]	1	0	INPP5K	A2
18860916	5'-3' exoribonuclease 2 [Homo sapiens]	9	0	XRN2	A2
19526773	ubiquitin-like-conjugating enzyme ATG3 [Homo sapiens]	1	0	ATG3	A2
19718741	oxysterol-binding protein-related protein 1 isoform 2 [Homo sapiens]	1	0	OSBPL1A	A2
19718746	oxysterol-binding protein-related protein 1 isoform 1 [Homo sapiens]	1	0	OSBPL1A	A2
19718759	myoferlin isoform b [Homo sapiens]	8	0	MYOF	A2
19743803	fibulin-5 precursor [Homo sapiens]	3	0	FBLN5	A2
19913369	transducin beta-like protein 3 [Homo sapiens]	1	0	TBL3	A2
19923260	ras-related protein Rab-4A isoform 1 [Homo sapiens]	1	0	RAB4A	A2
19923640	ribosome-releasing factor 2, mitochondrial isoform 1 [Homo sapiens]	1	0	GFM2	A2
19923665	BRI3-binding protein precursor [Homo sapiens]	1	0	BRI3BP	A2
19923717	E3 ubiquitin-protein ligase DTX3L [Homo sapiens]	1	0	DTX3L	A2
19923761	multiple inositol polyphosphate phosphatase 1 isoform 1 precursor [Homo sapiens]	1	0	MINPP1	A2
19923812	oxysterol-binding protein-related protein 10 isoform 1 [Homo sapiens]	1	1	OSBPL10	A2
19923855	synapse-associated protein 1 [Homo sapiens]	2	0	SYAP1	A2
19923881	glucosamine-6-phosphate isomerase 2 isoform 1 [Homo sapiens]	2	0	GNPDA2	A2
19924145	V-type proton ATPase 116 kDa subunit a isoform 3 isoform a [Homo sapiens]	1	0	TCIRG1	A2
19924175	kinesin-like protein KIF1A isoform 2 [Homo sapiens]	1	0	KIF1A	A2
20070321	nicotinamide mononucleotide adenylyltransferase 1 [Homo sapiens]	1	0	NMNAT1	A2
20070356	protein numb homolog isoform 3 [Homo sapiens]	1	0	NUMB	A2
20127446	integrin beta-5 precursor [Homo sapiens]	3	0	ITGB5	A2
20127457	glycogenin-1 isoform 1 [Homo sapiens]	1	0	GYG1	A2
20127528	beta-parvin isoform b [Homo sapiens]	2	0	PARVB	A2
20143480	phosphatidate cytidylyltransferase 2 [Homo sapiens]	2	0	CDS2	A2
20149547	ribosomal protein S6 kinase alpha-1 isoform a [Homo sapiens]	4	0	RPS6KA1	A2
20149629	probable ATP-dependent RNA helicase DDX47 isoform 1 [Homo sapiens]	1	0	DDX47	A2
20270317	ribosome-recycling factor, mitochondrial isoform 1 precursor [Homo sapiens]	1	0	MRRF	A2
20270343	ADP-ribosylation factor-like protein 8A isoform 1 [Homo sapiens]	0	0	ARL8A	A2
20270367	mitochondrial translocator assembly and maintenance protein 41 homolog precursor [Homo sapiens]	1	0	TAMM41	A2
20270389	HIG1 domain family member 2A, mitochondrial [Homo sapiens]	1	0	HIGD2A	A2
20357575	APOBEC1 complementation factor isoform 2 [Homo sapiens]	1	0	A1CF	A2
21040255	splicing regulatory glutamine/lysine-rich protein 1 isoform b [Homo sapiens]	1	0	SREK1	A2
21040371	ATP-dependent RNA helicase DDX39A [Homo sapiens]	1	0	DDX39A	A2
21071044	probable global transcription activator SNF2L1 isoform a [Homo sapiens]	3	0	SMARCA1	A2
21237725	phosphatidylinositol 4,5-bisphosphate 3-kinase catalytic subunit gamma isoform [Homo sapiens]	0	0	PIK3CG	A2
21237783	conserved oligomeric Golgi complex subunit 1 [Homo sapiens]	4	0	COG1	A2
21264365	nuclear pore complex protein Nup98-Nup96 isoform 1 [Homo sapiens]	1	0	NUP98	A2
21265096	39S ribosomal protein L50, mitochondrial [Homo sapiens]	2	0	MRPL50	A2
21327667	ribosome biogenesis protein BOP1 [Homo sapiens]	1	0	BOP1	A2
21327685	ATP-dependent zinc metalloprotease YME1L1 isoform 1 [Homo sapiens]	2	0	YME1L1	A2
21327701	TATA-binding protein-associated factor 2N isoform 1 [Homo sapiens]	1	0	TAF15	A2
21361202	choline-phosphate cytidylyltransferase B isoform 1 [Homo sapiens]	1	0	PCYT1B	A2
21361204	peroxisomal biogenesis factor 5 isoform b [Homo sapiens]	2	0	PEX5	A2
21361322	tubulin beta-4A chain [Homo sapiens]	2	1	TUBB4A	A2
21361348	U3 small nucleolar RNA-associated protein 14 homolog A isoform 1 [Homo sapiens]	1	0	UTP14A	A2
21361380	vacuolar-sorting protein SNF8 [Homo sapiens]	1	0	SNF8	A2
21361472	E3 ubiquitin-protein ligase NEDD4-like isoform 3 [Homo sapiens]	3	0	NEDD4L	A2
21361709	regulation of nuclear pre-mRNA domain-containing protein 1A [Homo sapiens]	1	0	RPRD1A	A2
21361837	PITH domain-containing protein 1 [Homo sapiens]	1	0	PITHD1	A2
21361912	dnaJ homolog subfamily C member 1 precursor [Homo sapiens]	1	0	DNAJC1	A2
21389433	heat shock protein beta-6 [Homo sapiens]	5	0	HSPB6	A2
21389469	mitochondrial intermembrane space import and assembly protein 40 isoform 2 [Homo sapiens]	1	0	CHCHD4	A2
21464125	muscleblind-like protein 2 isoform 1 [Homo sapiens]	1	0	MBNL2	A2
21536301	signal transducer and activator of transcription 1-alpha/beta isoform beta [Homo sapiens]	7	0	STAT1	A2
21618338	signal transducer and activator of transcription 3 isoform 2 [Homo sapiens]	7	0	STAT3	A2
21618340	signal transducer and activator of transcription 3 isoform 1 [Homo sapiens]	7	0	STAT3	A2
21618344	signal transducer and activator of transcription 5B [Homo sapiens]	4	0	STAT5B	A2
21618347	dual specificity mitogen-activated protein kinase kinase 3 isoform A [Homo sapiens]	3	0	MAP2K3	A2
21618349	dual specificity mitogen-activated protein kinase kinase 3 isoform B [Homo sapiens]	3	0	MAP2K3	A2
21686999	metalloendopeptidase OMA1, mitochondrial precursor [Homo sapiens]	1	0	OMA1	A2
21703352	probable hydrolase PNKD isoform 2 [Homo sapiens]	1	0	PNKD	A2
21735596	programmed cell death protein 4 isoform 1 [Homo sapiens]	2	0	PDCD4	A2
21735598	programmed cell death protein 4 isoform 2 [Homo sapiens]	2	0	PDCD4	A2
21955172	pleckstrin homology-like domain family B member 2 isoform c [Homo sapiens]	1	0	PHLDB2	A2
22027525	rho guanine nucleotide exchange factor 6 [Homo sapiens]	1	0	ARHGEF6	A2
22027528	rho guanine nucleotide exchange factor 7 isoform b [Homo sapiens]	2	0	ARHGEF7	A2
22035554	amyloid beta A4 precursor protein-binding family B member 1 isoform b [Homo sapiens]	1	0	APBB1	A2
22091454	glutathione S-transferase A1 [Homo sapiens]	11	0	GSTA1	A2
22094987	regulatory-associated protein of mTOR isoform 1 [Homo sapiens]	2	0	RPTOR	A2
22202611	carboxypeptidase D isoform 1 precursor [Homo sapiens]	1	0	CPD	A2
22547149	F-box only protein 22 isoform a [Homo sapiens]	3	0	FBXO22	A2
22748747	protein LSM12 homolog [Homo sapiens]	1	0	LSM12	A2
22749079	COMM domain-containing protein 1 [Homo sapiens]	1	0	COMMD1	A2
22749479	protein canopy homolog 4 precursor [Homo sapiens]	1	0	CNPY4	A2
23097250	TIP41-like protein isoform 1 [Homo sapiens]	2	0	TIPRL	A2
23097308	nesprin-1 isoform 2 [Homo sapiens]	2	0	SYNE1	A2
23110955	pro-cathepsin H preproprotein [Homo sapiens]	2	0	CTSH	A2
23199983	GPI-anchor transamidase precursor [Homo sapiens]	1	0	PIGK	A2
23238214	angiotensin-converting enzyme isoform 2 precursor [Homo sapiens]	7	0	ACE	A2
23308607	minor histocompatibility antigen H13 isoform 1 [Homo sapiens]	1	0	HM13	A2
23397653	GPI transamidase component PIG-T isoform 1 precursor [Homo sapiens]	1	0	PIGT	A2
23943858	sorting nexin-8 [Homo sapiens]	2	0	SNX8	A2
23943872	stromal membrane-associated protein 2 isoform 1 [Homo sapiens]	1	0	SMAP2	A2
24119166	putative hydrolase RBBP9 [Homo sapiens]	1	0	RBBP9	A2
24234699	keratin, type I cytoskeletal 19 [Homo sapiens]	16	1	KRT19	A2
24307953	iron-sulfur cluster assembly enzyme ISCU, mitochondrial isoform ISCU1 [Homo sapiens]	1	0	ISCU	A2
24307965	UBX domain-containing protein 4 [Homo sapiens]	1	0	UBXN4	A2
24307969	cytoplasmic FMR1-interacting protein 1 isoform a [Homo sapiens]	8	4	CYFIP1	A2
24308043	putative adenosylhomocysteinase 3 isoform a [Homo sapiens]	2	5	AHCYL2	A2
24308097	monoacylglycerol lipase ABHD12 isoform b [Homo sapiens]	2	0	ABHD12	A2
24308127	dnaJ homolog subfamily C member 10 isoform 1 precursor [Homo sapiens]	3	0	DNAJC10	A2
24308334	constitutive coactivator of peroxisome proliferator-activated receptor gamma [Homo sapiens]	1	0	FAM120B	A2
24430146	nuclear pore complex protein Nup153 isoform 2 [Homo sapiens]	1	0	NUP153	A2
24430192	keratin, type I cytoskeletal 16 [Homo sapiens]	3	0	KRT16	A2
24432026	kelch-like protein 22 [Homo sapiens]	1	0	KLHL22	A2
24586663	DCC-interacting protein 13-beta isoform 1 [Homo sapiens]	1	0	APPL2	A2
24762236	pre-mRNA-splicing factor 38A [Homo sapiens]	1	0	PRPF38A	A2
24797076	HLA class II histocompatibility antigen, DP beta 1 chain precursor [Homo sapiens]	1	0	HLA-DPB1	A2
24797143	sorting nexin-14 isoform b [Homo sapiens]	1	0	SNX14	A2
24797145	sorting nexin-14 isoform a [Homo sapiens]	1	0	SNX14	A2
24850117	misshapen-like kinase 1 isoform 2 [Homo sapiens]	1	0	MINK1	A2
25286703	uncharacterized protein KIAA2013 precursor [Homo sapiens]	1	0	KIAA2013	A2
25306287	ribosome-releasing factor 2, mitochondrial isoform 2 [Homo sapiens]	1	0	GFM2	A2
25453484	ubiquinone biosynthesis protein COQ7 homolog isoform 1 [Homo sapiens]	1	0	COQ7	A2
26051204	calcium/calmodulin-dependent protein kinase type II subunit beta isoform 1 [Homo sapiens]	1	0	CAMK2B	A2
26051206	calcium/calmodulin-dependent protein kinase type II subunit beta isoform 2 [Homo sapiens]	1	0	CAMK2B	A2
26051208	calcium/calmodulin-dependent protein kinase type II subunit beta isoform 3 [Homo sapiens]	1	0	CAMK2B	A2
26051210	calcium/calmodulin-dependent protein kinase type II subunit beta isoform 4 [Homo sapiens]	1	0	CAMK2B	A2
26051212	calcium/calmodulin-dependent protein kinase type II subunit beta isoform 5 [Homo sapiens]	1	0	CAMK2B	A2
26051214	calcium/calmodulin-dependent protein kinase type II subunit beta isoform 6 [Homo sapiens]	1	0	CAMK2B	A2
26051216	calcium/calmodulin-dependent protein kinase type II subunit beta isoform 7 [Homo sapiens]	1	0	CAMK2B	A2
26051218	calcium/calmodulin-dependent protein kinase type II subunit beta isoform 8 [Homo sapiens]	1	0	CAMK2B	A2
26667177	39S ribosomal protein L46, mitochondrial [Homo sapiens]	3	0	MRPL46	A2
26667191	calcium/calmodulin-dependent protein kinase type II subunit gamma isoform 4 [Homo sapiens]	1	0	CAMK2G	A2
26667196	calcium/calmodulin-dependent protein kinase type II subunit gamma isoform 2 [Homo sapiens]	1	0	CAMK2G	A2
26667203	calcium/calmodulin-dependent protein kinase type II subunit gamma isoform 1 [Homo sapiens]	1	0	CAMK2G	A2
26667211	calcium/calmodulin-dependent protein kinase type II subunit gamma isoform 6 [Homo sapiens]	1	0	CAMK2G	A2
27151736	dnaJ homolog subfamily B member 2 isoform b [Homo sapiens]	1	0	DNAJB2	A2
27262645	ataxin-2-like protein isoform B [Homo sapiens]	1	0	ATXN2L	A2
27262647	ataxin-2-like protein isoform A [Homo sapiens]	1	0	ATXN2L	A2
27262649	ataxin-2-like protein isoform C [Homo sapiens]	1	0	ATXN2L	A2
27262651	ataxin-2-like protein isoform D [Homo sapiens]	1	0	ATXN2L	A2
27262653	ataxin-2-like protein isoform E [Homo sapiens]	1	0	ATXN2L	A2
27436917	misshapen-like kinase 1 isoform 3 [Homo sapiens]	1	0	MINK1	A2
27477136	zinc finger CCCH-type antiviral protein 1 isoform 1 [Homo sapiens]	4	0	ZC3HAV1	A2
27477138	zinc finger CCCH-type antiviral protein 1 isoform 2 [Homo sapiens]	3	0	ZC3HAV1	A2
27544941	unconventional myosin-If [Homo sapiens]	1	0	MYO1F	A2
27545326	SWI/SNF-related matrix-associated actin-dependent regulator of chromatin subfamily B member 1 isoform a [Homo sapiens]	1	0	SMARCB1	A2
27597059	dnaJ homolog subfamily C member 9 [Homo sapiens]	1	0	DNAJC9	A2
27735029	MOB kinase activator 1B isoform 2 [Homo sapiens]	2	0	MOB1B	A2
27754771	protocadherin-1 isoform 1 precursor [Homo sapiens]	1	0	PCDH1	A2
27754773	protocadherin-1 isoform 2 precursor [Homo sapiens]	2	0	PCDH1	A2
27883866	synembryn-A [Homo sapiens]	4	0	RIC8A	A2
28173564	keratin, type II cytoskeletal 73 [Homo sapiens]	0	0	KRT73	A2
28302131	hemoglobin subunit gamma-1 [Homo sapiens]	1	0	HBG1	A2
28372523	intraflagellar transport protein 20 homolog isoform 2 [Homo sapiens]	1	0	IFT20	A2
28372533	protein kish-A precursor [Homo sapiens]	1	0	TMEM167A	A2
28416436	ADP-ribosylation factor GTPase-activating protein 1 isoform b [Homo sapiens]	1	0	ARFGAP1	A2
28557745	zinc-binding alcohol dehydrogenase domain-containing protein 2 [Homo sapiens]	2	0	ZADH2	A2
28559039	mediator of RNA polymerase II transcription subunit 1 [Homo sapiens]	1	0	MED1	A2
28626504	fermitin family homolog 3 short form [Homo sapiens]	2	0	FERMT3	A2
28875797	chromatin target of PRMT1 protein isoform 1 [Homo sapiens]	1	0	CHTOP	A2
29540562	armadillo repeat-containing X-linked protein 2 [Homo sapiens]	1	0	ARMCX2	A2
29725607	protein unc-45 homolog A isoform 2 [Homo sapiens]	7	0	UNC45A	A2
29788768	tubulin beta-2B chain [Homo sapiens]	3	0	TUBB2B	A2
29789060	C2 domain-containing protein 5 [Homo sapiens]	1	0	C2CD5	A2
30089916	phosphofurin acidic cluster sorting protein 1 [Homo sapiens]	3	0	PACS1	A2
30181233	leucine-rich repeat and calponin homology domain-containing protein 4 [Homo sapiens]	1	0	LRCH4	A2
30181236	copine-2 [Homo sapiens]	0	0	CPNE2	A2
30410794	proteasome activator complex subunit 3 isoform 1 [Homo sapiens]	4	0	PSME3	A2
30410796	proteasome activator complex subunit 3 isoform 2 [Homo sapiens]	4	0	PSME3	A2
30410798	cysteine protease ATG4B isoform b [Homo sapiens]	1	0	ATG4B	A2
30578410	dolichyl-diphosphooligosaccharide--protein glycosyltransferase subunit STT3B [Homo sapiens]	6	1	STT3B	A2
30581109	minor histocompatibility antigen H13 isoform 2 [Homo sapiens]	1	0	HM13	A2
30581111	minor histocompatibility antigen H13 isoform 3 [Homo sapiens]	1	0	HM13	A2
31077205	hepatocyte nuclear factor 4-alpha isoform b [Homo sapiens]	1	0	HNF4A	A2
31077209	hepatocyte nuclear factor 4-alpha isoform c [Homo sapiens]	1	0	HNF4A	A2
31083280	serine/threonine-protein phosphatase 2A 56 kDa regulatory subunit delta isoform isoform 2 [Homo sapiens]	1	0	PPP2R5D	A2
31083288	serine/threonine-protein phosphatase 2A 56 kDa regulatory subunit delta isoform isoform 3 [Homo sapiens]	1	0	PPP2R5D	A2
31377697	procollagen galactosyltransferase 1 precursor [Homo sapiens]	7	0	COLGALT1	A2
31377775	glutamate dehydrogenase 2, mitochondrial precursor [Homo sapiens]	15	0	GLUD2	A2
31542528	adaptin ear-binding coat-associated protein 1 [Homo sapiens]	1	0	NECAP1	A2
31542745	protein wntless homolog isoform 1 precursor [Homo sapiens]	1	0	WLS	A2
31542868	glycogen [starch] synthase, muscle isoform 1 [Homo sapiens]	3	0	GYS1	A2
31543164	THO complex subunit 6 homolog isoform 1 [Homo sapiens]	2	0	THOC6	A2
31543385	choline-phosphate cytidylyltransferase A [Homo sapiens]	2	0	PCYT1A	A2
31543397	phosphoglycerate kinase 2 [Homo sapiens]	1	0	PGK2	A2
31543415	growth arrest and DNA damage-inducible proteins-interacting protein 1 [Homo sapiens]	4	0	GADD45GIP1	A2
31543615	short-chain dehydrogenase/reductase 3 [Homo sapiens]	1	0	DHRS3	A2
31543831	tubulin gamma-1 chain [Homo sapiens]	5	0	TUBG1	A2
31563366	39S ribosomal protein L55, mitochondrial isoform a [Homo sapiens]	1	0	MRPL55	A2
31652236	protein CASP isoform b [Homo sapiens]	2	0	CUX1	A2
31652238	protein CASP isoform c [Homo sapiens]	1	0	CUX1	A2
31652249	lipopolysaccharide-binding protein precursor [Homo sapiens]	1	0	LBP	A2
31881740	solute carrier family 12 member 9 isoform 1 [Homo sapiens]	6	0	SLC12A9	A2
31982936	sphingosine-1-phosphate lyase 1 [Homo sapiens]	1	0	SGPL1	A2
32307144	procollagen-lysine,2-oxoglutarate 5-dioxygenase 1 precursor [Homo sapiens]	2	0	PLOD1	A2
32469515	nucleoside diphosphate-linked moiety X motif 8, mitochondrial isoform 2 [Homo sapiens]	1	0	NUDT8	A2
32483399	serine/threonine-protein kinase PAK 2 [Homo sapiens]	3	0	PAK2	A2
32490557	poly(A) polymerase alpha isoform 1 [Homo sapiens]	1	0	PAPOLA	A2
32526896	armadillo repeat-containing protein 8 isoform 2 [Homo sapiens]	1	0	ARMC8	A2
32528306	replication factor C subunit 1 isoform 1 [Homo sapiens]	1	0	RFC1	A2
32567786	keratin, type II cytoskeletal 79 [Homo sapiens]	0	0	KRT79	A2
33356163	eukaryotic translation initiation factor 1A, Y-chromosomal [Homo sapiens]	2	0	EIF1AY	A2
33356174	pinin [Homo sapiens]	2	0	PNN	A2
33356541	phospholipid transfer protein isoform b precursor [Homo sapiens]	1	0	PLTP	A2
33457316	pleckstrin homology domain-containing family O member 2 isoform 1 [Homo sapiens]	1	0	PLEKHO2	A2
33457344	conserved oligomeric Golgi complex subunit 6 isoform 1 [Homo sapiens]	1	0	COG6	A2
33469947	engulfment and cell motility protein 2 [Homo sapiens]	4	0	ELMO2	A2
33469970	kynurenine/alpha-aminoadipate aminotransferase, mitochondrial [Homo sapiens]	1	0	AADAT	A2
33469985	peptidyl-prolyl cis-trans isomerase FKBP9 precursor [Homo sapiens]	1	0	FKBP9	A2
33589814	protein zer-1 homolog [Homo sapiens]	2	0	ZER1	A2
33636738	cAMP-dependent protein kinase catalytic subunit beta isoform 1 [Homo sapiens]	1	0	PRKACB	A2
33667109	dehydrogenase/reductase SDR family member 2 isoform 1 [Homo sapiens]	1	0	DHRS2	A2
33859670	leucine-rich repeat and calponin homology domain-containing protein 1 isoform 2 [Homo sapiens]	1	0	LRCH1	A2
33946278	cofilin-2 isoform 1 [Homo sapiens]	2	0	CFL2	A2
34147456	TBC domain-containing protein kinase-like protein isoform c [Homo sapiens]	1	0	TBCK	A2
34147498	transmembrane protein 70, mitochondrial isoform a [Homo sapiens]	1	0	TMEM70	A2
34147637	COP9 signalosome complex subunit 6 [Homo sapiens]	1	0	COPS6	A2
34303926	probable proline--tRNA ligase, mitochondrial precursor [Homo sapiens]	2	0	PARS2	A2
34419635	heat shock 70 kDa protein 6 [Homo sapiens]	0	0	HSPA6	A2
34452173	integrin alpha-X precursor [Homo sapiens]	1	0	ITGAX	A2
34452693	vacuolar protein sorting-associated protein 28 homolog isoform 2 [Homo sapiens]	1	0	VPS28	A2
34577047	bullous pemphigoid antigen 1 isoform 1 [Homo sapiens]	1	0	DST	A2
34577049	bullous pemphigoid antigen 1 isoform 1eA precursor [Homo sapiens]	1	0	DST	A2
34577055	F-box only protein 30 [Homo sapiens]	1	0	FBXO30	A2
34577059	perilipin-2 [Homo sapiens]	1	0	PLIN2	A2
37537701	serine/threonine-protein phosphatase 6 regulatory subunit 2 isoform 3 [Homo sapiens]	1	0	PPP6R2	A2
37577095	dystrobrevin beta isoform 4 [Homo sapiens]	1	0	DTNB	A2
37577097	dystrobrevin beta isoform 5 [Homo sapiens]	1	0	DTNB	A2
37577099	dystrobrevin beta isoform 2 [Homo sapiens]	1	0	DTNB	A2
37577148	NCK-interacting protein with SH3 domain isoform 2 [Homo sapiens]	2	0	NCKIPSD	A2
37594457	ADP-ribose pyrophosphatase, mitochondrial isoform b [Homo sapiens]	1	0	NUDT9	A2
37620194	glucosamine 6-phosphate N-acetyltransferase [Homo sapiens]	1	0	GNPNAT1	A2
37694062	aquaporin-1 isoform 1 [Homo sapiens]	2	0	AQP1	A2
38016914	SAM domain and HD domain-containing protein 1 [Homo sapiens]	7	0	SAMHD1	A2
38016947	complement C5 preproprotein [Homo sapiens]	3	0	C5	A2
38045913	nucleoside diphosphate kinase A isoform a [Homo sapiens]	3	0	NME1	A2
38045942	NEDD8-activating enzyme E1 catalytic subunit isoform 1 [Homo sapiens]	1	0	UBA3	A2
38045944	NEDD8-activating enzyme E1 catalytic subunit isoform 2 [Homo sapiens]	1	0	UBA3	A2
38157986	ubiquitin/ISG15-conjugating enzyme E2 L6 isoform 2 [Homo sapiens]	1	0	UBE2L6	A2
38195082	von Willebrand factor A domain-containing protein 5A isoform 2 [Homo sapiens]	2	0	VWA5A	A2
38202222	leucine-rich repeat transmembrane protein FLRT3 precursor [Homo sapiens]	1	0	FLRT3	A2
38327029	ubiquitin conjugation factor E4 A isoform 1 [Homo sapiens]	2	0	UBE4A	A2
38373671	protein transport protein Sec24C [Homo sapiens]	10	0	SEC24C	A2
38569484	kinesin-like protein KIF21A isoform 2 [Homo sapiens]	1	0	KIF21A	A2
38570062	Golgi to ER traffic protein 4 homolog [Homo sapiens]	1	0	GET4	A2
38570156	5'-nucleotidase domain-containing protein 1 [Homo sapiens]	1	0	NT5DC1	A2
38679890	solute carrier organic anion transporter family member 4C1 [Homo sapiens]	2	0	SLCO4C1	A2
38679914	N-alpha-acetyltransferase 25, NatB auxiliary subunit [Homo sapiens]	1	0	NAA25	A2
38683849	acidic fibroblast growth factor intracellular-binding protein isoform a [Homo sapiens]	1	0	FIBP	A2
38788333	remodeling and spacing factor 1 [Homo sapiens]	2	0	RSF1	A2
39777604	rho guanine nucleotide exchange factor 1 isoform 3 [Homo sapiens]	3	0	ARHGEF1	A2
39777606	rho guanine nucleotide exchange factor 1 isoform 1 [Homo sapiens]	3	0	ARHGEF1	A2
39777610	semaphorin-4B precursor [Homo sapiens]	1	0	SEMA4B	A2
39930469	ribosome production factor 2 homolog [Homo sapiens]	1	0	RPF2	A2
39995076	trafficking protein particle complex subunit 11 isoform a [Homo sapiens]	1	0	TRAPPC11	A2
39995078	trafficking protein particle complex subunit 11 isoform b [Homo sapiens]	1	0	TRAPPC11	A2
39995084	integrator complex subunit 3 [Homo sapiens]	2	0	INTS3	A2
40068512	plasma alpha-L-fucosidase precursor [Homo sapiens]	2	0	FUCA2	A2
40217805	polynucleotide 5'-hydroxyl-kinase NOL9 [Homo sapiens]	1	0	NOL9	A2
40254446	cullin-5 [Homo sapiens]	7	0	CUL5	A2
40317624	ribosome-recycling factor, mitochondrial isoform 2 precursor [Homo sapiens]	1	0	MRRF	A2
40548422	charged multivesicular body protein 4a [Homo sapiens]	2	0	CHMP4A	A2
40807485	pre-mRNA-processing factor 6 [Homo sapiens]	2	0	PRPF6	A2
41281564	WD repeat-containing protein 37 [Homo sapiens]	2	0	WDR37	A2
41281591	muscleblind-like protein 1 isoform a [Homo sapiens]	1	0	MBNL1	A2
41281656	CD99 antigen-like protein 2 isoform 3 precursor [Homo sapiens]	1	0	CD99L2	A2
41281670	CD99 antigen-like protein 2 isoform 2 precursor [Homo sapiens]	1	0	CD99L2	A2
41281905	fermitin family homolog 3 long form [Homo sapiens]	2	0	FERMT3	A2
41281996	HEAT repeat-containing protein 3 [Homo sapiens]	1	0	HEATR3	A2
41327685	ubiquinol-cytochrome c reductase complex chaperone CBP3 homolog isoform a [Homo sapiens]	1	0	UQCC	A2
41327715	TP53-regulating kinase [Homo sapiens]	2	0	TP53RK	A2
41327769	rho guanine nucleotide exchange factor 18 isoform a [Homo sapiens]	1	0	ARHGEF18	A2
41327776	probable ATP-dependent RNA helicase DDX47 isoform 2 [Homo sapiens]	1	0	DDX47	A2
41350216	chitobiosyldiphosphodolichol beta-mannosyltransferase [Homo sapiens]	2	0	ALG1	A2
41350320	melanoma-associated antigen D2 [Homo sapiens]	3	0	MAGED2	A2
41393547	neuroblastoma-amplified sequence [Homo sapiens]	2	0	NBAS	A2
41393559	kinesin-like protein KIF1B isoform alpha [Homo sapiens]	1	0	KIF1B	A2
41393563	kinesin-like protein KIF1B isoform b [Homo sapiens]	1	0	KIF1B	A2
41393575	glycerol kinase 2 [Homo sapiens]	2	0	GK2	A2
41393599	coproporphyrinogen-III oxidase, mitochondrial precursor [Homo sapiens]	2	0	CPOX	A2
42475558	protein SMG7 isoform 1 [Homo sapiens]	1	0	SMG7	A2
42476070	protein SMG7 isoform 2 [Homo sapiens]	1	0	SMG7	A2
42476296	tropomyosin beta chain isoform 1 [Homo sapiens]	0	0	TPM2	A2
42544121	vacuolar protein sorting-associated protein 13C isoform 1A [Homo sapiens]	10	0	VPS13C	A2
42544144	PDZ domain-containing protein GIPC1 isoform 1 [Homo sapiens]	3	0	GIPC1	A2
42544146	PDZ domain-containing protein GIPC1 isoform 2 [Homo sapiens]	2	0	GIPC1	A2
42558246	lysocardiolipin acyltransferase 1 isoform 1 [Homo sapiens]	1	0	LCLAT1	A2
42560246	DNA-directed RNA polymerases I and III subunit RPAC1 [Homo sapiens]	1	0	POLR1C	A2
42794754	long-chain-fatty-acid--CoA ligase 3 [Homo sapiens]	2	0	ACSL3	A2
42794769	serine/threonine-protein kinase PAK 1 isoform 2 [Homo sapiens]	2	0	PAK1	A2
45007007	2'-5'-oligoadenylate synthase 3 [Homo sapiens]	1	0	OAS3	A2
45333906	COMM domain-containing protein 6 isoform b [Homo sapiens]	1	0	COMMD6	A2
45333909	COMM domain-containing protein 6 isoform a [Homo sapiens]	1	0	COMMD6	A2
45439355	transcription elongation factor A protein 1 isoform 2 [Homo sapiens]	1	0	TCEA1	A2
45504382	dnaJ homolog subfamily C member 5 [Homo sapiens]	1	0	DNAJC5	A2
45580688	complement component C7 precursor [Homo sapiens]	7	0	C7	A2
45580700	ectonucleoside triphosphate diphosphohydrolase 1 isoform 1 [Homo sapiens]	2	0	ENTPD1	A2
45597175	TBC1 domain family member 9B isoform a [Homo sapiens]	2	0	TBC1D9B	A2
45597177	TBC1 domain family member 9B isoform b [Homo sapiens]	2	0	TBC1D9B	A2
46411164	muscleblind-like protein 1 isoform b [Homo sapiens]	1	0	MBNL1	A2
46411166	muscleblind-like protein 1 isoform c [Homo sapiens]	1	0	MBNL1	A2
46411168	muscleblind-like protein 1 isoform d [Homo sapiens]	1	0	MBNL1	A2
46411170	muscleblind-like protein 1 isoform e [Homo sapiens]	1	0	MBNL1	A2
46411172	muscleblind-like protein 1 isoform f [Homo sapiens]	1	0	MBNL1	A2
46411174	muscleblind-like protein 1 isoform g [Homo sapiens]	1	0	MBNL1	A2
46411180	muscleblind-like protein 2 isoform 3 [Homo sapiens]	1	0	MBNL2	A2
46592991	GRIP1-associated protein 1 isoform 1 [Homo sapiens]	1	0	GRIPAP1	A2
46852164	alpha-mannosidase 2C1 isoform 1 [Homo sapiens]	3	0	MAN2C1	A2
46852174	kinesin-like protein KIF3A [Homo sapiens]	1	0	KIF3A	A2
46852390	coiled-coil domain-containing protein 6 [Homo sapiens]	3	0	CCDC6	A2
46877068	5'-AMP-activated protein kinase catalytic subunit alpha-2 [Homo sapiens]	1	0	PRKAA2	A2
46909587	cAMP-dependent protein kinase catalytic subunit beta isoform 3 [Homo sapiens]	2	0	PRKACB	A2
47086495	biogenesis of lysosome-related organelles complex 1 subunit 3 [Homo sapiens]	2	0	BLOC1S3	A2
47086907	lysophosphatidylcholine acyltransferase 2 [Homo sapiens]	1	0	LPCAT2	A2
47132589	serine/threonine-protein kinase N1 isoform 2 [Homo sapiens]	2	0	PKN1	A2
47132591	serine/threonine-protein kinase N1 isoform 1 [Homo sapiens]	2	0	PKN1	A2
47132611	cysteine protease ATG4B isoform a [Homo sapiens]	1	0	ATG4B	A2
47132620	keratin, type II cytoskeletal 2 epidermal [Homo sapiens]	1	0	KRT2	A2
47174864	exosome complex component RRP46 [Homo sapiens]	1	0	EXOSC5	A2
47419930	chondroitin sulfate proteoglycan 4 precursor [Homo sapiens]	1	0	CSPG4	A2
47458045	armadillo repeat-containing protein 8 isoform 1 [Homo sapiens]	1	0	ARMC8	A2
47458820	signal transducer and activator of transcription 3 isoform 3 [Homo sapiens]	7	0	STAT3	A2
47519616	tropomyosin beta chain isoform 2 [Homo sapiens]	2	0	TPM2	A2
47680169	3-phosphoinositide-dependent protein kinase 1 isoform 2 [Homo sapiens]	1	0	PDPK1	A2
47825361	F-box only protein 50 [Homo sapiens]	1	0	NCCRP1	A2
47933387	solute carrier family 2, facilitated glucose transporter member 9 isoform 1 [Homo sapiens]	3	0	SLC2A9	A2
47933389	solute carrier family 2, facilitated glucose transporter member 9 isoform 2 [Homo sapiens]	3	0	SLC2A9	A2
47933397	lanosterol synthase isoform 1 [Homo sapiens]	2	0	LSS	A2
48255935	CD44 antigen isoform 1 precursor [Homo sapiens]	2	0	CD44	A2
48255937	CD44 antigen isoform 2 precursor [Homo sapiens]	2	0	CD44	A2
48255939	CD44 antigen isoform 3 precursor [Homo sapiens]	2	0	CD44	A2
48255941	CD44 antigen isoform 4 precursor [Homo sapiens]	2	0	CD44	A2
48255957	plasma membrane calcium-transporting ATPase 4 isoform 4b [Homo sapiens]	1	0	ATP2B4	A2
48255959	plasma membrane calcium-transporting ATPase 4 isoform 4a [Homo sapiens]	1	0	ATP2B4	A2
49533617	sterol O-acyltransferase 1 isoform 1 [Homo sapiens]	1	0	SOAT1	A2
50234893	pleckstrin homology domain-containing family A member 1 isoform 1 [Homo sapiens]	2	0	PLEKHA1	A2
50345875	arginyl-tRNA--protein transferase 1 isoform 2 [Homo sapiens]	1	0	ATE1	A2
50541965	dimethylaniline monooxygenase [N-oxide-forming] 3 [Homo sapiens]	1	0	FMO3	A2
50592996	tubulin beta-3 chain isoform 1 [Homo sapiens]	1	1	TUBB3	A2
50593008	protein lifeguard 3 [Homo sapiens]	1	0	TMBIM1	A2
50659059	lysocardiolipin acyltransferase 1 isoform 2 [Homo sapiens]	1	0	LCLAT1	A2
50659095	nucleolar RNA helicase 2 isoform 1 [Homo sapiens]	3	0	DDX21	A2
50843837	rho guanine nucleotide exchange factor 40 isoform 1 [Homo sapiens]	1	0	ARHGEF40	A2
50980301	myosin phosphatase Rho-interacting protein isoform 2 [Homo sapiens]	8	0	MPRIP	A2
50980307	myosin phosphatase Rho-interacting protein isoform 1 [Homo sapiens]	8	0	MPRIP	A2
51173711	actin-binding LIM protein 1 isoform a [Homo sapiens]	5	0	ABLIM1	A2
51173713	actin-binding LIM protein 1 isoform b [Homo sapiens]	5	0	ABLIM1	A2
51173717	actin-binding LIM protein 1 isoform s [Homo sapiens]	6	0	ABLIM1	A2
51173730	mothers against decapentaplegic homolog 2 isoform 1 [Homo sapiens]	1	0	SMAD2	A2
51242953	monoglyceride lipase isoform 2 [Homo sapiens]	6	0	MGLL	A2
51477696	beta-parvin isoform a [Homo sapiens]	2	0	PARVB	A2
51479145	brefeldin A-inhibited guanine nucleotide-exchange protein 1 [Homo sapiens]	1	0	ARFGEF1	A2
51944966	potassium-transporting ATPase alpha chain 1 [Homo sapiens]	0	0	ATP4A	A2
51944969	nodal modulator 3 precursor [Homo sapiens]	7	0	NOMO3	A2
52145310	GDH/6PGL endoplasmic bifunctional protein precursor [Homo sapiens]	5	0	H6PD	A2
52485606	formin-like protein 2 [Homo sapiens]	3	0	FMNL2	A2
52630342	HLA class I histocompatibility antigen, Cw-1 alpha chain precursor [Homo sapiens]	1	0	HLA-C	A2
52630425	cytoplasmic protein NCK2 isoform A [Homo sapiens]	1	0	NCK2	A2
52694752	transmembrane glycoprotein NMB isoform a precursor [Homo sapiens]	1	0	GPNMB	A2
53828918	geranylgeranyl transferase type-2 subunit alpha [Homo sapiens]	4	0	RABGGTA	A2
53832021	carboxypeptidase M precursor [Homo sapiens]	3	0	CPM	A2
54112390	voltage-dependent calcium channel subunit alpha-2/delta-1 precursor [Homo sapiens]	1	0	CACNA2D1	A2
54112429	dedicator of cytokinesis protein 7 isoform 2 [Homo sapiens]	1	0	DOCK7	A2
54124343	WASH complex subunit FAM21A [Homo sapiens]	3	0	FAM21A	A2
54144625	protein numb homolog isoform 1 [Homo sapiens]	1	0	NUMB	A2
54144627	protein numb homolog isoform 2 [Homo sapiens]	1	0	NUMB	A2
54144629	protein numb homolog isoform 4 [Homo sapiens]	1	0	NUMB	A2
54607027	integrin beta-4 isoform 2 precursor [Homo sapiens]	1	0	ITGB4	A2
54607033	integrin beta-4 isoform 3 precursor [Homo sapiens]	1	0	ITGB4	A2
54607035	integrin beta-4 isoform 1 precursor [Homo sapiens]	1	0	ITGB4	A2
54607120	lactotransferrin isoform 1 precursor [Homo sapiens]	3	0	LTF	A2
54792082	phosphatidylinositol 4,5-bisphosphate 3-kinase catalytic subunit alpha isoform [Homo sapiens]	1	0	PIK3CA	A2
55741641	kinase D-interacting substrate of 220 kDa [Homo sapiens]	1	0	KIDINS220	A2
55743134	ribosomal protein S6 kinase alpha-1 isoform b [Homo sapiens]	4	2	RPS6KA1	A2
55749504	syntenin-1 isoform 2 [Homo sapiens]	3	0	SDCBP	A2
55749523	syntenin-1 isoform 3 [Homo sapiens]	3	0	SDCBP	A2
55749932	desmin [Homo sapiens]	14	0	DES	A2
55770858	Golgi SNAP receptor complex member 1 isoform 2 [Homo sapiens]	1	0	GOSR1	A2
55770900	ribosome biogenesis protein BRX1 homolog [Homo sapiens]	1	0	BRIX1	A2
55953123	RWD domain-containing protein 1 isoform a [Homo sapiens]	1	0	RWDD1	A2
55953127	RWD domain-containing protein 1 isoform b [Homo sapiens]	1	0	RWDD1	A2
55956801	SWI/SNF-related matrix-associated actin-dependent regulator of chromatin subfamily B member 1 isoform b [Homo sapiens]	1	0	SMARCB1	A2
56117838	secreted frizzled-related protein 1 precursor [Homo sapiens]	1	0	SFRP1	A2
56118219	insulin-like growth factor 2 mRNA-binding protein 2 isoform b [Homo sapiens]	3	0	IGF2BP2	A2
56243522	syntenin-1 isoform 1 [Homo sapiens]	3	0	SDCBP	A2
56243533	stromal cell-derived factor 2-like protein 1 precursor [Homo sapiens]	1	0	SDF2L1	A2
56549111	optineurin [Homo sapiens]	1	0	OPTN	A2
56549113	lariat debranching enzyme [Homo sapiens]	1	0	DBR1	A2
56549129	matrix-remodeling-associated protein 7 isoform 3 precursor [Homo sapiens]	1	0	MXRA7	A2
56549131	matrix-remodeling-associated protein 7 isoform 1 precursor [Homo sapiens]	1	0	MXRA7	A2
56549133	matrix-remodeling-associated protein 7 isoform 2 precursor [Homo sapiens]	1	0	MXRA7	A2
56549645	nuclear pore complex protein Nup98-Nup96 isoform 4 [Homo sapiens]	1	0	NUP98	A2
56676371	cleavage and polyadenylation specificity factor subunit 1 [Homo sapiens]	3	0	CPSF1	A2
56676393	rho GDP-dissociation inhibitor 2 [Homo sapiens]	1	0	ARHGDIB	A2
56682953	epidermal growth factor receptor kinase substrate 8 [Homo sapiens]	8	0	EPS8	A2
56699409	RNA-binding motif protein, X chromosome isoform 1 [Homo sapiens]	1	2	RBMX	A2
56699456	iron-sulfur cluster assembly enzyme ISCU, mitochondrial isoform ISCU2 precursor [Homo sapiens]	1	0	ISCU	A2
56699482	protein FAM98A [Homo sapiens]	2	0	FAM98A	A2
57242755	calsyntenin-1 isoform 2 precursor [Homo sapiens]	1	0	CLSTN1	A2
57242757	calsyntenin-1 isoform 1 precursor [Homo sapiens]	1	0	CLSTN1	A2
57242761	receptor-interacting serine/threonine-protein kinase 1 [Homo sapiens]	1	0	RIPK1	A2
57634534	nuclear pore complex protein Nup205 [Homo sapiens]	5	0	NUP205	A2
58761492	rho guanine nucleotide exchange factor 10-like protein isoform 1 [Homo sapiens]	2	0	ARHGEF10L	A2
58761498	heterogeneous nuclear ribonucleoprotein A1-like 2 [Homo sapiens]	6	0	HNRNPA1L2	A2
58866695	C-type lectin domain family 18 member C precursor [Homo sapiens]	3	0	CLEC18C	A2
59710109	translocase of inner mitochondrial membrane domain-containing protein 1 precursor [Homo sapiens]	3	0	TIMMDC1	A2
59850812	uromodulin precursor [Homo sapiens]	8	0	UMOD	A2
59889578	17-beta-hydroxysteroid dehydrogenase 14 [Homo sapiens]	1	0	HSD17B14	A2
60302912	integral membrane protein 2C isoform 3 [Homo sapiens]	1	0	ITM2C	A2
60302914	integral membrane protein 2C isoform 2 [Homo sapiens]	1	0	ITM2C	A2
61098457	NHL repeat-containing protein 3 isoform a precursor [Homo sapiens]	1	0	NHLRC3	A2
61742775	leucyl-cystinyl aminopeptidase isoform 2 [Homo sapiens]	2	0	LNPEP	A2
61742777	leucyl-cystinyl aminopeptidase isoform 1 [Homo sapiens]	2	0	LNPEP	A2
61742819	deoxycytidylate deaminase isoform b [Homo sapiens]	1	0	DCTD	A2
61742821	deoxycytidylate deaminase isoform a [Homo sapiens]	1	0	DCTD	A2
61743978	stabilin-1 precursor [Homo sapiens]	4	0	STAB1	A2
61835148	fragile X mental retardation syndrome-related protein 1 isoform a [Homo sapiens]	2	0	FXR1	A2
61835164	fragile X mental retardation syndrome-related protein 1 isoform b [Homo sapiens]	2	0	FXR1	A2
61835172	fragile X mental retardation syndrome-related protein 1 isoform c [Homo sapiens]	1	0	FXR1	A2
62241015	RAC-alpha serine/threonine-protein kinase [Homo sapiens]	1	0	AKT1	A2
62241024	ATP-dependent RNA helicase DDX19B isoform 2 [Homo sapiens]	1	0	DDX19B	A2
62422557	serine/threonine-protein kinase PAK 4 isoform 1 [Homo sapiens]	2	0	PAK4	A2
62422563	serine/threonine-protein kinase PAK 4 isoform 2 [Homo sapiens]	2	0	PAK4	A2
62460633	protein SCAF8 [Homo sapiens]	1	0	SCAF8	A2
62548854	BAG family molecular chaperone regulator 5 isoform b [Homo sapiens]	1	0	BAG5	A2
62548856	BAG family molecular chaperone regulator 5 isoform a [Homo sapiens]	1	0	BAG5	A2
62548858	glutamate carboxypeptidase 2 isoform 2 [Homo sapiens]	3	0	FOLH1	A2
62751417	rab-like protein 3 [Homo sapiens]	1	0	RABL3	A2
62821785	NHL repeat-containing protein 3 isoform b [Homo sapiens]	1	0	NHLRC3	A2
62912479	HLA class I histocompatibility antigen, alpha chain E precursor [Homo sapiens]	1	0	HLA-E	A2
63003905	protein phosphatase 1L [Homo sapiens]	1	0	PPM1L	A2
63253298	spermidine synthase [Homo sapiens]	2	0	SRM	A2
64085377	insulin-like growth factor 2 mRNA-binding protein 2 isoform a [Homo sapiens]	3	0	IGF2BP2	A2
64762406	6-phosphofructo-2-kinase/fructose-2,6-bisphosphatase 2 isoform a [Homo sapiens]	4	0	PFKFB2	A2
64762445	6-phosphofructo-2-kinase/fructose-2,6-bisphosphatase 2 isoform b [Homo sapiens]	4	0	PFKFB2	A2
64762484	lys-63-specific deubiquitinase BRCC36 isoform 2 [Homo sapiens]	1	0	BRCC3	A2
65301117	mucin-1 isoform 1 precursor [Homo sapiens]	2	0	MUC1	A2
66347828	vacuolar protein sorting-associated protein 13C isoform 2A [Homo sapiens]	10	0	VPS13C	A2
66347845	vacuolar protein sorting-associated protein 13C isoform 2B [Homo sapiens]	10	0	VPS13C	A2
66348091	vacuolar protein sorting-associated protein 13C isoform 1B [Homo sapiens]	10	0	VPS13C	A2
66363697	pirin [Homo sapiens]	2	0	PIR	A2
66864913	neuropilin-1 isoform c precursor [Homo sapiens]	2	0	NRP1	A2
66912178	neuropilin-1 isoform b precursor [Homo sapiens]	2	0	NRP1	A2
66932982	filamin-binding LIM protein 1 isoform a [Homo sapiens]	2	0	FBLIM1	A2
66932986	filamin-binding LIM protein 1 isoform b [Homo sapiens]	1	0	FBLIM1	A2
66932988	filamin-binding LIM protein 1 isoform c [Homo sapiens]	2	0	FBLIM1	A2
67089165	LETM1 domain-containing protein 1 isoform 1 [Homo sapiens]	1	0	LETMD1	A2
67189007	mucin-1 isoform 2 precursor [Homo sapiens]	2	0	MUC1	A2
67189069	mucin-1 isoform 3 precursor [Homo sapiens]	2	0	MUC1	A2
67190748	complement C4-A isoform 1 preproprotein [Homo sapiens]	12	0	C4A	A2
67782362	ATP-dependent RNA helicase DHX29 [Homo sapiens]	2	0	DHX29	A2
68161546	misshapen-like kinase 1 isoform 4 [Homo sapiens]	1	0	MINK1	A2
68448537	HLA class II histocompatibility antigen gamma chain isoform c [Homo sapiens]	2	0	CD74	A2
68448544	HLA class II histocompatibility antigen gamma chain isoform a [Homo sapiens]	2	0	CD74	A2
69354671	ATP-binding cassette sub-family F member 1 isoform a [Homo sapiens]	4	0	ABCF1	A2
70778918	inter-alpha-trypsin inhibitor heavy chain H2 precursor [Homo sapiens]	4	0	ITIH2	A2
70995396	NAD(P)H dehydrogenase [quinone] 1 isoform b [Homo sapiens]	1	0	NQO1	A2
70995422	NAD(P)H dehydrogenase [quinone] 1 isoform c [Homo sapiens]	1	0	NQO1	A2
71037379	glycogen phosphorylase, liver form isoform 1 [Homo sapiens]	2	0	PYGL	A2
71067336	CD99 antigen-like protein 2 isoform 1 precursor [Homo sapiens]	1	0	CD99L2	A2
71143137	high mobility group protein B3 [Homo sapiens]	1	0	HMGB3	A2
71274107	cell surface glycoprotein MUC18 precursor [Homo sapiens]	1	0	MCAM	A2
71284108	nuclear distribution protein nudE-like 1 isoform A [Homo sapiens]	1	0	NDEL1	A2
71361688	myeloblastin precursor [Homo sapiens]	1	0	PRTN3	A2
71725336	hepatocyte nuclear factor 4-alpha isoform f [Homo sapiens]	1	0	HNF4A	A2
71725339	hepatocyte nuclear factor 4-alpha isoform d [Homo sapiens]	1	0	HNF4A	A2
71725341	hepatocyte nuclear factor 4-alpha isoform e [Homo sapiens]	1	0	HNF4A	A2
71773324	aldehyde dehydrogenase family 3 member B1 isoform b [Homo sapiens]	1	0	ALDH3B1	A2
71834861	rho GTPase-activating protein 5 isoform b [Homo sapiens]	1	0	ARHGAP5	A2
71834863	rho GTPase-activating protein 5 isoform a [Homo sapiens]	1	0	ARHGAP5	A2
72534712	endoplasmic reticulum-Golgi intermediate compartment protein 1 [Homo sapiens]	2	0	ERGIC1	A2
73088934	TIP41-like protein isoform 2 [Homo sapiens]	2	0	TIPRL	A2
73532778	casein kinase I isoform gamma-3 isoform 1 [Homo sapiens]	1	0	CSNK1G3	A2
73532780	casein kinase I isoform gamma-3 isoform 2 [Homo sapiens]	1	0	CSNK1G3	A2
73747877	WD repeat-containing protein 7 isoform 1 [Homo sapiens]	3	0	WDR7	A2
73747879	WD repeat-containing protein 7 isoform 2 [Homo sapiens]	3	0	WDR7	A2
73747915	antigen peptide transporter 2 isoform 1 [Homo sapiens]	1	0	TAP2	A2
73747917	antigen peptide transporter 2 isoform 2 [Homo sapiens]	1	0	TAP2	A2
73760415	syntaxin-binding protein 1 isoform b [Homo sapiens]	1	0	STXBP1	A2
74136547	rho guanine nucleotide exchange factor 10-like protein isoform 2 [Homo sapiens]	2	0	ARHGEF10L	A2
74271837	glutamine synthetase [Homo sapiens]	1	0	GLUL	A2
74271907	cytoplasmic FMR1-interacting protein 1 isoform b [Homo sapiens]	6	0	CYFIP1	A2
76150625	putative ribosomal RNA methyltransferase NOP2 isoform 1 [Homo sapiens]	2	0	NOP2	A2
77812674	H/ACA ribonucleoprotein complex subunit 2 isoform b [Homo sapiens]	1	0	NHP2	A2
81158080	cystin-1 [Homo sapiens]	1	0	CYS1	A2
81295809	pericentrin [Homo sapiens]	1	0	PCNT	A2
82546843	breakpoint cluster region protein isoform 1 [Homo sapiens]	1	0	BCR	A2
82546845	breakpoint cluster region protein isoform 2 [Homo sapiens]	1	0	BCR	A2
82546847	AP-5 complex subunit zeta-1 [Homo sapiens]	1	0	AP5Z1	A2
82659109	E3 ubiquitin-protein ligase UBR4 [Homo sapiens]	16	0	UBR4	A2
82775371	coiled-coil domain-containing protein 93 [Homo sapiens]	5	0	CCDC93	A2
82880658	heat shock 70 kDa protein 14 isoform 1 [Homo sapiens]	1	0	HSPA14	A2
83367077	mucin-16 [Homo sapiens]	2	0	MUC16	A2
86788132	EGF-containing fibulin-like extracellular matrix protein 1 precursor [Homo sapiens]	4	0	EFEMP1	A2
86788140	engulfment and cell motility protein 1 isoform 2 [Homo sapiens]	1	0	ELMO1	A2
86990441	serine/threonine-protein kinase MARK2 isoform a [Homo sapiens]	1	0	MARK2	A2
87159824	CD151 antigen [Homo sapiens]	1	0	CD151	A2
87298828	complement C1q subcomponent subunit B precursor [Homo sapiens]	1	0	C1QB	A2
88501734	integrin alpha-M isoform 2 precursor [Homo sapiens]	1	0	ITGAM	A2
88501736	dnaJ homolog subfamily B member 2 isoform a [Homo sapiens]	1	0	DNAJB2	A2
88758603	PRKCA-binding protein [Homo sapiens]	1	0	PICK1	A2
88853069	vitronectin precursor [Homo sapiens]	5	0	VTN	A2
89179321	protein unc-45 homolog A isoform 3 [Homo sapiens]	7	0	UNC45A	A2
89179323	zinc finger protein 42 homolog [Homo sapiens]	1	0	ZFP42	A2
89276751	collagen alpha-1(V) chain isoform 1 preproprotein [Homo sapiens]	1	0	COL5A1	A2
89886477	striatin-4 isoform 1 [Homo sapiens]	1	0	STRN4	A2
89886480	striatin-4 isoform 2 [Homo sapiens]	1	0	STRN4	A2
90265805	1-phosphatidylinositol 4,5-bisphosphate phosphodiesterase delta-1 isoform 2 [Homo sapiens]	5	0	PLCD1	A2
90669511	quinone oxidoreductase-like protein 1 [Homo sapiens]	1	0	CRYZL1	A2
90903231	huntingtin [Homo sapiens]	7	0	HTT	A2
91199548	macrosialin isoform A precursor [Homo sapiens]	1	0	CD68	A2
91199550	macrosialin isoform B precursor [Homo sapiens]	1	0	CD68	A2
91807125	protein FAM3C precursor [Homo sapiens]	2	0	FAM3C	A2
91984781	arf-GAP domain and FG repeat-containing protein 2 [Homo sapiens]	2	0	AGFG2	A2
92091600	arf-GAP with Rho-GAP domain, ANK repeat and PH domain-containing protein 1 isoform c [Homo sapiens]	3	0	ARAP1	A2
93004078	2-hydroxyacyl-CoA lyase 1 [Homo sapiens]	1	0	HACL1	A2
94420683	tRNA (guanine(10)-N2)-methyltransferase homolog [Homo sapiens]	1	0	TRMT11	A2
94536803	anoctamin-10 isoform 1 [Homo sapiens]	1	0	ANO10	A2
94536854	thrombospondin type-1 domain-containing protein 4 precursor [Homo sapiens]	2	0	THSD4	A2
94721263	myotubularin-related protein 12 [Homo sapiens]	2	0	MTMR12	A2
95113664	leucine-rich repeat-containing protein 1 [Homo sapiens]	4	0	LRRC1	A2
101943240	general transcription factor 3C polypeptide 1 [Homo sapiens]	1	0	GTF3C1	A2
104487006	receptor-type tyrosine-protein phosphatase S isoform 1 precursor [Homo sapiens]	3	0	PTPRS	A2
104487295	receptor-type tyrosine-protein phosphatase S isoform 3 precursor [Homo sapiens]	3	0	PTPRS	A2
104487297	receptor-type tyrosine-protein phosphatase S isoform 2 precursor [Homo sapiens]	3	0	PTPRS	A2
104487611	receptor-type tyrosine-protein phosphatase S isoform 4 precursor [Homo sapiens]	3	0	PTPRS	A2
106507164	ras-related protein Rab-12 [Homo sapiens]	1	0	RAB12	A2
109134349	coatomer subunit gamma-2 [Homo sapiens]	1	0	COPG2	A2
109150416	peroxidasin homolog precursor [Homo sapiens]	2	0	PXDN	A2
109150419	WD repeat-containing protein mio [Homo sapiens]	2	0	MIOS	A2
109150431	E3 ubiquitin-protein ligase RNF31 [Homo sapiens]	1	0	RNF31	A2
109689718	monoacylglycerol lipase ABHD12 isoform a [Homo sapiens]	2	0	ABHD12	A2
109809741	la-related protein 7 isoform 1 [Homo sapiens]	2	0	LARP7	A2
110227594	calmodulin-like protein 4 isoform 1 [Homo sapiens]	1	0	CALML4	A2
110227596	calmodulin-like protein 4 isoform 2 [Homo sapiens]	1	0	CALML4	A2
110347412	latent-transforming growth factor beta-binding protein 4 isoform b [Homo sapiens]	7	0	LTBP4	A2
110347423	spondin-1 precursor [Homo sapiens]	2	0	SPON1	A2
110347431	latent-transforming growth factor beta-binding protein 4 isoform a precursor [Homo sapiens]	7	0	LTBP4	A2
110347437	latent-transforming growth factor beta-binding protein 4 isoform c precursor [Homo sapiens]	7	0	LTBP4	A2
110349730	putative deoxyribonuclease TATDN3 isoform 1 [Homo sapiens]	1	0	TATDN3	A2
110349734	putative deoxyribonuclease TATDN3 isoform 2 [Homo sapiens]	1	0	TATDN3	A2
110431350	cytosolic endo-beta-N-acetylglucosaminidase [Homo sapiens]	1	0	ENGASE	A2
110611188	protein C19orf12 isoform 1 [Homo sapiens]	1	0	C19orf12	A2
110624774	C-type mannose receptor 2 precursor [Homo sapiens]	2	0	MRC2	A2
111494251	rho-related GTP-binding protein RhoC precursor [Homo sapiens]	1	0	RHOC	A2
112380628	lysosome-associated membrane glycoprotein 1 precursor [Homo sapiens]	3	0	LAMP1	A2
112382237	synemin isoform A [Homo sapiens]	1	0	SYNM	A2
112382239	synemin isoform B [Homo sapiens]	1	0	SYNM	A2
112421122	dnaJ homolog subfamily C member 13 [Homo sapiens]	18	0	DNAJC13	A2
113462010	casein kinase I isoform gamma-3 isoform 4 [Homo sapiens]	1	0	CSNK1G3	A2
113951734	steroid receptor RNA activator 1 isoform 1 [Homo sapiens]	1	0	SRA1	A2
114520607	E3 ubiquitin-protein ligase NEDD4 isoform 2 [Homo sapiens]	1	0	NEDD4	A2
114520609	E3 ubiquitin-protein ligase NEDD4 isoform 1 [Homo sapiens]	2	0	NEDD4	A2
114796642	regulator of chromosome condensation isoform c [Homo sapiens]	1	0	RCC1	A2
114796644	regulator of chromosome condensation isoform a [Homo sapiens]	1	0	RCC1	A2
114796646	regulator of chromosome condensation isoform b [Homo sapiens]	1	0	RCC1	A2
115430209	phosphatase and actin regulator 4 isoform 2 [Homo sapiens]	1	0	PHACTR4	A2
115430211	phosphatase and actin regulator 4 isoform 1 [Homo sapiens]	1	0	PHACTR4	A2
116089325	splicing regulatory glutamine/lysine-rich protein 1 isoform a [Homo sapiens]	1	0	SREK1	A2
116089331	transcription factor HIVEP3 isoform a [Homo sapiens]	1	0	HIVEP3	A2
116256358	secretory carrier-associated membrane protein 1 [Homo sapiens]	1	0	SCAMP1	A2
116256466	WD repeat-containing protein 81 isoform 2 [Homo sapiens]	2	0	WDR81	A2
116534898	desmoglein-2 preproprotein [Homo sapiens]	3	0	DSG2	A2
116642887	probable hydrolase PNKD isoform 1 precursor [Homo sapiens]	1	0	PNKD	A2
116812567	ras-related protein Rab-25 [Homo sapiens]	1	0	RAB25	A2
116812577	putative RNA-binding protein Luc7-like 2 isoform 1 [Homo sapiens]	1	0	LUC7L2	A2
116812591	protein RER1 [Homo sapiens]	1	0	RER1	A2
116812630	epimerase family protein SDR39U1 [Homo sapiens]	3	0	SDR39U1	A2
117553627	N-acetylserotonin O-methyltransferase-like protein isoform 1 [Homo sapiens]	1	0	ASMTL	A2
117938266	exocyst complex component 3-like protein 4 [Homo sapiens]	1	0	EXOC3L4	A2
117938270	myotubularin-related protein 14 isoform 2 [Homo sapiens]	1	0	MTMR14	A2
117938272	myotubularin-related protein 14 isoform 1 [Homo sapiens]	1	0	MTMR14	A2
117938274	myotubularin-related protein 14 isoform 3 [Homo sapiens]	1	0	MTMR14	A2
117938314	marginal zone B- and B1-cell-specific protein precursor [Homo sapiens]	1	0	MZB1	A2
118150660	zinc finger CCCH domain-containing protein 15 [Homo sapiens]	3	0	ZC3H15	A2
118442828	tubulin-specific chaperone E [Homo sapiens]	4	0	TBCE	A2
118498354	conserved oligomeric Golgi complex subunit 4 isoform 1 [Homo sapiens]	1	0	COG4	A2
118572611	cytosolic Fe-S cluster assembly factor NUBP1 isoform 1 [Homo sapiens]	2	0	NUBP1	A2
118766350	calcium-binding protein 39-like [Homo sapiens]	2	0	CAB39L	A2
119395750	keratin, type II cytoskeletal 1 [Homo sapiens]	5	2	KRT1	A2
119395754	keratin, type II cytoskeletal 5 [Homo sapiens]	1	0	KRT5	A2
119395758	protein diaphanous homolog 1 isoform 1 [Homo sapiens]	4	0	DIAPH1	A2
119395760	protein diaphanous homolog 1 isoform 2 [Homo sapiens]	4	0	DIAPH1	A2
119874201	protein furry homolog-like [Homo sapiens]	1	0	FRYL	A2
119964726	cation-independent mannose-6-phosphate receptor precursor [Homo sapiens]	6	0	IGF2R	A2
122056474	caspase-8 isoform C precursor [Homo sapiens]	1	0	CASP8	A2
122056476	caspase-8 isoform G precursor [Homo sapiens]	1	0	CASP8	A2
122891870	melanoma inhibitory activity protein 3 precursor [Homo sapiens]	4	0	MIA3	A2
122937263	alpha-ketoglutarate-dependent dioxygenase FTO [Homo sapiens]	2	0	FTO	A2
122937279	tetratricopeptide repeat protein 36 [Homo sapiens]	1	0	TTC36	A2
122937345	unconventional myosin-Vb [Homo sapiens]	2	0	MYO5B	A2
122937398	cytoplasmic dynein 2 heavy chain 1 isoform 2 [Homo sapiens]	1	0	DYNC2H1	A2
124248539	axin interactor, dorsalization-associated protein [Homo sapiens]	1	0	AIDA	A2
124378039	protein transport protein Sec16A isoform 1 [Homo sapiens]	2	0	SEC16A	A2
125987603	cleavage and polyadenylation specificity factor subunit 4 isoform 2 [Homo sapiens]	1	0	CPSF4	A2
125988389	bifunctional arginine demethylase and lysyl-hydroxylase JMJD6 isoform 2 [Homo sapiens]	1	0	JMJD6	A2
125988395	bifunctional arginine demethylase and lysyl-hydroxylase JMJD6 isoform 1 [Homo sapiens]	1	0	JMJD6	A2
126012562	prolow-density lipoprotein receptor-related protein 1 precursor [Homo sapiens]	11	0	LRP1	A2
126116589	fibrocystin-L precursor [Homo sapiens]	1	0	PKHD1L1	A2
126131099	probable E3 ubiquitin-protein ligase HERC1 [Homo sapiens]	1	0	HERC1	A2
126352322	elastin isoform c precursor [Homo sapiens]	3	0	ELN	A2
126352440	elastin isoform a precursor [Homo sapiens]	3	0	ELN	A2
126352446	elastin isoform d precursor [Homo sapiens]	3	0	ELN	A2
126352608	elastin isoform e precursor [Homo sapiens]	3	0	ELN	A2
126352700	elastin isoform b precursor [Homo sapiens]	3	0	ELN	A2
131412225	keratin, type I cytoskeletal 13 isoform a [Homo sapiens]	0	0	KRT13	A2
131412228	keratin, type I cytoskeletal 13 isoform b [Homo sapiens]	0	0	KRT13	A2
132566680	scavenger receptor class B member 1 isoform 2 [Homo sapiens]	1	0	SCARB1	A2
132566684	scavenger receptor class B member 1 isoform 1 [Homo sapiens]	1	0	SCARB1	A2
134053959	transcription elongation factor, mitochondrial [Homo sapiens]	1	0	TEFM	A2
134142826	pericentriolar material 1 protein [Homo sapiens]	1	0	PCM1	A2
134152683	transmembrane protein 214 isoform 2 [Homo sapiens]	1	0	TMEM214	A2
134152721	transmembrane protein 214 isoform 1 [Homo sapiens]	1	0	TMEM214	A2
134288865	sodium bicarbonate cotransporter 3 isoform a [Homo sapiens]	1	0	SLC4A7	A2
134288890	DIS3-like exonuclease 2 isoform 1 [Homo sapiens]	1	0	DIS3L2	A2
140972063	neurabin-2 [Homo sapiens]	1	0	PPP1R9B	A2
145309328	papilin precursor [Homo sapiens]	6	0	PAPLN	A2
145580604	transmembrane protein 65 [Homo sapiens]	1	0	TMEM65	A2
145864465	annexin A9 [Homo sapiens]	4	0	ANXA9	A2
146134388	YLP motif-containing protein 1 [Homo sapiens]	1	0	YLPM1	A2
147905700	ectonucleoside triphosphate diphosphohydrolase 1 isoform 2 [Homo sapiens]	2	0	ENTPD1	A2
148225659	endonuclease domain-containing 1 protein precursor [Homo sapiens]	5	0	ENDOD1	A2
148277064	protein CASP isoform a [Homo sapiens]	2	0	CUX1	A2
148528998	dmX-like protein 1 [Homo sapiens]	8	0	DMXL1	A2
148529011	coronin-2B isoform 1 [Homo sapiens]	2	0	CORO2B	A2
148596949	nucleolar and coiled-body phosphoprotein 1 [Homo sapiens]	1	0	NOLC1	A2
148596953	ankyrin repeat and IBR domain-containing protein 1 [Homo sapiens]	1	0	ANKIB1	A2
148612818	cGMP-dependent protein kinase 1 isoform 1 [Homo sapiens]	1	0	PRKG1	A2
148612859	mitochondrial intermembrane space import and assembly protein 40 isoform 1 [Homo sapiens]	1	0	CHCHD4	A2
148664186	plakophilin-2 isoform 2a [Homo sapiens]	1	0	PKP2	A2
148664205	endothelial cell-selective adhesion molecule precursor [Homo sapiens]	1	0	ESAM	A2
148664226	plakophilin-2 isoform 2b [Homo sapiens]	1	0	PKP2	A2
148727286	acyl-coenzyme A thioesterase 2, mitochondrial [Homo sapiens]	9	0	ACOT2	A2
148728191	sodium-dependent phosphate transport protein 4 isoform b [Homo sapiens]	1	0	SLC17A3	A2
148743791	sodium-dependent phosphate transport protein 4 isoform a [Homo sapiens]	1	0	SLC17A3	A2
148746189	multiple PDZ domain protein isoform 1 [Homo sapiens]	1	0	MPDZ	A2
148746218	serine/threonine-protein kinase TAO3 [Homo sapiens]	1	0	TAOK3	A2
148839339	nexilin isoform 1 [Homo sapiens]	2	0	NEXN	A2
148886661	exportin-4 [Homo sapiens]	1	0	XPO4	A2
149363656	exocyst complex component 6B [Homo sapiens]	1	0	EXOC6B	A2
149588928	SLAIN motif-containing protein 2 [Homo sapiens]	2	0	SLAIN2	A2
149944496	UBX domain-containing protein 7 [Homo sapiens]	1	0	UBXN7	A2
150010589	interferon-induced transmembrane protein 1 [Homo sapiens]	1	0	IFITM1	A2
150036268	dystrophin Dp260-1 isoform [Homo sapiens]	1	0	DMD	A2
150417971	supervillin isoform 1 [Homo sapiens]	1	0	SVIL	A2
150417973	supervillin isoform 2 [Homo sapiens]	1	0	SVIL	A2
150417981	rho GTPase-activating protein 35 [Homo sapiens]	3	0	ARHGAP35	A2
150417986	brefeldin A-inhibited guanine nucleotide-exchange protein 2 [Homo sapiens]	2	4	ARFGEF2	A2
151301228	pre-mRNA-processing factor 40 homolog A [Homo sapiens]	2	0	PRPF40A	A2
153252003	creatine kinase S-type, mitochondrial precursor [Homo sapiens]	4	0	CKMT2	A2
153266822	aldehyde dehydrogenase family 1 member A3 [Homo sapiens]	1	0	ALDH1A3	A2
153791158	keratin, type II cytoskeletal 75 [Homo sapiens]	0	0	KRT75	A2
153791707	sorting nexin-30 [Homo sapiens]	2	0	SNX30	A2
153791910	UDP-N-acetylglucosamine transferase subunit ALG13 homolog isoform 1 [Homo sapiens]	1	0	ALG13	A2
153792694	baculoviral IAP repeat-containing protein 6 [Homo sapiens]	2	0	BIRC6	A2
153945728	microtubule-associated protein 1B [Homo sapiens]	4	0	MAP1B	A2
154240706	UPF0449 protein C19orf25 [Homo sapiens]	2	0	C19orf25	A2
154426310	SPATS2-like protein isoform a [Homo sapiens]	1	0	SPATS2L	A2
154426312	SPATS2-like protein isoform b [Homo sapiens]	1	0	SPATS2L	A2
154800489	erlin-1 [Homo sapiens]	1	0	ERLIN1	A2
154813199	poly [ADP-ribose] polymerase 14 [Homo sapiens]	2	0	PARP14	A2
155030192	rap1 GTPase-GDP dissociation stimulator 1 isoform 1 [Homo sapiens]	4	0	RAP1GDS1	A2
155030194	rap1 GTPase-GDP dissociation stimulator 1 isoform 2 [Homo sapiens]	4	0	RAP1GDS1	A2
155030196	rap1 GTPase-GDP dissociation stimulator 1 isoform 3 [Homo sapiens]	4	0	RAP1GDS1	A2
155030198	rap1 GTPase-GDP dissociation stimulator 1 isoform 4 [Homo sapiens]	4	0	RAP1GDS1	A2
155030200	rap1 GTPase-GDP dissociation stimulator 1 isoform 5 [Homo sapiens]	4	0	RAP1GDS1	A2
155030202	rap1 GTPase-GDP dissociation stimulator 1 isoform 6 [Homo sapiens]	4	0	RAP1GDS1	A2
155030238	protein phosphatase 1 regulatory subunit 1A [Homo sapiens]	1	0	PPP1R1A	A2
155969697	keratin, type II cytoskeletal 6C [Homo sapiens]	2	0	KRT6C	A2
156071459	ADP/ATP translocase 2 [Homo sapiens]	7	6	SLC25A5	A2
156071462	ADP/ATP translocase 3 [Homo sapiens]	3	0	SLC25A6	A2
156104874	envoplakin [Homo sapiens]	4	0	EVPL	A2
156105685	ATP-binding cassette sub-family B member 8, mitochondrial [Homo sapiens]	1	0	ABCB8	A2
156416000	ubiquitin-fold modifier-conjugating enzyme 1 [Homo sapiens]	1	0	UFC1	A2
156713442	proteasome subunit alpha type-4 isoform 1 [Homo sapiens]	2	0	PSMA4	A2
156713444	proteasome subunit alpha type-4 isoform 2 [Homo sapiens]	1	0	PSMA4	A2
156938343	talin-2 [Homo sapiens]	10	0	TLN2	A2
157151755	ribonuclease P protein subunit p30 isoform a [Homo sapiens]	2	0	RPP30	A2
157311624	acyl-coenzyme A synthetase ACSM2B, mitochondrial [Homo sapiens]	9	26	ACSM2B	A2
157384956	iron-sulfur protein NUBPL isoform 1 precursor [Homo sapiens]	1	0	NUBPL	A2
157384971	cyclin-G-associated kinase [Homo sapiens]	3	0	GAK	A2
157388900	inositol monophosphatase 3 [Homo sapiens]	1	0	IMPAD1	A2
157419150	receptor-type tyrosine-protein phosphatase mu isoform 2 precursor [Homo sapiens]	1	0	PTPRM	A2
157419152	receptor-type tyrosine-protein phosphatase mu isoform 1 precursor [Homo sapiens]	1	0	PTPRM	A2
157426887	dedicator of cytokinesis protein 6 [Homo sapiens]	3	0	DOCK6	A2
157504499	KN motif and ankyrin repeat domain-containing protein 3 [Homo sapiens]	1	0	KANK3	A2
157653329	procollagen C-endopeptidase enhancer 1 precursor [Homo sapiens]	1	0	PCOLCE	A2
157671929	phosphatidylinositol 4-phosphate 3-kinase C2 domain-containing subunit alpha [Homo sapiens]	1	0	PIK3C2A	A2
157676331	intracellular hyaluronan-binding protein 4 [Homo sapiens]	1	0	HABP4	A2
157738667	FYVE and coiled-coil domain-containing protein 1 [Homo sapiens]	2	0	FYCO1	A2
161377455	tartrate-resistant acid phosphatase type 5 precursor [Homo sapiens]	1	0	ACP5	A2
162461738	guanine nucleotide-binding protein G(o) subunit alpha isoform b [Homo sapiens]	1	0	GNAO1	A2
163310741	LIM and calponin homology domains-containing protein 1 isoform a [Homo sapiens]	1	0	LIMCH1	A2
163310743	LIM and calponin homology domains-containing protein 1 isoform b [Homo sapiens]	1	0	LIMCH1	A2
163310745	LIM and calponin homology domains-containing protein 1 isoform c [Homo sapiens]	1	0	LIMCH1	A2
163310747	LIM and calponin homology domains-containing protein 1 isoform d [Homo sapiens]	1	0	LIMCH1	A2
163310749	LIM and calponin homology domains-containing protein 1 isoform e [Homo sapiens]	1	0	LIMCH1	A2
163792208	rho guanine nucleotide exchange factor 16 [Homo sapiens]	1	0	ARHGEF16	A2
166064034	rho guanine nucleotide exchange factor 7 isoform c [Homo sapiens]	2	0	ARHGEF7	A2
166064036	rho guanine nucleotide exchange factor 7 isoform d [Homo sapiens]	2	0	ARHGEF7	A2
166064038	rho guanine nucleotide exchange factor 7 isoform a [Homo sapiens]	2	0	ARHGEF7	A2
166197683	phospholipase D3 [Homo sapiens]	4	0	PLD3	A2
166197710	protein LSM14 homolog A isoform b [Homo sapiens]	2	0	LSM14A	A2
166197712	protein LSM14 homolog A isoform a [Homo sapiens]	2	0	LSM14A	A2
166235176	PDZ and LIM domain protein 3 isoform a [Homo sapiens]	1	0	PDLIM3	A2
166235178	PDZ and LIM domain protein 3 isoform b [Homo sapiens]	1	0	PDLIM3	A2
166235903	complement C1q subcomponent subunit C precursor [Homo sapiens]	1	0	C1QC	A2
166362713	cadherin-5 preproprotein [Homo sapiens]	1	0	CDH5	A2
167466276	protein phosphatase 1K, mitochondrial [Homo sapiens]	2	0	PPM1K	A2
167614506	plastin-2 [Homo sapiens]	9	0	LCP1	A2
167830411	atrial natriuretic peptide receptor 1 precursor [Homo sapiens]	1	0	NPR1	A2
167830433	probable ATP-dependent RNA helicase DHX36 isoform 1 [Homo sapiens]	1	0	DHX36	A2
167830436	probable ATP-dependent RNA helicase DHX36 isoform 2 [Homo sapiens]	1	0	DHX36	A2
167830475	lactadherin isoform a preproprotein [Homo sapiens]	1	0	MFGE8	A2
167830477	lactadherin isoform b precursor [Homo sapiens]	1	0	MFGE8	A2
167857790	alpha-1-acid glycoprotein 1 precursor [Homo sapiens]	2	0	ORM1	A2
167900484	pentraxin-related protein PTX3 precursor [Homo sapiens]	1	0	PTX3	A2
168229161	coronin-7 isoform 1 [Homo sapiens]	3	0	CORO7	A2
169646394	39S ribosomal protein L55, mitochondrial isoform b [Homo sapiens]	1	0	MRPL55	A2
169881239	ATP-dependent RNA helicase DDX3Y [Homo sapiens]	1	0	DDX3Y	A2
170016081	protein XRP2 [Homo sapiens]	2	0	RP2	A2
170650615	protoporphyrinogen oxidase [Homo sapiens]	3	0	PPOX	A2
170763506	general transcription factor 3C polypeptide 5 isoform 2 [Homo sapiens]	1	0	GTF3C5	A2
170763508	general transcription factor 3C polypeptide 5 isoform 1 [Homo sapiens]	1	0	GTF3C5	A2
170784842	protein-associating with the carboxyl-terminal domain of ezrin isoform 1 [Homo sapiens]	1	0	SCYL3	A2
170784850	protein-associating with the carboxyl-terminal domain of ezrin isoform 2 [Homo sapiens]	1	0	SCYL3	A2
171460928	1,2-dihydroxy-3-keto-5-methylthiopentene dioxygenase [Homo sapiens]	2	0	ADI1	A2
171846278	leucine-rich repeat serine/threonine-protein kinase 2 [Homo sapiens]	2	0	LRRK2	A2
178557739	complement C4-B preproprotein [Homo sapiens]	11	0	C4A	A2
182508169	neuropilin-1 isoform a precursor [Homo sapiens]	2	0	NRP1	A2
185135971	polyadenylate-binding protein 1-like [Homo sapiens]	1	0	PABPC1L	A2
186659512	calmodulin-regulated spectrin-associated protein 1 [Homo sapiens]	1	0	CAMSAP1	A2
186972143	tripeptidyl-peptidase 2 [Homo sapiens]	5	0	TPP2	A2
187171277	DNA polymerase subunit gamma-1 [Homo sapiens]	1	0	POLG	A2
187475373	tyrosine-protein kinase CSK [Homo sapiens]	2	0	CSK	A2
187607407	thiamine-triphosphatase isoform 1 [Homo sapiens]	1	0	THTPA	A2
187761341	acyl-coenzyme A thioesterase 4 [Homo sapiens]	1	0	ACOT4	A2
187829185	CD59 glycoprotein preproprotein [Homo sapiens]	1	0	CD59	A2
188219591	nucleolysin TIA-1 isoform p40 isoform 2 [Homo sapiens]	1	0	TIA1	A2
188219593	nucleolysin TIA-1 isoform p40 isoform 1 [Homo sapiens]	1	0	TIA1	A2
188219625	signal transducing adapter molecule 2 [Homo sapiens]	1	0	STAM2	A2
189027129	2',5'-phosphodiesterase 12 [Homo sapiens]	2	0	PDE12	A2
189083768	mitofusin-2 [Homo sapiens]	1	0	MFN2	A2
189181750	transcription factor HIVEP3 isoform b [Homo sapiens]	1	0	HIVEP3	A2
189217923	H(+)/Cl(-) exchange transporter 5 isoform a [Homo sapiens]	1	0	CLCN5	A2
189242612	complement component C6 precursor [Homo sapiens]	1	0	C6	A2
189491744	vacuolar protein sorting-associated protein 53 homolog isoform 1 [Homo sapiens]	1	0	VPS53	A2
189491763	cytochrome P450 1B1 [Homo sapiens]	1	0	CYP1B1	A2
189571664	DEP domain-containing mTOR-interacting protein [Homo sapiens]	1	0	DEPTOR	A2
190358541	zinc transporter ZIP14 isoform b precursor [Homo sapiens]	1	0	SLC39A14	A2
190886457	serine/threonine-protein kinase PAK 1 isoform 1 [Homo sapiens]	2	0	PAK1	A2
192807312	transcription activator BRG1 isoform B [Homo sapiens]	1	0	SMARCA4	A2
192807314	transcription activator BRG1 isoform C [Homo sapiens]	1	0	SMARCA4	A2
192807316	transcription activator BRG1 isoform D [Homo sapiens]	1	0	SMARCA4	A2
192807318	transcription activator BRG1 isoform E [Homo sapiens]	1	0	SMARCA4	A2
192807320	transcription activator BRG1 isoform F [Homo sapiens]	1	0	SMARCA4	A2
192807323	transcription activator BRG1 isoform A [Homo sapiens]	1	0	SMARCA4	A2
193083197	ubiquitin-like domain-containing CTD phosphatase 1 [Homo sapiens]	1	0	UBLCP1	A2
194018511	keratin, type II cytoskeletal 1b [Homo sapiens]	0	0	KRT77	A2
194097330	hexokinase-3 [Homo sapiens]	1	0	HK3	A2
194097392	Golgin subfamily A member 2 [Homo sapiens]	1	0	GOLGA2	A2
194097398	receptor-type tyrosine-protein phosphatase gamma [Homo sapiens]	1	0	PTPRG	A2
194097411	transmembrane protein 119 precursor [Homo sapiens]	1	0	TMEM119	A2
194239733	sodium/hydrogen exchanger 3 [Homo sapiens]	1	0	SLC9A3	A2
194248079	tripartite motif-containing protein 2 isoform 1 [Homo sapiens]	1	0	TRIM2	A2
194248081	tripartite motif-containing protein 2 isoform 2 [Homo sapiens]	1	0	TRIM2	A2
194248084	sulfatase-modifying factor 2 isoform d precursor [Homo sapiens]	1	0	SUMF2	A2
194248087	sulfatase-modifying factor 2 isoform c precursor [Homo sapiens]	3	0	SUMF2	A2
194248088	sulfatase-modifying factor 2 isoform b precursor [Homo sapiens]	4	0	SUMF2	A2
194248090	sulfatase-modifying factor 2 isoform e precursor [Homo sapiens]	3	0	SUMF2	A2
194272180	plexin-B1 precursor [Homo sapiens]	1	0	PLXNB1	A2
194294521	intersectin-2 isoform 1 [Homo sapiens]	1	0	ITSN2	A2
194294523	intersectin-2 isoform 3 [Homo sapiens]	1	0	ITSN2	A2
194294540	sorting nexin-7 isoform a [Homo sapiens]	1	0	SNX7	A2
194294548	hsp70-binding protein 1 [Homo sapiens]	2	0	HSPBP1	A2
194306629	endoplasmic reticulum aminopeptidase 2 [Homo sapiens]	3	0	ERAP2	A2
194306644	von Willebrand factor A domain-containing protein 5A isoform 1 [Homo sapiens]	4	0	VWA5A	A2
194394161	leucine-rich repeat-containing protein 57 [Homo sapiens]	2	0	LRRC57	A2
194473714	latexin [Homo sapiens]	1	0	LXN	A2
194578885	calumenin isoform b precursor [Homo sapiens]	3	0	CALU	A2
194733742	negative elongation factor A [Homo sapiens]	1	0	NELFA	A2
195539337	putative adenosylhomocysteinase 3 isoform b [Homo sapiens]	2	0	AHCYL2	A2
195539349	putative adenosylhomocysteinase 3 isoform d [Homo sapiens]	1	0	AHCYL2	A2
195546900	transcription elongation factor SPT5 isoform a [Homo sapiens]	1	0	SUPT5H	A2
195546902	transcription elongation factor SPT5 isoform b [Homo sapiens]	1	0	SUPT5H	A2
195972857	rho guanine nucleotide exchange factor 18 isoform b [Homo sapiens]	1	0	ARHGEF18	A2
195972866	keratin, type I cytoskeletal 10 [Homo sapiens]	6	0	KRT10	A2
195972883	1-phosphatidylinositol 4,5-bisphosphate phosphodiesterase delta-1 isoform 1 [Homo sapiens]	4	0	PLCD1	A2
195972898	thromboxane-A synthase isoform 1 [Homo sapiens]	1	0	TBXAS1	A2
195972900	thromboxane-A synthase isoform 2 [Homo sapiens]	1	0	TBXAS1	A2
196259770	peroxisomal biogenesis factor 5 isoform a [Homo sapiens]	2	0	PEX5	A2
196259772	peroxisomal biogenesis factor 5 isoform c [Homo sapiens]	2	0	PEX5	A2
196259776	peroxisomal biogenesis factor 5 isoform d [Homo sapiens]	2	0	PEX5	A2
197209857	AP-3 complex subunit mu-2 [Homo sapiens]	1	0	AP3M2	A2
197276647	leucine-rich repeat flightless-interacting protein 2 isoform 3 [Homo sapiens]	1	0	LRRFIP2	A2
197304777	TBC1 domain family member 5 isoform a [Homo sapiens]	1	0	TBC1D5	A2
197313728	pleckstrin homology-like domain family B member 2 isoform b [Homo sapiens]	1	0	PHLDB2	A2
197313732	pleckstrin homology-like domain family B member 2 isoform a [Homo sapiens]	1	0	PHLDB2	A2
197927278	derlin-1 isoform b [Homo sapiens]	3	0	DERL1	A2
198041928	FYVE, RhoGEF and PH domain-containing protein 4 [Homo sapiens]	2	0	FGD4	A2
205360947	protein-methionine sulfoxide oxidase MICAL1 isoform 1 [Homo sapiens]	1	0	MICAL1	A2
205830424	zinc transporter ZIP14 isoform a precursor [Homo sapiens]	1	0	SLC39A14	A2
205830426	zinc transporter ZIP14 isoform c precursor [Homo sapiens]	1	0	SLC39A14	A2
206597513	arf-GAP with Rho-GAP domain, ANK repeat and PH domain-containing protein 1 isoform a [Homo sapiens]	3	0	ARAP1	A2
206597515	arf-GAP with Rho-GAP domain, ANK repeat and PH domain-containing protein 1 isoform d [Homo sapiens]	3	0	ARAP1	A2
206597522	arf-GAP with SH3 domain, ANK repeat and PH domain-containing protein 2 isoform b [Homo sapiens]	1	0	ASAP2	A2
207442675	ras-related protein Rab-1A isoform 2 [Homo sapiens]	1	0	RAB1A	A2
208609962	ras-related protein Rab-7L1 isoform 1 [Homo sapiens]	1	0	RAB7L1	A2
208610044	inositol polyphosphate 5-phosphatase K isoform 2 [Homo sapiens]	1	0	INPP5K	A2
209571519	kielin/chordin-like protein isoform 1 precursor [Homo sapiens]	1	0	KCP	A2
209693426	mothers against decapentaplegic homolog 2 isoform 2 [Homo sapiens]	1	0	SMAD2	A2
209862789	protein-methionine sulfoxide oxidase MICAL3 isoform 1 [Homo sapiens]	1	0	MICAL3	A2
209862867	poly(U)-binding-splicing factor PUF60 isoform c [Homo sapiens]	4	0	PUF60	A2
209862871	tRNA (guanine(26)-N(2))-dimethyltransferase isoform 1 [Homo sapiens]	1	0	TRMT1	A2
209862901	dehydrogenase/reductase SDR family member 1 [Homo sapiens]	4	0	DHRS1	A2
209862907	periostin isoform 1 precursor [Homo sapiens]	9	0	POSTN	A2
209862911	periostin isoform 2 precursor [Homo sapiens]	9	0	POSTN	A2
209863011	periostin isoform 3 precursor [Homo sapiens]	10	0	POSTN	A2
209863034	periostin isoform 4 precursor [Homo sapiens]	9	0	POSTN	A2
209915581	60S ribosomal protein L28 isoform 1 [Homo sapiens]	1	0	RPL28	A2
209915584	60S ribosomal protein L28 isoform 3 [Homo sapiens]	1	0	RPL28	A2
209915586	60S ribosomal protein L28 isoform 4 [Homo sapiens]	1	0	RPL28	A2
209915588	60S ribosomal protein L28 isoform 5 [Homo sapiens]	1	0	RPL28	A2
209969812	KN motif and ankyrin repeat domain-containing protein 2 isoform 2 [Homo sapiens]	6	0	KANK2	A2
212276070	leucine-rich repeat flightless-interacting protein 1 isoform 4 [Homo sapiens]	1	0	LRRFIP1	A2
212276078	leucine-rich repeat flightless-interacting protein 1 isoform 1 [Homo sapiens]	1	0	LRRFIP1	A2
212276096	leucine-rich repeat flightless-interacting protein 1 isoform 3 [Homo sapiens]	1	2	LRRFIP1	A2
212276104	leucine-rich repeat flightless-interacting protein 1 isoform 5 [Homo sapiens]	1	0	LRRFIP1	A2
213972634	tumor suppressor p53-binding protein 1 isoform 2 [Homo sapiens]	1	0	TP53BP1	A2
213972636	tumor suppressor p53-binding protein 1 isoform 1 [Homo sapiens]	1	0	TP53BP1	A2
214010165	rab11 family-interacting protein 3 isoform 2 [Homo sapiens]	2	0	RAB11FIP3	A2
214010240	VIP36-like protein isoform 1 precursor [Homo sapiens]	1	0	LMAN2L	A2
214829673	ADP-ribosylation factor GTPase-activating protein 3 isoform 1 [Homo sapiens]	1	0	ARFGAP3	A2
214829714	ADP-ribosylation factor GTPase-activating protein 3 isoform 2 [Homo sapiens]	1	0	ARFGAP3	A2
214830187	spartin [Homo sapiens]	2	0	SPG20	A2
215272341	THO complex subunit 6 homolog isoform 2 [Homo sapiens]	2	0	THOC6	A2
215276987	glutathione S-transferase A2 [Homo sapiens]	10	0	GSTA2	A2
215599015	H/ACA ribonucleoprotein complex subunit 4 isoform 2 [Homo sapiens]	6	0	DKC1	A2
216548445	tRNA (guanine(26)-N(2))-dimethyltransferase isoform 2 [Homo sapiens]	1	0	TRMT1	A2
217416386	uncharacterized aarF domain-containing protein kinase 4 isoform b [Homo sapiens]	1	0	ADCK4	A2
218083215	chitinase domain-containing protein 1 isoform a precursor [Homo sapiens]	1	0	CHID1	A2
218083233	chitinase domain-containing protein 1 isoform b precursor [Homo sapiens]	1	0	CHID1	A2
218083269	chitinase domain-containing protein 1 isoform c precursor [Homo sapiens]	1	0	CHID1	A2
218505670	epithelial cell adhesion molecule precursor [Homo sapiens]	1	0	EPCAM	A2
221316614	extracellular matrix protein 1 isoform 1 precursor [Homo sapiens]	1	0	ECM1	A2
221316618	bullous pemphigoid antigen 1 isoform 2 [Homo sapiens]	1	0	DST	A2
221316622	bullous pemphigoid antigen 1 isoform 3 [Homo sapiens]	1	0	DST	A2
221316723	N-acetyltransferase 10 isoform a [Homo sapiens]	1	0	NAT10	A2
221316741	N-acetyltransferase 10 isoform b [Homo sapiens]	1	0	NAT10	A2
221554539	docking protein 3 isoform 2 [Homo sapiens]	1	0	DOK3	A2
221554541	docking protein 3 isoform 3 [Homo sapiens]	1	0	DOK3	A2
222144315	ras-related protein Rab-34 isoform 3 [Homo sapiens]	1	0	RAB34	A2
222144317	ras-related protein Rab-34 isoform 4 [Homo sapiens]	2	0	RAB34	A2
222352086	E3 ubiquitin-protein ligase NEDD4-like isoform 1 [Homo sapiens]	3	0	NEDD4L	A2
222352088	E3 ubiquitin-protein ligase NEDD4-like isoform 4 [Homo sapiens]	3	0	NEDD4L	A2
222352090	E3 ubiquitin-protein ligase NEDD4-like isoform 5 [Homo sapiens]	3	0	NEDD4L	A2
222352094	E3 ubiquitin-protein ligase NEDD4-like isoform 6 [Homo sapiens]	2	0	NEDD4L	A2
222352183	E3 ubiquitin-protein ligase NEDD4-like isoform 2 [Homo sapiens]	2	0	NEDD4L	A2
222537761	uncharacterized protein C11orf96 [Homo sapiens]	1	0	C11orf96	A2
222831590	glutamyl-tRNA(Gln) amidotransferase subunit A, mitochondrial [Homo sapiens]	1	0	QRSL1	A2
223029440	mothers against decapentaplegic homolog 3 isoform 2 [Homo sapiens]	1	0	SMAD3	A2
223029442	mothers against decapentaplegic homolog 3 isoform 3 [Homo sapiens]	1	0	SMAD3	A2
223029519	conserved oligomeric Golgi complex subunit 2 isoform 2 [Homo sapiens]	2	0	COG2	A2
223278379	RRP12-like protein isoform 1 [Homo sapiens]	1	0	RRP12	A2
223278381	RRP12-like protein isoform 2 [Homo sapiens]	1	0	RRP12	A2
223468595	integrin alpha-V isoform 2 precursor [Homo sapiens]	6	0	ITGAV	A2
223468597	integrin alpha-V isoform 3 precursor [Homo sapiens]	6	0	ITGAV	A2
223468630	conserved oligomeric Golgi complex subunit 6 isoform 2 [Homo sapiens]	1	0	COG6	A2
223555968	integrator complex subunit 9 isoform 1 [Homo sapiens]	1	0	INTS9	A2
223555970	integrator complex subunit 9 isoform 2 [Homo sapiens]	1	0	INTS9	A2
223555975	tropomyosin alpha-4 chain isoform 1 [Homo sapiens]	2	0	TPM4	A2
223718134	cyclin-dependent kinase 6 [Homo sapiens]	1	0	CDK6	A2
224177556	lanosterol synthase isoform 2 [Homo sapiens]	2	0	LSS	A2
224177558	lanosterol synthase isoform 3 [Homo sapiens]	1	0	LSS	A2
224282119	SURP and G-patch domain-containing protein 2 [Homo sapiens]	2	0	SUGP2	A2
224451073	nuclease EXOG, mitochondrial isoform 1 precursor [Homo sapiens]	2	0	EXOG	A2
224451075	nuclease EXOG, mitochondrial isoform 2 precursor [Homo sapiens]	1	0	EXOG	A2
224493895	T-complex protein 11-like protein 1 [Homo sapiens]	1	0	TCP11L1	A2
224549005	splicing factor 45 [Homo sapiens]	1	0	RBM17	A2
224586882	Y-box-binding protein 3 isoform a [Homo sapiens]	1	0	CSDA	A2
224586884	Y-box-binding protein 3 isoform b [Homo sapiens]	1	0	CSDA	A2
224593278	probable ATP-dependent RNA helicase DDX27 [Homo sapiens]	2	0	DDX27	A2
224809316	G-protein coupled receptor 56 isoform a precursor [Homo sapiens]	2	0	GPR56	A2
224809323	G-protein coupled receptor 56 isoform b precursor [Homo sapiens]	2	0	GPR56	A2
224809329	peptidyl-prolyl cis-trans isomerase FKBP5 isoform 1 [Homo sapiens]	9	0	FKBP5	A2
224809331	peptidyl-prolyl cis-trans isomerase FKBP5 isoform 2 [Homo sapiens]	5	0	FKBP5	A2
224831239	integrin alpha-M isoform 1 precursor [Homo sapiens]	1	0	ITGAM	A2
225579152	insulin-like growth factor-binding protein complex acid labile subunit isoform 1 precursor [Homo sapiens]	5	0	IGFALS	A2
225903399	lanosterol 14-alpha demethylase isoform 2 [Homo sapiens]	2	0	CYP51A1	A2
226061595	putative deoxyribonuclease TATDN3 isoform 3 [Homo sapiens]	1	0	TATDN3	A2
226061853	putative deoxyribonuclease TATDN3 isoform 5 [Homo sapiens]	1	0	TATDN3	A2
226246663	keratin, type II cytoskeletal 72 isoform 1 [Homo sapiens]	0	0	KRT72	A2
226246665	keratin, type II cytoskeletal 72 isoform 2 [Homo sapiens]	0	0	KRT72	A2
226342869	TBC1 domain family member 15 isoform 2 [Homo sapiens]	4	0	TBC1D15	A2
226371618	signal recognition particle 54 kDa protein isoform 2 [Homo sapiens]	3	0	SRP54	A2
226437577	sulfatase-modifying factor 2 isoform g [Homo sapiens]	4	0	SUMF2	A2
226442763	prenylcysteine oxidase-like precursor [Homo sapiens]	1	0	PCYOX1L	A2
226530313	protein-methionine sulfoxide oxidase MICAL1 isoform 2 [Homo sapiens]	1	0	MICAL1	A2
226874831	guanylate kinase isoform a [Homo sapiens]	2	0	GUK1	A2
227498137	ufm1-specific protease 2 [Homo sapiens]	3	0	UFSP2	A2
229091322	putative phospholipase B-like 2 isoform 2 precursor [Homo sapiens]	1	0	PLBD2	A2
229093316	putative phospholipase B-like 2 isoform 1 precursor [Homo sapiens]	2	0	PLBD2	A2
229577391	pyridine nucleotide-disulfide oxidoreductase domain-containing protein 2 [Homo sapiens]	2	0	PYROXD2	A2
229577418	zinc transporter ZIP11 isoform 2 [Homo sapiens]	2	0	SLC39A11	A2
229577422	zinc transporter ZIP11 isoform 1 [Homo sapiens]	2	0	SLC39A11	A2
229577436	spermatogenesis-associated protein 5-like protein 1 [Homo sapiens]	2	0	SPATA5L1	A2
237649012	probable rRNA-processing protein EBP2 isoform 1 [Homo sapiens]	3	0	EBNA1BP2	A2
237649015	probable rRNA-processing protein EBP2 isoform 2 [Homo sapiens]	3	0	EBNA1BP2	A2
237858654	E3 ubiquitin-protein ligase RNF170 isoform a [Homo sapiens]	1	0	RNF170	A2
237858658	E3 ubiquitin-protein ligase RNF170 isoform c [Homo sapiens]	1	0	RNF170	A2
238814371	aldehyde dehydrogenase family 3 member B1 isoform a [Homo sapiens]	1	0	ALDH3B1	A2
239049591	glycogen [starch] synthase, muscle isoform 2 [Homo sapiens]	3	0	GYS1	A2
239582755	unconventional myosin-Ig [Homo sapiens]	1	0	MYO1G	A2
239582767	protein phosphatase Slingshot homolog 3 [Homo sapiens]	3	0	SSH3	A2
240849531	conserved oligomeric Golgi complex subunit 5 isoform 1 [Homo sapiens]	1	0	COG5	A2
240849537	conserved oligomeric Golgi complex subunit 5 isoform 2 [Homo sapiens]	1	0	COG5	A2
242117971	RNA binding motif protein, X-linked-like-1 [Homo sapiens]	1	0	RBMXL1	A2
242246985	clathrin heavy chain 2 isoform 1 [Homo sapiens]	10	0	CLTCL1	A2
242247001	clathrin heavy chain 2 isoform 2 [Homo sapiens]	10	0	CLTCL1	A2
251823858	regulatory-associated protein of mTOR isoform 2 [Homo sapiens]	2	0	RPTOR	A2
253795492	protein FAM63A isoform 2 [Homo sapiens]	1	0	FAM63A	A2
253795514	choline-phosphate cytidylyltransferase B isoform 2 [Homo sapiens]	1	0	PCYT1B	A2
253795516	choline-phosphate cytidylyltransferase B isoform 3 [Homo sapiens]	1	0	PCYT1B	A2
253970489	acetyl-coenzyme A synthetase, cytoplasmic isoform 2 [Homo sapiens]	1	0	ACSS2	A2
254028232	serine/threonine-protein kinase MARK2 isoform c [Homo sapiens]	1	0	MARK2	A2
254028234	serine/threonine-protein kinase MARK2 isoform d [Homo sapiens]	1	0	MARK2	A2
254028237	serine/threonine-protein kinase MARK2 isoform e [Homo sapiens]	1	0	MARK2	A2
254028240	serine/threonine-protein kinase MARK2 isoform f [Homo sapiens]	1	0	MARK2	A2
254553498	TBC domain-containing protein kinase-like protein isoform a [Homo sapiens]	1	0	TBCK	A2
254553502	TBC domain-containing protein kinase-like protein isoform b [Homo sapiens]	1	0	TBCK	A2
254910960	small integral membrane protein 1 [Homo sapiens]	1	0	SMIM1	A2
254911134	WD repeat-containing protein 81 isoform 3 [Homo sapiens]	2	0	WDR81	A2
255308875	7-dehydrocholesterol reductase [Homo sapiens]	1	0	DHCR7	A2
255653002	glycogen phosphorylase, liver form isoform 2 [Homo sapiens]	2	0	PYGL	A2
255759952	WD repeat-containing protein 81 isoform 1 [Homo sapiens]	6	0	WDR81	A2
255759955	WD repeat-containing protein 81 isoform 4 [Homo sapiens]	2	0	WDR81	A2
255918141	chromosome alignment-maintaining phosphoprotein 1 [Homo sapiens]	1	0	CHAMP1	A2
255982614	putative pre-mRNA-splicing factor ATP-dependent RNA helicase DHX16 isoform 1 [Homo sapiens]	2	0	DHX16	A2
256000749	putative pre-mRNA-splicing factor ATP-dependent RNA helicase DHX16 isoform 2 [Homo sapiens]	2	0	DHX16	A2
256017174	leucine-rich repeat and calponin homology domain-containing protein 1 isoform 1 [Homo sapiens]	1	0	LRCH1	A2
256017180	leucine-rich repeat and calponin homology domain-containing protein 1 isoform 3 [Homo sapiens]	1	0	LRCH1	A2
256219543	glucose-6-phosphate translocase isoform 2 [Homo sapiens]	1	0	SLC37A4	A2
256219598	glucose-6-phosphate translocase isoform 1 [Homo sapiens]	1	0	SLC37A4	A2
256355121	ectonucleoside triphosphate diphosphohydrolase 1 isoform 3 [Homo sapiens]	2	0	ENTPD1	A2
256355127	ectonucleoside triphosphate diphosphohydrolase 1 isoform 5 [Homo sapiens]	2	0	ENTPD1	A2
256355134	ectonucleoside triphosphate diphosphohydrolase 1 isoform 6 [Homo sapiens]	2	0	ENTPD1	A2
256773260	mitochondrial import inner membrane translocase subunit Tim8 B [Homo sapiens]	1	0	TIMM8B	A2
258613875	KN motif and ankyrin repeat domain-containing protein 2 isoform 1 [Homo sapiens]	6	0	KANK2	A2
258613943	aspartyl/asparaginyl beta-hydroxylase isoform f [Homo sapiens]	3	0	ASPH	A2
258613977	cAMP-dependent protein kinase type I-beta regulatory subunit [Homo sapiens]	1	0	PRKAR1B	A2
258645150	RNA-binding motif protein, X chromosome isoform 2 [Homo sapiens]	1	0	RBMX	A2
259013556	fragile X mental retardation syndrome-related protein 2 [Homo sapiens]	1	0	FXR2	A2
261278315	U3 small nucleolar RNA-associated protein 14 homolog A isoform 2 [Homo sapiens]	1	0	UTP14A	A2
261278370	thromboxane-A synthase isoform 3 [Homo sapiens]	1	0	TBXAS1	A2
261278372	thromboxane-A synthase isoform 4 [Homo sapiens]	1	0	TBXAS1	A2
261878494	gasdermin-D [Homo sapiens]	1	0	GSDMD	A2
261878497	probable lysosomal cobalamin transporter [Homo sapiens]	1	0	LMBRD1	A2
262205273	translation initiation factor eIF-2B subunit gamma isoform 2 [Homo sapiens]	1	0	EIF2B3	A2
262263327	trafficking protein particle complex subunit 1 [Homo sapiens]	2	0	TRAPPC1	A2
262527293	ras-related protein Rab-35 isoform 2 [Homo sapiens]	1	0	RAB35	A2
264681556	WD repeat-containing protein 26 isoform b [Homo sapiens]	1	0	WDR26	A2
264681558	WD repeat-containing protein 26 isoform a [Homo sapiens]	1	0	WDR26	A2
267844904	O-phosphoseryl-tRNA(Sec) selenium transferase [Homo sapiens]	2	0	SEPSECS	A2
268370293	valine--tRNA ligase, mitochondrial isoform 2 precursor [Homo sapiens]	1	0	VARS2	A2
268370295	valine--tRNA ligase, mitochondrial isoform 3 [Homo sapiens]	1	0	VARS2	A2
268370297	valine--tRNA ligase, mitochondrial isoform 1 [Homo sapiens]	1	0	VARS2	A2
269954690	inositol 1,4,5-trisphosphate receptor type 1 isoform 1 [Homo sapiens]	2	0	ITPR1	A2
269954692	inositol 1,4,5-trisphosphate receptor type 1 isoform 2 [Homo sapiens]	2	0	ITPR1	A2
269954694	inositol 1,4,5-trisphosphate receptor type 1 isoform 3 [Homo sapiens]	2	0	ITPR1	A2
270265883	tetratricopeptide repeat protein 39B isoform 2 [Homo sapiens]	2	0	TTC39B	A2
270265887	tetratricopeptide repeat protein 39B isoform 1 [Homo sapiens]	2	0	TTC39B	A2
270265889	tetratricopeptide repeat protein 39B isoform 3 [Homo sapiens]	2	0	TTC39B	A2
270265891	tetratricopeptide repeat protein 39B isoform 4 [Homo sapiens]	2	0	TTC39B	A2
270265893	tetratricopeptide repeat protein 39B isoform 5 [Homo sapiens]	2	0	TTC39B	A2
270288725	protocadherin-11 X-linked isoform e precursor [Homo sapiens]	1	0	PCDH11X	A2
270288727	protocadherin-11 X-linked isoform f precursor [Homo sapiens]	1	0	PCDH11X	A2
270288729	protocadherin-11 X-linked isoform g precursor [Homo sapiens]	1	0	PCDH11X	A2
270288731	protocadherin-11 X-linked isoform h precursor [Homo sapiens]	1	0	PCDH11X	A2
270288733	transmembrane protein 63A [Homo sapiens]	3	0	TMEM63A	A2
270309167	UDP-N-acetylglucosamine transferase subunit ALG13 homolog isoform 4 [Homo sapiens]	1	0	ALG13	A2
270309169	UDP-N-acetylglucosamine transferase subunit ALG13 homolog isoform 3 [Homo sapiens]	1	0	ALG13	A2
283484020	receptor-type tyrosine-protein phosphatase delta isoform 3 precursor [Homo sapiens]	2	0	PTPRD	A2
283484022	receptor-type tyrosine-protein phosphatase delta isoform 4 precursor [Homo sapiens]	2	0	PTPRD	A2
283484024	receptor-type tyrosine-protein phosphatase delta isoform 6 precursor [Homo sapiens]	2	0	PTPRD	A2
283806679	cytoplasmic dynein 2 heavy chain 1 isoform 1 [Homo sapiens]	1	0	DYNC2H1	A2
284172520	olfactomedin-like protein 1 precursor [Homo sapiens]	2	0	OLFML1	A2
284795266	signal recognition particle receptor subunit beta [Homo sapiens]	4	0	SRPRB	A2
285002259	cytochrome c-type heme lyase [Homo sapiens]	1	0	HCCS	A2
288856248	nexilin isoform 2 [Homo sapiens]	2	0	NEXN	A2
289063422	phosphorylase b kinase gamma catalytic chain, liver/testis isoform isoform 2 [Homo sapiens]	1	0	PHKG2	A2
289063483	sentrin-specific protease 8 [Homo sapiens]	1	0	SENP8	A2
289191297	integrator complex subunit 9 isoform 3 [Homo sapiens]	1	0	INTS9	A2
289547551	receptor-type tyrosine-protein phosphatase delta isoform 2 precursor [Homo sapiens]	2	0	PTPRD	A2
289547643	lateral signaling target protein 2 homolog isoform 2 [Homo sapiens]	1	0	ZFYVE28	A2
289547645	lateral signaling target protein 2 homolog isoform 3 [Homo sapiens]	1	0	ZFYVE28	A2
289547652	lateral signaling target protein 2 homolog isoform 1 [Homo sapiens]	1	0	ZFYVE28	A2
290656936	thymidine kinase 2, mitochondrial isoform 1 precursor [Homo sapiens]	2	0	TK2	A2
290656975	thymidine kinase 2 isoform 2 [Homo sapiens]	2	0	TK2	A2
290657146	thymidine kinase 2, mitochondrial isoform 3 precursor [Homo sapiens]	2	0	TK2	A2
291042689	ribosome-recycling factor, mitochondrial isoform 3 precursor [Homo sapiens]	1	0	MRRF	A2
291045181	N-acetylserotonin O-methyltransferase-like protein isoform 2 [Homo sapiens]	1	0	ASMTL	A2
291167760	kinesin-like protein KIF21A isoform 3 [Homo sapiens]	1	0	KIF21A	A2
291167762	kinesin-like protein KIF21A isoform 1 [Homo sapiens]	1	0	KIF21A	A2
291167764	kinesin-like protein KIF21A isoform 4 [Homo sapiens]	1	0	KIF21A	A2
291219924	signal transducer and activator of transcription 2 isoform 2 [Homo sapiens]	3	0	STAT2	A2
291327480	oxysterol-binding protein-related protein 10 isoform 2 [Homo sapiens]	1	0	OSBPL10	A2
291327485	protein SMG7 isoform 5 [Homo sapiens]	1	0	SMG7	A2
291327487	protein SMG7 isoform 4 [Homo sapiens]	1	0	SMG7	A2
291490677	dystrophin Dp140c isoform [Homo sapiens]	1	0	DMD	A2
293336691	histone deacetylase 2 [Homo sapiens]	2	0	HDAC2	A2
295148109	intraflagellar transport protein 27 homolog isoform 1 [Homo sapiens]	2	0	IFT27	A2
295844837	angiotensin-converting enzyme isoform 3 precursor [Homo sapiens]	7	0	ACE	A2
296010986	multiple inositol polyphosphate phosphatase 1 isoform 2 precursor [Homo sapiens]	1	0	MINPP1	A2
296040505	glycogenin-1 isoform 2 [Homo sapiens]	1	0	GYG1	A2
296040507	glycogenin-1 isoform 3 [Homo sapiens]	1	0	GYG1	A2
296080710	GPI transamidase component PIG-T isoform 2 precursor [Homo sapiens]	1	0	PIGT	A2
296080712	GPI transamidase component PIG-T isoform 3 precursor [Homo sapiens]	1	0	PIGT	A2
296080714	GPI transamidase component PIG-T isoform 4 precursor [Homo sapiens]	1	0	PIGT	A2
296317276	CD99 antigen-like protein 2 isoform 4 precursor [Homo sapiens]	1	0	CD99L2	A2
296434319	transcriptional enhancer factor TEF-1 [Homo sapiens]	1	0	TEAD1	A2
296531339	1-phosphatidylinositol 4,5-bisphosphate phosphodiesterase beta-3 isoform 2 [Homo sapiens]	1	0	PLCB3	A2
297206811	claudin-7 isoform 1 precursor [Homo sapiens]	1	0	CLDN7	A2
297206813	claudin-7 isoform 2 precursor [Homo sapiens]	1	0	CLDN7	A2
297632352	nucleolar protein 3 isoform Nop30 [Homo sapiens]	3	0	NOL3	A2
298286489	putative adenosylhomocysteinase 3 isoform c [Homo sapiens]	1	0	AHCYL2	A2
299473742	coronin-2B isoform 2 [Homo sapiens]	2	0	CORO2B	A2
299758464	TBC1 domain family member 15 isoform 3 [Homo sapiens]	4	0	TBC1D15	A2
299758465	TBC1 domain family member 15 isoform 1 [Homo sapiens]	4	0	TBC1D15	A2
300244542	ubiquinone biosynthesis protein COQ7 homolog isoform 2 [Homo sapiens]	1	0	COQ7	A2
300796991	mitochondrial glutamate carrier 1 [Homo sapiens]	1	0	SLC25A22	A2
300934762	coronin-1A [Homo sapiens]	2	0	CORO1A	A2
300934782	transportin-3 isoform 2 [Homo sapiens]	1	0	TNPO3	A2
300934881	spermatogenesis-defective protein 39 homolog isoform 1 [Homo sapiens]	2	0	C14orf133	A2
301069320	protein wntless homolog isoform 2 [Homo sapiens]	1	0	WLS	A2
301069416	nuclear pore glycoprotein p62 [Homo sapiens]	1	0	NUP62	A2
301500666	glutamate carboxypeptidase 2 isoform 4 [Homo sapiens]	3	0	FOLH1	A2
301500668	glutamate carboxypeptidase 2 isoform 3 [Homo sapiens]	4	0	FOLH1	A2
301500670	glutamate carboxypeptidase 2 isoform 5 [Homo sapiens]	4	0	FOLH1	A2
301601605	LIM and senescent cell antigen-like-containing domain protein 1 isoform c [Homo sapiens]	2	0	LIMS1	A2
301601607	LIM and senescent cell antigen-like-containing domain protein 1 isoform d [Homo sapiens]	2	0	LIMS1	A2
301601609	LIM and senescent cell antigen-like-containing domain protein 1 isoform e [Homo sapiens]	2	0	LIMS1	A2
301601611	LIM and senescent cell antigen-like-containing domain protein 1 isoform a [Homo sapiens]	2	0	LIMS1	A2
301601630	LIM and senescent cell antigen-like-containing domain protein 1 isoform b [Homo sapiens]	2	0	LIMS1	A2
301897477	beta-enolase isoform 1 [Homo sapiens]	1	0	ENO3	A2
301897479	beta-enolase isoform 2 [Homo sapiens]	1	0	ENO3	A2
302058252	rasGAP-activating-like protein 1 isoform 1 [Homo sapiens]	2	0	RASAL1	A2
302058254	rasGAP-activating-like protein 1 isoform 3 [Homo sapiens]	2	0	RASAL1	A2
302058262	rasGAP-activating-like protein 1 isoform 2 [Homo sapiens]	2	0	RASAL1	A2
302370946	peroxisomal biogenesis factor 19 isoform c [Homo sapiens]	1	0	PEX19	A2
303519091	pleckstrin homology domain-containing family O member 2 isoform 2 [Homo sapiens]	1	0	PLEKHO2	A2
304361762	protein tyrosine phosphatase type IVA 2 isoform 3 [Homo sapiens]	1	0	PTP4A2	A2
304361764	protein tyrosine phosphatase type IVA 2 isoform 4 [Homo sapiens]	1	0	PTP4A2	A2
304376294	conserved oligomeric Golgi complex subunit 4 isoform 2 [Homo sapiens]	1	0	COG4	A2
304766239	protein YIPF6 isoform A [Homo sapiens]	1	0	YIPF6	A2
306518609	cytochrome P450 3A5 isoform 2 [Homo sapiens]	1	0	CYP3A5	A2
307344641	pleckstrin homology domain-containing family A member 1 isoform 2 [Homo sapiens]	2	0	PLEKHA1	A2
308193328	taperin [Homo sapiens]	1	0	TPRN	A2
308235963	tubulin beta-3 chain isoform 2 [Homo sapiens]	1	0	TUBB3	A2
308818200	dihydropyrimidinase-related protein 3 isoform 1 [Homo sapiens]	3	0	DPYSL3	A2
310832410	rho guanine nucleotide exchange factor 12 isoform 2 [Homo sapiens]	5	0	ARHGEF12	A2
311078508	histone-binding protein RBBP7 isoform 1 [Homo sapiens]	3	0	RBBP7	A2
311771764	APOBEC1 complementation factor isoform 1 [Homo sapiens]	1	0	A1CF	A2
311771766	APOBEC1 complementation factor isoform 4 [Homo sapiens]	1	0	A1CF	A2
311771768	APOBEC1 complementation factor isoform 3 [Homo sapiens]	1	0	A1CF	A2
312261267	C15orf38-AP3S2 fusion protein [Homo sapiens]	1	0	C15orf38-AP3S2	A2
312433998	lactotransferrin isoform 2 [Homo sapiens]	3	0	LTF	A2
312836798	armadillo repeat-containing protein 6 isoform 1 [Homo sapiens]	1	0	ARMC6	A2
313747582	Golgi-specific brefeldin A-resistance guanine nucleotide exchange factor 1 isoform 2 [Homo sapiens]	4	0	GBF1	A2
313747584	Golgi-specific brefeldin A-resistance guanine nucleotide exchange factor 1 isoform 3 [Homo sapiens]	4	0	GBF1	A2
313851001	myosin light chain 6B [Homo sapiens]	2	0	MYL6B	A2
314122177	calumenin isoform c precursor [Homo sapiens]	4	0	CALU	A2
314122179	calumenin isoform d precursor [Homo sapiens]	3	0	CALU	A2
314122181	calumenin isoform e precursor [Homo sapiens]	1	0	CALU	A2
315138990	carboxypeptidase D isoform 2 [Homo sapiens]	1	0	CPD	A2
315434271	vascular cell adhesion protein 1 isoform c precursor [Homo sapiens]	1	0	VCAM1	A2
315707006	phosphoacetylglucosamine mutase isoform 1 [Homo sapiens]	3	0	PGM3	A2
315707008	phosphoacetylglucosamine mutase isoform 3 [Homo sapiens]	2	0	PGM3	A2
315707010	phosphoacetylglucosamine mutase isoform 4 [Homo sapiens]	3	0	PGM3	A2
318067966	E3 ubiquitin-protein ligase RNF14 isoform 1 [Homo sapiens]	1	0	RNF14	A2
319918855	coronin-7 isoform 2 [Homo sapiens]	3	0	CORO7	A2
319918857	coronin-7 isoform 3 [Homo sapiens]	3	0	CORO7	A2
319918873	CORO7-PAM16 protein [Homo sapiens]	3	0	CORO7-PAM16	A2
319996630	monocarboxylate transporter 5 isoform 2 [Homo sapiens]	2	0	SLC16A4	A2
319996632	monocarboxylate transporter 5 isoform 3 [Homo sapiens]	2	0	SLC16A4	A2
319996639	monocarboxylate transporter 5 isoform 4 [Homo sapiens]	2	0	SLC16A4	A2
319996641	monocarboxylate transporter 5 isoform 5 [Homo sapiens]	1	0	SLC16A4	A2
320118911	EGF-containing fibulin-like extracellular matrix protein 2 precursor [Homo sapiens]	1	0	EFEMP2	A2
320461728	DNA replication ATP-dependent helicase/nuclease DNA2 [Homo sapiens]	1	0	DNA2	A2
321117267	HSPE1-MOB4 protein [Homo sapiens]	1	0	HSPE1-MOB4	A2
321400107	protein CASP isoform d [Homo sapiens]	2	0	CUX1	A2
321400112	protein CASP isoform e [Homo sapiens]	2	0	CUX1	A2
321400114	protein CASP isoform f [Homo sapiens]	2	0	CUX1	A2
321400138	CD44 antigen isoform 6 precursor [Homo sapiens]	2	0	CD44	A2
321400140	CD44 antigen isoform 7 precursor [Homo sapiens]	2	0	CD44	A2
321400142	CD44 antigen isoform 8 precursor [Homo sapiens]	2	0	CD44	A2
322302700	extracellular matrix protein 1 isoform 3 precursor [Homo sapiens]	1	0	ECM1	A2
323362983	ubiquitin conjugation factor E4 A isoform 2 [Homo sapiens]	2	0	UBE4A	A2
323714253	lysosome membrane protein 2 isoform 2 precursor [Homo sapiens]	5	0	SCARB2	A2
324120956	mucin-1 isoform 9 precursor [Homo sapiens]	2	0	MUC1	A2
324120958	mucin-1 isoform 10 precursor [Homo sapiens]	2	0	MUC1	A2
324120960	mucin-1 isoform 11 precursor [Homo sapiens]	2	0	MUC1	A2
324120962	mucin-1 isoform 12 precursor [Homo sapiens]	2	0	MUC1	A2
324120964	mucin-1 isoform 13 precursor [Homo sapiens]	1	0	MUC1	A2
324120966	mucin-1 isoform 14 precursor [Homo sapiens]	1	0	MUC1	A2
324120968	mucin-1 isoform 15 precursor [Homo sapiens]	1	0	MUC1	A2
324120970	mucin-1 isoform 16 precursor [Homo sapiens]	1	0	MUC1	A2
324120972	mucin-1 isoform 17 precursor [Homo sapiens]	2	0	MUC1	A2
324120974	mucin-1 isoform 18 precursor [Homo sapiens]	1	0	MUC1	A2
324711029	arachidonate 5-lipoxygenase-activating protein isoform 2 [Homo sapiens]	1	0	ALOX5AP	A2
324711034	tubulointerstitial nephritis antigen-like isoform 2 precursor [Homo sapiens]	9	0	TINAGL1	A2
324713036	tubulointerstitial nephritis antigen-like isoform 3 [Homo sapiens]	10	0	TINAGL1	A2
325197141	calcium/calmodulin-dependent protein kinase type II subunit gamma isoform 7 [Homo sapiens]	1	0	CAMK2G	A2
325296984	replication factor C subunit 1 isoform 2 [Homo sapiens]	1	0	RFC1	A2
325651836	SWI/SNF-related matrix-associated actin-dependent regulator of chromatin subfamily A member 5 [Homo sapiens]	1	0	SMARCA5	A2
325651946	anoctamin-10 isoform 2 [Homo sapiens]	1	0	ANO10	A2
325651952	anoctamin-10 isoform 5 [Homo sapiens]	1	0	ANO10	A2
325652043	transcription elongation factor B polypeptide 1 isoform a [Homo sapiens]	1	0	TCEB1	A2
325910882	ubiquitin-conjugating enzyme E2 D1 isoform 2 [Homo sapiens]	1	0	UBE2D1	A2
327315343	sortilin isoform 2 [Homo sapiens]	3	0	SORT1	A2
328887949	metalloreductase STEAP4 isoform 1 [Homo sapiens]	1	0	STEAP4	A2
328887951	metalloreductase STEAP4 isoform 2 [Homo sapiens]	1	0	STEAP4	A2
330688408	nesprin-1 isoform 1 [Homo sapiens]	2	0	SYNE1	A2
330688436	engulfment and cell motility protein 1 isoform 1 [Homo sapiens]	2	0	ELMO1	A2
331028739	chromatin target of PRMT1 protein isoform 2 [Homo sapiens]	1	0	CHTOP	A2
332000015	5'-AMP-activated protein kinase subunit gamma-1 isoform 3 [Homo sapiens]	3	0	PRKAG1	A2
332000017	5'-AMP-activated protein kinase subunit gamma-1 isoform 4 [Homo sapiens]	3	0	PRKAG1	A2
333440434	cation-dependent mannose-6-phosphate receptor isoform 2 precursor [Homo sapiens]	1	0	M6PR	A2
333440449	CLIP-associating protein 2 isoform 1 [Homo sapiens]	3	1	CLASP2	A2
333440451	CLIP-associating protein 2 isoform 2 [Homo sapiens]	2	0	CLASP2	A2
334688840	anaphase-promoting complex subunit 13 [Homo sapiens]	1	0	ANAPC13	A2
334724455	acetyl-coenzyme A synthetase, cytoplasmic isoform 3 [Homo sapiens]	1	0	ACSS2	A2
335353788	oxysterol-binding protein-related protein 1 isoform 3 [Homo sapiens]	1	0	OSBPL1A	A2
336176103	CD99 antigen-like protein 2 isoform 5 precursor [Homo sapiens]	1	0	CD99L2	A2
336285487	lys-63-specific deubiquitinase BRCC36 isoform 3 [Homo sapiens]	1	0	BRCC3	A2
338827696	guanylate kinase isoform b [Homo sapiens]	2	0	GUK1	A2
338827698	guanylate kinase isoform c [Homo sapiens]	2	0	GUK1	A2
338827753	cAMP-dependent protein kinase catalytic subunit beta isoform 4 [Homo sapiens]	1	0	PRKACB	A2
338827755	cAMP-dependent protein kinase catalytic subunit beta isoform 5 [Homo sapiens]	1	0	PRKACB	A2
338827757	cAMP-dependent protein kinase catalytic subunit beta isoform 6 [Homo sapiens]	1	0	PRKACB	A2
338827759	cAMP-dependent protein kinase catalytic subunit beta isoform 7 [Homo sapiens]	1	0	PRKACB	A2
338827761	cAMP-dependent protein kinase catalytic subunit beta isoform 8 [Homo sapiens]	0	0	PRKACB	A2
338827763	cAMP-dependent protein kinase catalytic subunit beta isoform 9 [Homo sapiens]	1	0	PRKACB	A2
339275807	phospholipid transfer protein isoform c precursor [Homo sapiens]	1	0	PLTP	A2
339275810	phospholipid transfer protein isoform d [Homo sapiens]	1	0	PLTP	A2
339276039	serine/threonine-protein phosphatase 6 regulatory subunit 2 isoform 1 [Homo sapiens]	1	0	PPP6R2	A2
339276041	serine/threonine-protein phosphatase 6 regulatory subunit 2 isoform 2 [Homo sapiens]	1	0	PPP6R2	A2
339276044	serine/threonine-protein phosphatase 6 regulatory subunit 2 isoform 4 [Homo sapiens]	1	0	PPP6R2	A2
339639566	mammalian ependymin-related protein 1 isoform 3 [Homo sapiens]	1	0	EPDR1	A2
339882741	HLA class I histocompatibility antigen, Cw-1 alpha chain precursor [Homo sapiens]	1	0	HLA-C	A2
342672053	pescadillo homolog isoform 2 [Homo sapiens]	2	0	PES1	A2
343432584	beta-parvin isoform c [Homo sapiens]	2	0	PARVB	A2
343432588	beta-parvin isoform d [Homo sapiens]	2	0	PARVB	A2
343887344	cofilin-2 isoform 2 [Homo sapiens]	2	0	CFL2	A2
344030197	LETM1 domain-containing protein 1 isoform 3 [Homo sapiens]	1	0	LETMD1	A2
344179110	scavenger receptor cysteine-rich type 1 protein M130 isoform a precursor [Homo sapiens]	3	0	CD163	A2
344179112	scavenger receptor cysteine-rich type 1 protein M130 isoform b precursor [Homo sapiens]	3	0	CD163	A2
344217763	nucleoside diphosphate-linked moiety X motif 8, mitochondrial isoform 1 [Homo sapiens]	2	0	NUDT8	A2
344925871	single-strand selective monofunctional uracil DNA glycosylase isoform 1 [Homo sapiens]	1	0	SMUG1	A2
345110632	mammalian ependymin-related protein 1 isoform 1 precursor [Homo sapiens]	2	0	EPDR1	A2
345110633	mammalian ependymin-related protein 1 isoform 2 precursor [Homo sapiens]	1	0	EPDR1	A2
345478666	phosphoribosyl pyrophosphate synthase-associated protein 2 isoform 2 [Homo sapiens]	4	0	PRPSAP2	A2
345478668	phosphoribosyl pyrophosphate synthase-associated protein 2 isoform 3 [Homo sapiens]	4	0	PRPSAP2	A2
345478671	phosphoribosyl pyrophosphate synthase-associated protein 2 isoform 4 [Homo sapiens]	4	0	PRPSAP2	A2
345478677	E3 ubiquitin-protein ligase NEDD4-like isoform 7 [Homo sapiens]	3	0	NEDD4L	A2
345842524	kinesin-like protein KIF1A isoform 1 [Homo sapiens]	1	0	KIF1A	A2
347446676	C7orf55-LUC7L2 protein [Homo sapiens]	1	0	LUC7L2	A2
347446678	putative RNA-binding protein Luc7-like 2 isoform 3 [Homo sapiens]	1	0	LUC7L2	A2
347658913	chromatin target of PRMT1 protein isoform 3 [Homo sapiens]	1	0	CHTOP	A2
347800665	UV excision repair protein RAD23 homolog B isoform 3 [Homo sapiens]	4	0	RAD23B	A2
348041379	MOB kinase activator 1B isoform 1 [Homo sapiens]	2	0	MOB1B	A2
351721563	tripartite motif-containing protein 3 isoform 1 [Homo sapiens]	2	0	TRIM3	A2
351721595	tripartite motif-containing protein 3 isoform 2 [Homo sapiens]	2	0	TRIM3	A2
351722365	ADP-ribose pyrophosphatase, mitochondrial isoform c precursor [Homo sapiens]	1	0	NUDT9	A2
353731084	DCC-interacting protein 13-beta isoform 2 [Homo sapiens]	1	0	APPL2	A2
353731086	DCC-interacting protein 13-beta isoform 3 [Homo sapiens]	1	0	APPL2	A2
354681991	poly(A) polymerase alpha isoform 2 [Homo sapiens]	1	0	PAPOLA	A2
355330276	ubiquitin carboxyl-terminal hydrolase 15 isoform 1 [Homo sapiens]	1	0	USP15	A2
356582273	complement C4-A isoform 2 preproprotein [Homo sapiens]	12	0	C4A	A2
356874770	cingulin-like protein 1 [Homo sapiens]	4	0	CGNL1	A2
357430782	sterol O-acyltransferase 1 isoform 2 [Homo sapiens]	1	0	SOAT1	A2
357430784	sterol O-acyltransferase 1 isoform 3 [Homo sapiens]	1	0	SOAT1	A2
359718934	GDP-mannose 4,6 dehydratase isoform 2 [Homo sapiens]	2	0	GMDS	A2
359718987	ATP-dependent zinc metalloprotease YME1L1 isoform 4 [Homo sapiens]	2	0	YME1L1	A2
365192575	calcium-independent phospholipase A2-gamma isoform 1 [Homo sapiens]	1	0	PNPLA8	A2
365192577	calcium-independent phospholipase A2-gamma isoform 2 [Homo sapiens]	1	0	PNPLA8	A2
365192581	calcium-independent phospholipase A2-gamma isoform 3 [Homo sapiens]	1	0	PNPLA8	A2
365777416	protein C19orf12 isoform 2 [Homo sapiens]	1	0	C19orf12	A2
371123783	ADP-ribosylation factor-like protein 8A isoform 2 [Homo sapiens]	1	0	ARL8A	A2
372266169	ras-related protein Rab-34 isoform 6 [Homo sapiens]	2	0	RAB34	A2
372266171	ras-related protein Rab-34 isoform 1 [Homo sapiens]	2	0	RAB34	A2
372626414	dystrobrevin beta isoform 6 [Homo sapiens]	1	0	DTNB	A2
372626416	dystrobrevin beta isoform 7 [Homo sapiens]	1	0	DTNB	A2
372626425	dystrobrevin beta isoform 8 [Homo sapiens]	1	0	DTNB	A2
373838727	mini-chromosome maintenance complex-binding protein isoform 2 [Homo sapiens]	1	0	MCMBP	A2
373838729	mini-chromosome maintenance complex-binding protein isoform 3 [Homo sapiens]	1	0	MCMBP	A2
374253823	solute carrier family 12 member 2 isoform 2 [Homo sapiens]	1	0	SLC12A2	A2
374532775	alpha-mannosidase 2C1 isoform 2 [Homo sapiens]	3	0	MAN2C1	A2
374532777	alpha-mannosidase 2C1 isoform 3 [Homo sapiens]	3	0	MAN2C1	A2
374532779	alpha-mannosidase 2C1 isoform 4 [Homo sapiens]	3	0	MAN2C1	A2
375268702	monoglyceride lipase isoform 3 [Homo sapiens]	5	0	MGLL	A2
377520143	protein FAM49B [Homo sapiens]	4	0	FAM49B	A2
377520157	transmembrane protein 161A isoform 2 precursor [Homo sapiens]	1	0	TMEM161A	A2
379317177	nucleolar RNA helicase 2 isoform 2 [Homo sapiens]	3	0	DDX21	A2
380503835	ATP-dependent RNA helicase DDX19B isoform 4 [Homo sapiens]	0	0	DDX19B	A2
380503837	ATP-dependent RNA helicase DDX19B isoform 3 [Homo sapiens]	0	0	DDX19B	A2
380503843	laminin subunit alpha-4 isoform 1 precursor [Homo sapiens]	5	0	LAMA4	A2
380503849	laminin subunit alpha-4 isoform 2 precursor [Homo sapiens]	5	0	LAMA4	A2
380714663	cullin-3 isoform 2 [Homo sapiens]	2	0	CUL3	A2
380714665	cullin-3 isoform 3 [Homo sapiens]	4	0	CUL3	A2
381214351	DIS3-like exonuclease 2 isoform 2 [Homo sapiens]	1	0	DIS3L2	A2
381214353	DIS3-like exonuclease 2 isoform 3 [Homo sapiens]	1	0	DIS3L2	A2
381388763	amyloid beta A4 precursor protein-binding family B member 1 isoform g [Homo sapiens]	1	0	APBB1	A2
381388771	amyloid beta A4 precursor protein-binding family B member 1 isoform f [Homo sapiens]	1	0	APBB1	A2
381388775	amyloid beta A4 precursor protein-binding family B member 1 isoform e [Homo sapiens]	1	0	APBB1	A2
381388777	amyloid beta A4 precursor protein-binding family B member 1 isoform d [Homo sapiens]	1	0	APBB1	A2
383792189	ataxin-2-like protein isoform F [Homo sapiens]	1	0	ATXN2L	A2
384081572	PDZ and LIM domain protein 3 isoform c [Homo sapiens]	1	0	PDLIM3	A2
384081574	PDZ and LIM domain protein 3 isoform d [Homo sapiens]	1	0	PDLIM3	A2
384871702	DNA mismatch repair protein Msh2 isoform 2 [Homo sapiens]	1	0	MSH2	A2
385198059	putative ribosomal RNA methyltransferase NOP2 isoform 2 [Homo sapiens]	2	0	NOP2	A2
385198061	putative ribosomal RNA methyltransferase NOP2 isoform 3 [Homo sapiens]	2	0	NOP2	A2
385198063	putative ribosomal RNA methyltransferase NOP2 isoform 4 [Homo sapiens]	2	0	NOP2	A2
385298694	hepatocyte nuclear factor 4-alpha isoform g [Homo sapiens]	1	0	HNF4A	A2
385648268	sodium bicarbonate cotransporter 3 isoform b [Homo sapiens]	1	0	SLC4A7	A2
385648270	sodium bicarbonate cotransporter 3 isoform c [Homo sapiens]	1	0	SLC4A7	A2
387157892	multiple PDZ domain protein isoform 2 [Homo sapiens]	1	0	MPDZ	A2
387157896	multiple PDZ domain protein isoform 3 [Homo sapiens]	1	0	MPDZ	A2
387527981	translation initiation factor eIF-2B subunit gamma isoform 3 [Homo sapiens]	1	0	EIF2B3	A2
387849239	3-phosphoinositide-dependent protein kinase 1 isoform 3 [Homo sapiens]	1	0	PDPK1	A2
388476122	armadillo repeat-containing protein 8 isoform 3 [Homo sapiens]	1	0	ARMC8	A2
388490152	la-related protein 7 isoform 2 [Homo sapiens]	2	0	LARP7	A2
388490182	armadillo repeat-containing protein 8 isoform 4 [Homo sapiens]	1	0	ARMC8	A2
388556516	proteasome activator complex subunit 3 isoform 3 [Homo sapiens]	4	0	PSME3	A2
389565493	tight junction protein ZO-3 isoform 1 [Homo sapiens]	1	0	TJP3	A2
389565501	tight junction protein ZO-3 isoform 2 [Homo sapiens]	1	0	TJP3	A2
392050749	intraflagellar transport protein 20 homolog isoform 1 [Homo sapiens]	1	0	IFT20	A2
392050754	intraflagellar transport protein 20 homolog isoform 3 [Homo sapiens]	1	0	IFT20	A2
392050757	intraflagellar transport protein 20 homolog isoform 4 [Homo sapiens]	1	0	IFT20	A2
392050759	intraflagellar transport protein 20 homolog isoform 5 [Homo sapiens]	1	0	IFT20	A2
392513675	solute carrier family 12 member 9 isoform 2 [Homo sapiens]	2	0	SLC12A9	A2
392513679	solute carrier family 12 member 9 isoform 3 [Homo sapiens]	2	0	SLC12A9	A2
393715091	tubulin alpha-1A chain isoform 1 [Homo sapiens]	2	21	TUBA1A	A2
393715095	tubulin alpha-1A chain isoform 2 [Homo sapiens]	2	0	TUBA1A	A2
394582093	DNA replication licensing factor MCM3 isoform 1 [Homo sapiens]	2	0	MCM3	A2
394582099	DNA replication licensing factor MCM3 isoform 2 [Homo sapiens]	1	0	MCM3	A2
394582140	serine/threonine-protein phosphatase 2A 56 kDa regulatory subunit delta isoform isoform 4 [Homo sapiens]	1	0	PPP2R5D	A2
395455051	splicing regulatory glutamine/lysine-rich protein 1 isoform c [Homo sapiens]	1	0	SREK1	A2
395627636	peroxisomal membrane protein 11C isoform 2 [Homo sapiens]	1	0	PEX11G	A2
396578105	casein kinase I isoform gamma-3 isoform 5 [Homo sapiens]	1	0	CSNK1G3	A2
396578108	casein kinase I isoform gamma-3 isoform 6 [Homo sapiens]	1	0	CSNK1G3	A2
396578110	casein kinase I isoform gamma-3 isoform 7 [Homo sapiens]	1	0	CSNK1G3	A2
397174790	putative RNA-binding protein Luc7-like 2 isoform 4 [Homo sapiens]	1	0	LUC7L2	A2
401461775	trafficking protein particle complex subunit 3 isoform 2 [Homo sapiens]	2	0	TRAPPC3	A2
401461779	trafficking protein particle complex subunit 3 isoform 4 [Homo sapiens]	1	0	TRAPPC3	A2
401461824	trafficking protein particle complex subunit 3 isoform 3 [Homo sapiens]	2	0	TRAPPC3	A2
402794118	poly(U)-binding-splicing factor PUF60 isoform d [Homo sapiens]	4	0	PUF60	A2
402794126	poly(U)-binding-splicing factor PUF60 isoform e [Homo sapiens]	4	0	PUF60	A2
402794155	poly(U)-binding-splicing factor PUF60 isoform f [Homo sapiens]	4	0	PUF60	A2
402794180	poly(U)-binding-splicing factor PUF60 isoform g [Homo sapiens]	4	0	PUF60	A2
402794208	poly(U)-binding-splicing factor PUF60 isoform h [Homo sapiens]	4	0	PUF60	A2
403310639	prostaglandin G/H synthase 1 isoform 3 precursor [Homo sapiens]	1	0	PTGS1	A2
403310641	prostaglandin G/H synthase 1 isoform 4 [Homo sapiens]	1	0	PTGS1	A2
403310653	ras-related protein Rap-2c isoform 1 precursor [Homo sapiens]	1	0	RAP2C	A2
406035323	prostaglandin G/H synthase 1 isoform 6 [Homo sapiens]	1	0	PTGS1	A2
409971397	dnaJ homolog subfamily C member 10 isoform 2 precursor [Homo sapiens]	3	0	DNAJC10	A2
409971425	brain acid soluble protein 1 [Homo sapiens]	1	0	BASP1	A2
410442518	protein phosphatase 1 regulatory subunit 12C isoform b [Homo sapiens]	1	0	PPP1R12C	A2
429836851	thymidine kinase 2 isoform 5 [Homo sapiens]	2	0	TK2	A2
429836854	thymidine kinase 2 isoform 6 [Homo sapiens]	1	0	TK2	A2
431822375	dedicator of cytokinesis protein 7 isoform 1 [Homo sapiens]	1	0	DOCK7	A2
431822377	dedicator of cytokinesis protein 7 isoform 3 [Homo sapiens]	1	0	DOCK7	A2
431822379	dedicator of cytokinesis protein 7 isoform 4 [Homo sapiens]	1	0	DOCK7	A2
431822381	dedicator of cytokinesis protein 7 isoform 5 [Homo sapiens]	1	0	DOCK7	A2
433282971	serine/threonine-protein kinase 25 isoform 1 [Homo sapiens]	2	0	STK25	A2
433282983	serine/threonine-protein kinase 25 isoform 2 [Homo sapiens]	2	0	STK25	A2
440309859	thymidine kinase 2, mitochondrial isoform 7 precursor [Homo sapiens]	2	0	TK2	A2
443929381	nucleolar protein 3 isoform C [Homo sapiens]	2	0	NOL3	A2
443929385	nucleolar protein 3 isoform MYP [Homo sapiens]	3	0	NOL3	A2
444299624	nucleolar protein 3 isoform D [Homo sapiens]	3	0	NOL3	A2
444909142	leucine zipper transcription factor-like protein 1 isoform 2 [Homo sapiens]	1	0	LZTFL1	A2
444909144	leucine zipper transcription factor-like protein 1 isoform 3 [Homo sapiens]	1	0	LZTFL1	A2
449083351	protein transport protein Sec16A isoform 2 [Homo sapiens]	2	0	SEC16A	A2
459352730	POTE ankyrin domain family member J [Homo sapiens]	0	0	POTEJ	A2
475808427	POTE ankyrin domain family member I [Homo sapiens]	1	4	POTEI	A2
495528154	collagen alpha-1(V) chain isoform 2 preproprotein [Homo sapiens]	1	0	COL5A1	A2
503774352	nuclear pore complex protein Nup153 isoform 1 [Homo sapiens]	1	0	NUP153	A2
503774357	nuclear pore complex protein Nup153 isoform 3 [Homo sapiens]	1	0	NUP153	A2
507834146	ADP-ribosylation factor-like protein 6 [Homo sapiens]	2	0	ARL6	A2
511772980	cytosolic Fe-S cluster assembly factor NUBP1 isoform 2 [Homo sapiens]	2	0	NUBP1	A2
512388686	rho guanine nucleotide exchange factor 40 isoform 2 [Homo sapiens]	1	0	ARHGEF40	A2

## Sheet: sampleA3
Accession	Description	Unique_Peptides	Razor_Peptides	gene_name	sample
4501929	alcohol dehydrogenase 1A [Homo sapiens]	1	0	ADH1A	A3
4501993	alkyldihydroxyacetonephosphate synthase, peroxisomal precursor [Homo sapiens]	7	0	AGPS	A3
4502157	apolipoprotein C-I precursor [Homo sapiens]	1	0	APOC1	A3
4502193	serine/threonine-protein kinase A-Raf isoform 1 [Homo sapiens]	1	0	ARAF	A3
4502209	ADP-ribosylation factor 5 [Homo sapiens]	1	0	ARF5	A3
4502247	armadillo repeat protein deleted in velo-cardio-facial syndrome [Homo sapiens]	1	0	ARVCF	A3
4502249	arf-GAP with SH3 domain, ANK repeat and PH domain-containing protein 2 isoform a [Homo sapiens]	2	0	ASAP2	A3
4502511	complement component C9 precursor [Homo sapiens]	3	0	C9	A3
4502551	calumenin isoform a precursor [Homo sapiens]	6	0	CALU	A3
4502743	cyclin-dependent kinase 7 [Homo sapiens]	1	0	CDK7	A3
4502891	methylosome subunit pICln [Homo sapiens]	1	0	CLNS1A	A3
4502955	collagen alpha-5(IV) chain isoform 1 precursor [Homo sapiens]	1	0	COL4A5	A3
4503055	alpha-crystallin A chain [Homo sapiens]	4	0	CRYAA	A3
4503057	alpha-crystallin B chain [Homo sapiens]	8	0	CRYAB	A3
4503097	casein kinase II subunit alpha' [Homo sapiens]	2	0	CSNK2A2	A3
4503165	cullin-3 isoform 1 [Homo sapiens]	5	0	CUL3	A3
4503243	lanosterol 14-alpha demethylase isoform 1 precursor [Homo sapiens]	1	0	CYP51A1	A3
4503273	angiotensin-converting enzyme isoform 1 precursor [Homo sapiens]	19	0	ACE	A3
4503337	H/ACA ribonucleoprotein complex subunit 4 isoform 1 [Homo sapiens]	2	0	DKC1	A3
4503379	dihydropyrimidinase-related protein 3 isoform 2 [Homo sapiens]	1	0	DPYSL3	A3
4503443	endothelin-converting enzyme 1 isoform 1 [Homo sapiens]	2	0	ECE1	A3
4503475	elongation factor 1-alpha 2 [Homo sapiens]	8	0	EEF1A2	A3
4503515	eukaryotic translation initiation factor 3 subunit H [Homo sapiens]	2	0	EIF3H	A3
4503635	prothrombin preproprotein [Homo sapiens]	6	0	F2	A3
4503899	N-acetylgalactosamine-6-sulfatase precursor [Homo sapiens]	5	0	GALNS	A3
4504079	glycosylphosphatidylinositol anchor attachment 1 protein [Homo sapiens]	2	0	GPAA1	A3
4504179	glutathione S-transferase Mu 4 isoform 1 [Homo sapiens]	1	0	GSTM4	A3
4504245	histone H2A type 1-C [Homo sapiens]	1	0	HIST1H2AC	A3
4504483	hypoxanthine-guanine phosphoribosyltransferase [Homo sapiens]	6	0	HPRT1	A3
4504747	integrin alpha-3 isoform a precursor [Homo sapiens]	1	0	ITGA3	A3
4504763	integrin alpha-V isoform 1 precursor [Homo sapiens]	7	0	ITGAV	A3
4505061	cation-dependent mannose-6-phosphate receptor isoform 1 precursor [Homo sapiens]	2	0	M6PR	A3
4505087	protein mago nashi homolog [Homo sapiens]	1	1	MAGOH	A3
4505257	moesin [Homo sapiens]	11	0	MSN	A3
4505467	5'-nucleotidase isoform 1 preproprotein [Homo sapiens]	1	0	NT5E	A3
4505725	peroxisome biogenesis factor 1 [Homo sapiens]	3	0	PEX1	A3
4505781	phosphorylase b kinase regulatory subunit alpha, liver isoform [Homo sapiens]	2	0	PHKA2	A3
4505941	DNA-directed RNA polymerase II subunit RPB2 [Homo sapiens]	4	0	POLR2B	A3
4505991	peptidyl-prolyl cis-trans isomerase C precursor [Homo sapiens]	2	0	PPIC	A3
4506027	serine/threonine-protein phosphatase 4 catalytic subunit [Homo sapiens]	1	0	PPP4C	A3
4506057	cAMP-dependent protein kinase catalytic subunit beta isoform 2 [Homo sapiens]	1	0	PRKACB	A3
4506061	5'-AMP-activated protein kinase subunit gamma-1 isoform 1 [Homo sapiens]	3	0	PRKAG1	A3
4506133	phosphoribosyl pyrophosphate synthase-associated protein 2 isoform 1 [Homo sapiens]	3	1	PRPSAP2	A3
4506145	trypsin-1 preproprotein [Homo sapiens]	1	0	PRSS1	A3
4506147	trypsin-2 preproprotein [Homo sapiens]	1	0	PRSS2	A3
4506283	protein tyrosine phosphatase type IVA 1 [Homo sapiens]	3	0	PTP4A1	A3
4506289	tyrosine-protein phosphatase non-receptor type 1 [Homo sapiens]	2	0	PTPN1	A3
4506309	receptor-type tyrosine-protein phosphatase delta isoform 1 precursor [Homo sapiens]	3	0	PTPRD	A3
4506339	peroxisomal biogenesis factor 19 isoform a [Homo sapiens]	1	0	PEX19	A3
4506381	ras-related C3 botulinum toxin substrate 2 [Homo sapiens]	2	0	RAC2	A3
4506387	UV excision repair protein RAD23 homolog B isoform 1 [Homo sapiens]	8	0	RAD23B	A3
4506405	ras-related protein Ral-B [Homo sapiens]	2	3	RALB	A3
4506431	ras GTPase-activating protein 1 isoform 1 [Homo sapiens]	1	0	RASA1	A3
4506439	histone-binding protein RBBP7 isoform 2 [Homo sapiens]	2	0	RBBP7	A3
4506447	RNA-binding motif, single-stranded-interacting protein 1 isoform c [Homo sapiens]	1	0	RBMS1	A3
4506475	renin preproprotein [Homo sapiens]	2	0	REN	A3
4506567	mRNA cap guanine-N7 methyltransferase [Homo sapiens]	2	0	RNMT	A3
4506669	60S acidic ribosomal protein P1 isoform 1 [Homo sapiens]	2	0	RPLP1	A3
4506711	40S ribosomal protein S27 [Homo sapiens]	1	1	RPS27	A3
4506773	protein S100-A9 [Homo sapiens]	2	0	S100A9	A3
4506889	dual specificity mitogen-activated protein kinase kinase 4 [Homo sapiens]	3	0	MAP2K4	A3
4506901	serine/arginine-rich splicing factor 3 [Homo sapiens]	1	0	SRSF3	A3
4506931	endophilin-A1 [Homo sapiens]	2	0	SH3GL2	A3
4506975	solute carrier family 12 member 2 isoform 1 [Homo sapiens]	1	0	SLC12A2	A3
4507005	solute carrier family 22 member 5 [Homo sapiens]	3	0	SLC22A5	A3
4507131	small nuclear ribonucleoprotein F [Homo sapiens]	1	0	SNRPF	A3
4507157	sortilin-related receptor preproprotein [Homo sapiens]	2	0	SORL1	A3
4507215	signal recognition particle 54 kDa protein isoform 1 [Homo sapiens]	2	0	SRP54	A3
4507297	syntaxin-binding protein 1 isoform a [Homo sapiens]	1	0	STXBP1	A3
4507353	TATA-binding protein-associated factor 2N isoform 2 [Homo sapiens]	1	0	TAF15	A3
4507441	transcription factor AP-2-alpha isoform a [Homo sapiens]	1	0	TFAP2A	A3
4507651	tropomyosin alpha-4 chain isoform 2 [Homo sapiens]	3	0	TPM4	A3
4507729	tubulin beta-2A chain [Homo sapiens]	3	0	TUBB2A	A3
4507797	ubiquitin-conjugating enzyme E2 variant 2 [Homo sapiens]	1	0	UBE2V2	A3
4507869	vasodilator-stimulated phosphoprotein [Homo sapiens]	1	0	VASP	A3
4507873	prefoldin subunit 3 [Homo sapiens]	1	0	VBP1	A3
4507875	vascular cell adhesion protein 1 isoform a precursor [Homo sapiens]	2	0	VCAM1	A3
4557471	AP-1 complex subunit sigma-1A [Homo sapiens]	4	0	AP1S1	A3
4557473	H(+)/Cl(-) exchange transporter 5 isoform b [Homo sapiens]	1	0	CLCN5	A3
4557481	canalicular multispecific organic anion transporter 1 [Homo sapiens]	3	0	ABCC2	A3
4557495	cleavage stimulation factor subunit 3 isoform 1 [Homo sapiens]	1	0	CSTF3	A3
4557553	emerin [Homo sapiens]	5	0	EMD	A3
4557701	keratin, type I cytoskeletal 17 [Homo sapiens]	0	0	KRT17	A3
4557791	sialidase-1 precursor [Homo sapiens]	5	0	NEU1	A3
4557797	nucleoside diphosphate kinase A isoform b [Homo sapiens]	1	0	NME1	A3
4557851	solute carrier family 2, facilitated glucose transporter member 2 [Homo sapiens]	4	0	SLC2A2	A3
4757902	centrin-2 [Homo sapiens]	1	0	CETN2	A3
4758052	cellular retinoic acid-binding protein 1 [Homo sapiens]	4	0	CRABP1	A3
4758260	eukaryotic translation initiation factor 4E-binding protein 2 [Homo sapiens]	1	0	EIF4EBP2	A3
4758332	long-chain-fatty-acid--CoA ligase 4 isoform 1 [Homo sapiens]	2	0	ACSL4	A3
4758398	glutamate carboxypeptidase 2 isoform 1 [Homo sapiens]	4	0	FOLH1	A3
4758416	Golgi-specific brefeldin A-resistance guanine nucleotide exchange factor 1 isoform 1 [Homo sapiens]	2	0	GBF1	A3
4758444	guanine nucleotide-binding protein subunit alpha-14 [Homo sapiens]	0	0	GNA14	A3
4758456	Golgi SNAP receptor complex member 1 isoform 1 [Homo sapiens]	2	0	GOSR1	A3
4758488	general transcription factor IIF subunit 2 [Homo sapiens]	1	0	GTF2F2	A3
4758668	serine palmitoyltransferase 2 [Homo sapiens]	1	0	SPTLC2	A3
4758874	transmembrane 9 superfamily member 2 precursor [Homo sapiens]	5	0	TM9SF2	A3
4758878	platelet-activating factor acetylhydrolase 2, cytoplasmic [Homo sapiens]	2	0	PAFAH2	A3
4758896	peroxisomal membrane protein PEX14 [Homo sapiens]	3	0	PEX14	A3
4758988	ras-related protein Rab-1A isoform 1 [Homo sapiens]	2	0	RAB1A	A3
4759048	39S ribosomal protein L33, mitochondrial isoform a [Homo sapiens]	1	0	MRPL33	A3
4759068	protein SCO1 homolog, mitochondrial [Homo sapiens]	1	0	SCO1	A3
4759114	monocarboxylate transporter 5 isoform 1 [Homo sapiens]	3	0	SLC16A4	A3
4759202	synaptogyrin-2 [Homo sapiens]	1	0	SYNGR2	A3
4826690	ATP-dependent RNA helicase DHX8 [Homo sapiens]	1	0	DHX8	A3
4826774	ubiquitin-like protein ISG15 precursor [Homo sapiens]	2	0	ISG15	A3
4826870	nucleobindin-2 precursor [Homo sapiens]	1	0	NUCB2	A3
4827048	protein unc-119 homolog A isoform a [Homo sapiens]	1	0	UNC119	A3
4885111	calmodulin-like protein 3 [Homo sapiens]	4	0	CALML3	A3
4885399	structural maintenance of chromosomes protein 3 [Homo sapiens]	3	0	SMC3	A3
4885579	cell differentiation protein RCD1 homolog isoform 2 [Homo sapiens]	1	0	RQCD1	A3
4885615	signal transducer and activator of transcription 2 isoform 1 [Homo sapiens]	3	0	STAT2	A3
5031581	AP-3 complex subunit sigma-2 [Homo sapiens]	1	0	AP3S2	A3
5031631	lysosome membrane protein 2 isoform 1 precursor [Homo sapiens]	5	0	SCARB2	A3
5031695	complement factor H-related protein 2 precursor [Homo sapiens]	1	0	CFHR2	A3
5031719	glypican-6 precursor [Homo sapiens]	1	0	GPC6	A3
5031839	keratin, type II cytoskeletal 6A [Homo sapiens]	0	0	KRT6A	A3
5031981	26S proteasome non-ATPase regulatory subunit 14 [Homo sapiens]	1	0	PSMD14	A3
5032131	syntaxin-6 [Homo sapiens]	1	0	STX6	A3
5032137	vesicle-associated membrane protein 7 isoform 1 [Homo sapiens]	1	0	VAMP7	A3
5032189	tumor suppressor p53-binding protein 1 isoform 3 [Homo sapiens]	2	0	TP53BP1	A3
5174421	copine-6 [Homo sapiens]	1	0	CPNE6	A3
5174513	mothers against decapentaplegic homolog 3 isoform 1 [Homo sapiens]	1	0	SMAD3	A3
5174615	ER membrane protein complex subunit 8 isoform 1 [Homo sapiens]	1	0	EMC8	A3
5174661	protein S100-A2 [Homo sapiens]	1	0	S100A2	A3
5174731	translin-associated protein X [Homo sapiens]	2	0	TSNAX	A3
5292161	26S proteasome non-ATPase regulatory subunit 4 [Homo sapiens]	2	0	PSMD4	A3
5453543	aldo-keto reductase family 1 member C1 [Homo sapiens]	1	0	AKR1C1	A3
5453601	cartilage-associated protein precursor [Homo sapiens]	1	0	CRTAP	A3
5453682	protein HEXIM1 [Homo sapiens]	1	0	HEXIM1	A3
5453726	leucine-rich repeat flightless-interacting protein 2 isoform 1 [Homo sapiens]	1	0	LRRFIP2	A3
5453760	NEDD8 precursor [Homo sapiens]	2	0	NEDD8	A3
5453930	DNA-directed RNA polymerase II subunit RPB9 [Homo sapiens]	1	0	POLR2I	A3
5453954	serine/threonine-protein phosphatase 2A 56 kDa regulatory subunit delta isoform isoform 1 [Homo sapiens]	1	0	PPP2R5D	A3
5453956	serine/threonine-protein phosphatase 2A 56 kDa regulatory subunit epsilon isoform [Homo sapiens]	2	0	PPP2R5E	A3
5453974	serine/threonine-protein kinase N2 [Homo sapiens]	3	1	PKN2	A3
5454024	ribonuclease P protein subunit p30 isoform b [Homo sapiens]	1	0	RPP30	A3
5454032	protein S100-A1 [Homo sapiens]	1	0	S100A1	A3
5454140	tumor susceptibility gene 101 protein [Homo sapiens]	3	0	TSG101	A3
5454166	vesicle transport through interaction with t-SNAREs homolog 1B [Homo sapiens]	2	0	VTI1B	A3
5729864	HBS1-like protein isoform 1 [Homo sapiens]	1	0	HBS1L	A3
5730037	exocyst complex component 5 [Homo sapiens]	1	0	EXOC5	A3
5730087	dynein light chain Tctex-type 3 [Homo sapiens]	1	0	DYNLT3	A3
5803135	ras-related protein Rab-35 isoform 1 [Homo sapiens]	1	0	RAB35	A3
5803137	putative RNA-binding protein 3 [Homo sapiens]	1	0	RBM3	A3
5803177	beta-2-syntrophin [Homo sapiens]	5	0	SNTB2	A3
5803191	transcription elongation factor A protein 1 isoform 1 [Homo sapiens]	1	0	TCEA1	A3
5901962	histone acetyltransferase KAT7 isoform 1 [Homo sapiens]	1	0	KAT7	A3
5902018	tubulin polymerization-promoting protein [Homo sapiens]	2	0	TPPP	A3
6005743	ATP-dependent RNA helicase DDX19B isoform 1 [Homo sapiens]	6	0	DDX19B	A3
6005786	monoglyceride lipase isoform 1 [Homo sapiens]	7	0	MGLL	A3
6005846	twinfilin-2 [Homo sapiens]	3	0	TWF2	A3
6005860	60S ribosomal protein L35 [Homo sapiens]	1	0	RPL35	A3
6005862	39S ribosomal protein L3, mitochondrial [Homo sapiens]	2	0	MRPL3	A3
6005872	translocation protein SEC63 homolog [Homo sapiens]	2	0	SEC63	A3
6274552	signal transducer and activator of transcription 1-alpha/beta isoform alpha [Homo sapiens]	6	0	STAT1	A3
6631085	dnaJ homolog subfamily B member 4 [Homo sapiens]	1	0	DNAJB4	A3
6678676	conserved oligomeric Golgi complex subunit 2 isoform 1 [Homo sapiens]	1	0	COG2	A3
6715607	hemoglobin subunit gamma-2 [Homo sapiens]	6	0	HBG2	A3
6806898	alpha-synuclein isoform NACP112 [Homo sapiens]	1	0	SNCA	A3
6857824	intraflagellar transport protein 27 homolog isoform 2 [Homo sapiens]	2	0	IFT27	A3
6912280	activator of 90 kDa heat shock protein ATPase homolog 1 [Homo sapiens]	3	0	AHSA1	A3
6912286	caspase-14 precursor [Homo sapiens]	1	0	CASP14	A3
6912388	grancalcin [Homo sapiens]	3	0	GCA	A3
6912478	importin subunit alpha-7 [Homo sapiens]	1	2	KPNA6	A3
6912594	phosphatidylinositol transfer protein beta isoform [Homo sapiens]	3	0	PITPNB	A3
6912666	sialin [Homo sapiens]	1	0	SLC17A5	A3
6912714	mitochondrial import inner membrane translocase subunit Tim9 [Homo sapiens]	2	0	TIMM9	A3
6912734	transportin-3 isoform 1 [Homo sapiens]	3	0	TNPO3	A3
6978649	choline/ethanolamine kinase [Homo sapiens]	1	0	CHKB	A3
7019323	dolichyl-phosphate beta-glucosyltransferase isoform 1 [Homo sapiens]	1	0	ALG5	A3
7019503	prolactin regulatory element-binding protein [Homo sapiens]	3	0	PREB	A3
7019519	proSAAS precursor [Homo sapiens]	1	0	PCSK1N	A3
7242140	ATP-dependent Clp protease ATP-binding subunit clpX-like, mitochondrial precursor [Homo sapiens]	2	0	CLPX	A3
7262378	acidic fibroblast growth factor intracellular-binding protein isoform b [Homo sapiens]	1	0	FIBP	A3
7305053	myoferlin isoform a [Homo sapiens]	2	0	MYOF	A3
7549793	transducin beta-like protein 2 precursor [Homo sapiens]	3	0	TBL2	A3
7656926	trafficking protein particle complex subunit 3 isoform 1 [Homo sapiens]	2	0	TRAPPC3	A3
7657313	U6 snRNA-associated Sm-like protein LSm1 [Homo sapiens]	2	0	LSM1	A3
7657335	misshapen-like kinase 1 isoform 1 [Homo sapiens]	1	0	MINK1	A3
7657339	adenylyltransferase and sulfurtransferase MOCS3 [Homo sapiens]	2	0	MOCS3	A3
7657455	pescadillo homolog isoform 1 [Homo sapiens]	2	0	PES1	A3
7657532	protein S100-A6 [Homo sapiens]	1	0	S100A6	A3
7657615	podocin [Homo sapiens]	2	0	NPHS2	A3
7657655	translocating chain-associated membrane protein 1 [Homo sapiens]	2	0	TRAM1	A3
7657689	ATP-dependent zinc metalloprotease YME1L1 isoform 3 [Homo sapiens]	3	0	YME1L1	A3
7661568	phosphoacetylglucosamine mutase isoform 2 [Homo sapiens]	5	0	PGM3	A3
7661690	coiled-coil domain-containing protein 9 [Homo sapiens]	1	0	CCDC9	A3
7661730	28S ribosomal protein S28, mitochondrial [Homo sapiens]	3	0	MRPS28	A3
7661786	NADH dehydrogenase [ubiquinone] 1 alpha subcomplex assembly factor 4 [Homo sapiens]	1	0	NDUFAF4	A3
7661862	protein phosphatase 1F [Homo sapiens]	2	0	PPM1F	A3
7662034	polyphosphoinositide phosphatase [Homo sapiens]	1	0	FIG4	A3
7662088	rho guanine nucleotide exchange factor 12 isoform 1 [Homo sapiens]	2	0	ARHGEF12	A3
7662234	rab11 family-interacting protein 3 isoform 1 [Homo sapiens]	2	0	RAB11FIP3	A3
7662236	TSC22 domain family protein 2 [Homo sapiens]	1	0	TSC22D2	A3
7662294	EPM2A-interacting protein 1 [Homo sapiens]	3	0	EPM2AIP1	A3
7662310	FERM, RhoGEF and pleckstrin domain-containing protein 2 [Homo sapiens]	1	0	FARP2	A3
7705266	NCK-interacting protein with SH3 domain isoform 1 [Homo sapiens]	2	0	NCKIPSD	A3
7705415	protein Hook homolog 1 [Homo sapiens]	3	0	HOOK1	A3
7705590	TP53RK-binding protein [Homo sapiens]	1	0	TPRKB	A3
7705626	28S ribosomal protein S16, mitochondrial [Homo sapiens]	1	0	MRPS16	A3
7705726	thioredoxin-related transmembrane protein 2 isoform 1 precursor [Homo sapiens]	1	0	TMX2	A3
7705999	transmembrane protein 9 precursor [Homo sapiens]	1	0	TMEM9	A3
7706200	protein THEM6 precursor [Homo sapiens]	1	0	THEM6	A3
7706581	BRCA2 and CDKN1A-interacting protein isoform BCCIPalpha [Homo sapiens]	2	0	BCCIP	A3
7710154	tryptophan--tRNA ligase, mitochondrial isoform 1 precursor [Homo sapiens]	2	0	WARS2	A3
8051636	exportin-T [Homo sapiens]	1	0	XPOT	A3
8394376	syntaxin-18 [Homo sapiens]	2	0	STX18	A3
8400718	RNA-binding motif, single-stranded-interacting protein 1 isoform a [Homo sapiens]	1	0	RBMS1	A3
8659559	transmembrane protein 50B [Homo sapiens]	1	0	TMEM50B	A3
8922511	28S ribosomal protein S18a, mitochondrial isoform 1 precursor [Homo sapiens]	1	0	MRPS18A	A3
8922601	ADP-ribosylation factor-like protein 8B [Homo sapiens]	4	1	ARL8B	A3
8922720	cell cycle control protein 50A isoform 1 [Homo sapiens]	2	0	TMEM30A	A3
8922794	U3 small nucleolar ribonucleoprotein protein IMP3 [Homo sapiens]	1	0	IMP3	A3
8922873	GTPase IMAP family member 4 [Homo sapiens]	1	0	GIMAP4	A3
8922886	ATP-dependent RNA helicase DDX19A [Homo sapiens]	6	0	DDX19A	A3
8923040	CDKN2A-interacting protein [Homo sapiens]	2	0	CDKN2AIP	A3
8923224	leucine-rich repeat flightless-interacting protein 2 isoform 2 [Homo sapiens]	1	0	LRRFIP2	A3
8923444	H/ACA ribonucleoprotein complex subunit 2 isoform a [Homo sapiens]	1	0	NHP2	A3
8923477	transmembrane protein 160 precursor [Homo sapiens]	1	0	TMEM160	A3
8923532	ceroid-lipofuscinosis neuronal protein 6 [Homo sapiens]	1	0	CLN6	A3
8923857	ER membrane protein complex subunit 3 [Homo sapiens]	2	0	EMC3	A3
8923911	lanC-like protein 2 [Homo sapiens]	2	0	LANCL2	A3
9506797	AP-1 complex subunit mu-2 [Homo sapiens]	1	0	AP1M2	A3
9506859	mitochondrial import receptor subunit TOM7 homolog [Homo sapiens]	1	0	TOMM7	A3
9558751	ADP-ribosylation factor-binding protein GGA2 [Homo sapiens]	2	0	GGA2	A3
9665248	antigen peptide transporter 1 [Homo sapiens]	2	0	TAP1	A3
9910186	enhancer of yellow 2 transcription factor homolog isoform 1 [Homo sapiens]	1	0	ENY2	A3
9955963	ATP-binding cassette sub-family B member 6, mitochondrial [Homo sapiens]	3	0	ABCB6	A3
9966793	leucine zipper transcription factor-like protein 1 isoform 1 [Homo sapiens]	1	0	LZTFL1	A3
9966827	PEST proteolytic signal-containing nuclear protein [Homo sapiens]	1	0	PCNP	A3
9966903	mannosyl-oligosaccharide 1,2-alpha-mannosidase IC [Homo sapiens]	2	0	MAN1C1	A3
10190714	ras-related protein Rab-22A [Homo sapiens]	1	0	RAB22A	A3
10518344	ras-related protein Rap-2a precursor [Homo sapiens]	1	0	RAP2A	A3
10567816	guanine nucleotide-binding protein G(o) subunit alpha isoform a [Homo sapiens]	0	0	GNAO1	A3
10764847	NADH dehydrogenase [ubiquinone] 1 beta subcomplex subunit 7 [Homo sapiens]	2	0	NDUFB7	A3
10835071	HLA class II histocompatibility antigen gamma chain isoform b [Homo sapiens]	2	0	CD74	A3
10863889	U4/U6.U5 tri-snRNP-associated protein 1 [Homo sapiens]	1	0	SART1	A3
10863997	polypyrimidine tract-binding protein 2 [Homo sapiens]	2	0	PTBP2	A3
10947135	ATP-binding cassette sub-family F member 1 isoform b [Homo sapiens]	2	0	ABCF1	A3
11276069	dystrobrevin beta isoform 1 [Homo sapiens]	3	0	DTNB	A3
11342664	interferon-induced GTP-binding protein Mx2 [Homo sapiens]	3	0	MX2	A3
11527402	integral membrane protein 2B [Homo sapiens]	2	0	ITM2B	A3
11545918	tubulointerstitial nephritis antigen-like isoform 1 precursor [Homo sapiens]	7	0	TINAGL1	A3
11641243	peptide deformylase, mitochondrial precursor [Homo sapiens]	1	0	PDF	A3
11641289	dimethyladenosine transferase 2, mitochondrial [Homo sapiens]	2	0	TFB2M	A3
12056468	junction plakoglobin [Homo sapiens]	11	0	JUP	A3
12545406	ras GTPase-activating protein 1 isoform 2 [Homo sapiens]	1	0	RASA1	A3
12669909	long-chain-fatty-acid--CoA ligase 4 isoform 2 [Homo sapiens]	2	2	ACSL4	A3
12962937	aladin isoform 1 [Homo sapiens]	2	0	AAAS	A3
13123772	CCR4-NOT transcription complex subunit 10 isoform 1 [Homo sapiens]	1	0	CNOT10	A3
13129010	ADP-ribose pyrophosphatase, mitochondrial isoform a precursor [Homo sapiens]	1	0	NUDT9	A3
13194195	chloride channel CLIC-like protein 1 isoform 2 precursor [Homo sapiens]	1	0	CLCC1	A3
13236516	derlin-1 isoform a [Homo sapiens]	3	0	DERL1	A3
13236583	lys-63-specific deubiquitinase BRCC36 isoform 1 [Homo sapiens]	4	0	BRCC3	A3
13375779	protein rogdi homolog [Homo sapiens]	3	0	ROGDI	A3
13375827	pleckstrin homology domain-containing family F member 2 [Homo sapiens]	2	0	PLEKHF2	A3
13375926	vacuolar protein sorting-associated protein 37B [Homo sapiens]	1	0	VPS37B	A3
13376212	ubiquitin-like modifier-activating enzyme 5 isoform 1 [Homo sapiens]	2	0	UBA5	A3
13378137	tumor necrosis factor receptor type 1-associated DEATH domain protein [Homo sapiens]	1	0	TRADD	A3
13435356	HCLS1-associated protein X-1 isoform a [Homo sapiens]	2	0	HAX1	A3
13443000	F-box only protein 22 isoform b [Homo sapiens]	2	0	FBXO22	A3
13540531	integrin-linked kinase-associated serine/threonine phosphatase 2C [Homo sapiens]	1	0	ILKAP	A3
13540555	phosphatidylserine synthase 2 [Homo sapiens]	2	0	PTDSS2	A3
13540594	VIP36-like protein isoform 2 precursor [Homo sapiens]	2	0	LMAN2L	A3
13559514	phosphatidylinositol 4-kinase type 2-alpha [Homo sapiens]	2	0	PI4K2A	A3
13562114	tubulin beta-1 chain [Homo sapiens]	1	0	TUBB1	A3
13775198	SH3 domain-binding glutamic acid-rich-like protein 3 [Homo sapiens]	1	0	SH3BGRL3	A3
13775200	splicing factor 3B subunit 5 [Homo sapiens]	1	0	SF3B5	A3
13899327	nuclear receptor-interacting protein 2 [Homo sapiens]	1	0	NRIP2	A3
13899342	mitochondrial glutamate carrier 2 [Homo sapiens]	2	0	SLC25A18	A3
13904866	60S ribosomal protein L28 isoform 2 [Homo sapiens]	1	0	RPL28	A3
14042943	putative deoxyribonuclease TATDN1 isoform a [Homo sapiens]	2	0	TATDN1	A3
14110381	next to BRCA1 gene 1 protein [Homo sapiens]	1	0	NBR1	A3
14141170	metastasis-associated protein MTA2 [Homo sapiens]	2	0	MTA2	A3
14149627	ubiquitin carboxyl-terminal hydrolase 15 isoform 2 [Homo sapiens]	1	0	USP15	A3
14149675	cleavage stimulation factor subunit 2 tau variant [Homo sapiens]	1	0	CSTF2T	A3
14149738	neurolysin, mitochondrial [Homo sapiens]	5	0	NLN	A3
14150134	coiled-coil-helix-coiled-coil-helix domain-containing protein 6, mitochondrial [Homo sapiens]	1	0	CHCHD6	A3
14165270	39S ribosomal protein L13, mitochondrial [Homo sapiens]	4	0	MRPL13	A3
14249340	1-phosphatidylinositol 4,5-bisphosphate phosphodiesterase delta-4 [Homo sapiens]	1	0	PLCD4	A3
14589866	aspartyl/asparaginyl beta-hydroxylase isoform a [Homo sapiens]	7	0	ASPH	A3
14589920	protocadherin-11 X-linked isoform c precursor [Homo sapiens]	1	0	PCDH11X	A3
14589922	protocadherin-11 X-linked isoform d precursor [Homo sapiens]	1	0	PCDH11X	A3
14589951	DNA-directed RNA polymerases I, II, and III subunit RPABC1 [Homo sapiens]	1	0	POLR2E	A3
14670268	negative elongation factor E [Homo sapiens]	1	0	NELFE	A3
14861836	alpha-1,3/1,6-mannosyltransferase ALG2 [Homo sapiens]	1	0	ALG2	A3
14916483	caspase-6 isoform alpha preproprotein [Homo sapiens]	1	0	CASP6	A3
14916485	caspase-6 isoform beta [Homo sapiens]	1	0	CASP6	A3
15029506	homeobox protein Hox-D8 isoform 1 [Homo sapiens]	1	0	HOXD8	A3
15088795	GPI transamidase component PIG-S [Homo sapiens]	2	0	PIGS	A3
15100175	1-acyl-sn-glycerol-3-phosphate acyltransferase alpha [Homo sapiens]	3	0	AGPAT1	A3
15147341	dystrobrevin beta isoform 3 [Homo sapiens]	2	0	DTNB	A3
15150809	signal peptidase complex catalytic subunit SEC11C [Homo sapiens]	1	0	SEC11C	A3
15208660	E3 ubiquitin-protein ligase TRIM21 [Homo sapiens]	2	0	TRIM21	A3
15431310	keratin, type I cytoskeletal 14 [Homo sapiens]	2	0	KRT14	A3
15619015	cAMP-dependent protein kinase catalytic subunit gamma [Homo sapiens]	0	0	PRKACG	A3
15718761	GTPase KRas isoform b precursor [Homo sapiens]	1	0	KRAS	A3
15718763	GTPase KRas isoform a precursor [Homo sapiens]	1	0	KRAS	A3
15890086	collagen alpha-5(IV) chain isoform 2 precursor [Homo sapiens]	1	0	COL4A5	A3
16117791	60S ribosomal protein L35a [Homo sapiens]	1	0	RPL35A	A3
16262452	cingulin [Homo sapiens]	1	0	CGN	A3
16418361	protein RFT1 homolog [Homo sapiens]	1	0	RFT1	A3
16554611	28S ribosomal protein S15, mitochondrial [Homo sapiens]	1	0	MRPS15	A3
16554629	WD repeat-containing protein 5 [Homo sapiens]	1	0	WDR5	A3
16753207	ubiquilin-2 [Homo sapiens]	1	0	UBQLN2	A3
16905520	Golgi SNAP receptor complex member 2 isoform B [Homo sapiens]	2	0	GOSR2	A3
16905522	Golgi SNAP receptor complex member 2 isoform A [Homo sapiens]	2	0	GOSR2	A3
16933567	ras-related protein Rab-8A [Homo sapiens]	1	0	RAB8A	A3
16936535	protein unc-119 homolog A isoform b [Homo sapiens]	1	0	UNC119	A3
16950593	28S ribosomal protein S21, mitochondrial [Homo sapiens]	1	0	MRPS21	A3
16950597	28S ribosomal protein S33, mitochondrial [Homo sapiens]	1	0	MRPS33	A3
17017967	barttin [Homo sapiens]	1	0	BSND	A3
17149830	ARF GTPase-activating protein GIT2 isoform 1 [Homo sapiens]	1	0	GIT2	A3
17149834	sortilin isoform 1 preproprotein [Homo sapiens]	4	0	SORT1	A3
17298690	poly(U)-binding-splicing factor PUF60 isoform b [Homo sapiens]	3	0	PUF60	A3
17402871	BRCA2 and CDKN1A-interacting protein isoform BCCIPbeta [Homo sapiens]	2	0	BCCIP	A3
17402873	BRCA2 and CDKN1A-interacting protein isoform C [Homo sapiens]	2	0	BCCIP	A3
17402904	exosome complex component MTR3 [Homo sapiens]	2	0	EXOSC6	A3
17978477	vacuolar protein sorting-associated protein 11 homolog [Homo sapiens]	1	0	VPS11	A3
17978485	vacuolar protein sorting-associated protein 18 homolog [Homo sapiens]	2	0	VPS18	A3
17978512	poly(U)-binding-splicing factor PUF60 isoform a [Homo sapiens]	3	0	PUF60	A3
17986005	major histocompatibility complex, class II, DR beta 3 precursor [Homo sapiens]	1	0	HLA-DRB3	A3
17999528	cytochrome c oxidase subunit 6A1, mitochondrial [Homo sapiens]	1	0	COX6A1	A3
18087833	peroxisomal membrane protein 11C isoform 1 [Homo sapiens]	1	0	PEX11G	A3
18087855	dynein light chain 2, cytoplasmic [Homo sapiens]	2	0	DYNLL2	A3
18104971	protein tyrosine phosphatase type IVA 2 isoform 1 [Homo sapiens]	2	0	PTP4A2	A3
18105056	vacuolar protein sorting-associated protein 33A [Homo sapiens]	3	0	VPS33A	A3
18201909	vascular cell adhesion protein 1 isoform b precursor [Homo sapiens]	2	0	VCAM1	A3
18426975	HLA class II histocompatibility antigen, DQ alpha 1 chain precursor [Homo sapiens]	1	0	HLA-DQA1	A3
18497300	V-type proton ATPase subunit G 2 isoform a [Homo sapiens]	1	0	ATP6V1G2	A3
18644734	beta-catenin-like protein 1 [Homo sapiens]	1	0	CTNNBL1	A3
18677735	protein PRRC1 [Homo sapiens]	2	0	PRRC1	A3
18765709	inositol polyphosphate 5-phosphatase K isoform 1 [Homo sapiens]	1	0	INPP5K	A3
18860916	5'-3' exoribonuclease 2 [Homo sapiens]	5	0	XRN2	A3
19263340	alanine aminotransferase 2 isoform 1 [Homo sapiens]	2	0	GPT2	A3
19526773	ubiquitin-like-conjugating enzyme ATG3 [Homo sapiens]	2	0	ATG3	A3
19718741	oxysterol-binding protein-related protein 1 isoform 2 [Homo sapiens]	1	0	OSBPL1A	A3
19718746	oxysterol-binding protein-related protein 1 isoform 1 [Homo sapiens]	1	0	OSBPL1A	A3
19718759	myoferlin isoform b [Homo sapiens]	2	0	MYOF	A3
19743803	fibulin-5 precursor [Homo sapiens]	3	0	FBLN5	A3
19913369	transducin beta-like protein 3 [Homo sapiens]	1	0	TBL3	A3
19923260	ras-related protein Rab-4A isoform 1 [Homo sapiens]	1	0	RAB4A	A3
19923640	ribosome-releasing factor 2, mitochondrial isoform 1 [Homo sapiens]	2	0	GFM2	A3
19923761	multiple inositol polyphosphate phosphatase 1 isoform 1 precursor [Homo sapiens]	1	0	MINPP1	A3
19923812	oxysterol-binding protein-related protein 10 isoform 1 [Homo sapiens]	2	0	OSBPL10	A3
19923830	pre-B-cell leukemia transcription factor-interacting protein 1 [Homo sapiens]	3	0	PBXIP1	A3
19923881	glucosamine-6-phosphate isomerase 2 isoform 1 [Homo sapiens]	5	0	GNPDA2	A3
19924175	kinesin-like protein KIF1A isoform 2 [Homo sapiens]	1	0	KIF1A	A3
20070321	nicotinamide mononucleotide adenylyltransferase 1 [Homo sapiens]	2	0	NMNAT1	A3
20127457	glycogenin-1 isoform 1 [Homo sapiens]	1	0	GYG1	A3
20127528	beta-parvin isoform b [Homo sapiens]	1	0	PARVB	A3
20143480	phosphatidate cytidylyltransferase 2 [Homo sapiens]	3	0	CDS2	A3
20149500	porphobilinogen deaminase isoform 1 [Homo sapiens]	1	0	HMBS	A3
20149547	ribosomal protein S6 kinase alpha-1 isoform a [Homo sapiens]	1	0	RPS6KA1	A3
20149629	probable ATP-dependent RNA helicase DDX47 isoform 1 [Homo sapiens]	1	0	DDX47	A3
20270343	ADP-ribosylation factor-like protein 8A isoform 1 [Homo sapiens]	2	0	ARL8A	A3
20270389	HIG1 domain family member 2A, mitochondrial [Homo sapiens]	1	0	HIGD2A	A3
20357575	APOBEC1 complementation factor isoform 2 [Homo sapiens]	1	0	A1CF	A3
21040371	ATP-dependent RNA helicase DDX39A [Homo sapiens]	1	0	DDX39A	A3
21071006	protein TSSC4 [Homo sapiens]	1	0	TSSC4	A3
21071044	probable global transcription activator SNF2L1 isoform a [Homo sapiens]	1	0	SMARCA1	A3
21237725	phosphatidylinositol 4,5-bisphosphate 3-kinase catalytic subunit gamma isoform [Homo sapiens]	1	0	PIK3CG	A3
21237783	conserved oligomeric Golgi complex subunit 1 [Homo sapiens]	3	0	COG1	A3
21264365	nuclear pore complex protein Nup98-Nup96 isoform 1 [Homo sapiens]	1	0	NUP98	A3
21264369	nuclear pore complex protein Nup98-Nup96 isoform 2 [Homo sapiens]	1	0	NUP98	A3
21327667	ribosome biogenesis protein BOP1 [Homo sapiens]	1	0	BOP1	A3
21327685	ATP-dependent zinc metalloprotease YME1L1 isoform 1 [Homo sapiens]	3	0	YME1L1	A3
21327701	TATA-binding protein-associated factor 2N isoform 1 [Homo sapiens]	1	0	TAF15	A3
21361163	vitamin K-dependent gamma-carboxylase isoform 1 [Homo sapiens]	3	0	GGCX	A3
21361204	peroxisomal biogenesis factor 5 isoform b [Homo sapiens]	3	0	PEX5	A3
21361322	tubulin beta-4A chain [Homo sapiens]	4	0	TUBB4A	A3
21361380	vacuolar-sorting protein SNF8 [Homo sapiens]	2	0	SNF8	A3
21361472	E3 ubiquitin-protein ligase NEDD4-like isoform 3 [Homo sapiens]	1	0	NEDD4L	A3
21361709	regulation of nuclear pre-mRNA domain-containing protein 1A [Homo sapiens]	1	0	RPRD1A	A3
21361728	vacuolar protein sorting-associated protein 53 homolog isoform 2 [Homo sapiens]	1	0	VPS53	A3
21361837	PITH domain-containing protein 1 [Homo sapiens]	2	0	PITHD1	A3
21362050	coiled-coil domain-containing protein 115 [Homo sapiens]	1	0	CCDC115	A3
21389433	heat shock protein beta-6 [Homo sapiens]	2	0	HSPB6	A3
21389469	mitochondrial intermembrane space import and assembly protein 40 isoform 2 [Homo sapiens]	1	0	CHCHD4	A3
21464125	muscleblind-like protein 2 isoform 1 [Homo sapiens]	1	0	MBNL2	A3
21536301	signal transducer and activator of transcription 1-alpha/beta isoform beta [Homo sapiens]	5	0	STAT1	A3
21618338	signal transducer and activator of transcription 3 isoform 2 [Homo sapiens]	6	0	STAT3	A3
21618340	signal transducer and activator of transcription 3 isoform 1 [Homo sapiens]	6	0	STAT3	A3
21618344	signal transducer and activator of transcription 5B [Homo sapiens]	2	0	STAT5B	A3
21618347	dual specificity mitogen-activated protein kinase kinase 3 isoform A [Homo sapiens]	1	0	MAP2K3	A3
21618349	dual specificity mitogen-activated protein kinase kinase 3 isoform B [Homo sapiens]	1	0	MAP2K3	A3
21686999	metalloendopeptidase OMA1, mitochondrial precursor [Homo sapiens]	2	0	OMA1	A3
21955172	pleckstrin homology-like domain family B member 2 isoform c [Homo sapiens]	1	0	PHLDB2	A3
22091454	glutathione S-transferase A1 [Homo sapiens]	9	0	GSTA1	A3
22094987	regulatory-associated protein of mTOR isoform 1 [Homo sapiens]	3	0	RPTOR	A3
22202611	carboxypeptidase D isoform 1 precursor [Homo sapiens]	2	0	CPD	A3
22538461	nuclear receptor corepressor 1 isoform 1 [Homo sapiens]	1	0	NCOR1	A3
22547149	F-box only protein 22 isoform a [Homo sapiens]	2	0	FBXO22	A3
22726189	proteasome assembly chaperone 2 isoform 1 [Homo sapiens]	2	0	PSMG2	A3
22748747	protein LSM12 homolog [Homo sapiens]	1	0	LSM12	A3
22749079	COMM domain-containing protein 1 [Homo sapiens]	2	0	COMMD1	A3
23065544	glutathione S-transferase Mu 1 isoform 1 [Homo sapiens]	1	2	GSTM1	A3
23065547	glutathione S-transferase Mu 1 isoform 2 [Homo sapiens]	1	0	GSTM1	A3
23065557	glutathione S-transferase Mu 4 isoform 2 [Homo sapiens]	1	0	GSTM4	A3
23097250	TIP41-like protein isoform 1 [Homo sapiens]	3	0	TIPRL	A3
23097308	nesprin-1 isoform 2 [Homo sapiens]	1	0	SYNE1	A3
23110955	pro-cathepsin H preproprotein [Homo sapiens]	2	0	CTSH	A3
23199983	GPI-anchor transamidase precursor [Homo sapiens]	1	0	PIGK	A3
23238214	angiotensin-converting enzyme isoform 2 precursor [Homo sapiens]	12	0	ACE	A3
23308607	minor histocompatibility antigen H13 isoform 1 [Homo sapiens]	2	0	HM13	A3
23397653	GPI transamidase component PIG-T isoform 1 precursor [Homo sapiens]	1	0	PIGT	A3
23943858	sorting nexin-8 [Homo sapiens]	2	0	SNX8	A3
23943872	stromal membrane-associated protein 2 isoform 1 [Homo sapiens]	1	0	SMAP2	A3
23943912	phosphoinositide 3-kinase regulatory subunit 4 [Homo sapiens]	3	0	PIK3R4	A3
24119166	putative hydrolase RBBP9 [Homo sapiens]	1	0	RBBP9	A3
24119277	5-phosphohydroxy-L-lysine phospho-lyase isoform 2 [Homo sapiens]	1	0	PHYKPL	A3
24234699	keratin, type I cytoskeletal 19 [Homo sapiens]	11	4	KRT19	A3
24307953	iron-sulfur cluster assembly enzyme ISCU, mitochondrial isoform ISCU1 [Homo sapiens]	1	0	ISCU	A3
24307965	UBX domain-containing protein 4 [Homo sapiens]	2	0	UBXN4	A3
24307969	cytoplasmic FMR1-interacting protein 1 isoform a [Homo sapiens]	5	7	CYFIP1	A3
24308043	putative adenosylhomocysteinase 3 isoform a [Homo sapiens]	3	3	AHCYL2	A3
24308097	monoacylglycerol lipase ABHD12 isoform b [Homo sapiens]	1	0	ABHD12	A3
24308456	ELMO domain-containing protein 2 [Homo sapiens]	1	0	ELMOD2	A3
24430192	keratin, type I cytoskeletal 16 [Homo sapiens]	0	0	KRT16	A3
24432026	kelch-like protein 22 [Homo sapiens]	1	0	KLHL22	A3
24586663	DCC-interacting protein 13-beta isoform 1 [Homo sapiens]	3	0	APPL2	A3
24762236	pre-mRNA-splicing factor 38A [Homo sapiens]	1	0	PRPF38A	A3
24797076	HLA class II histocompatibility antigen, DP beta 1 chain precursor [Homo sapiens]	1	0	HLA-DPB1	A3
24850117	misshapen-like kinase 1 isoform 2 [Homo sapiens]	1	0	MINK1	A3
25121966	ATP-sensitive inward rectifier potassium channel 10 [Homo sapiens]	1	0	KCNJ10	A3
25282469	retinol dehydrogenase 10 [Homo sapiens]	2	0	RDH10	A3
25286703	uncharacterized protein KIAA2013 precursor [Homo sapiens]	1	0	KIAA2013	A3
25306283	ribosome-releasing factor 2, mitochondrial isoform 3 [Homo sapiens]	1	0	GFM2	A3
25306287	ribosome-releasing factor 2, mitochondrial isoform 2 [Homo sapiens]	2	0	GFM2	A3
25777671	serine/threonine-protein phosphatase 1 regulatory subunit 10 [Homo sapiens]	1	0	PPP1R10	A3
26051204	calcium/calmodulin-dependent protein kinase type II subunit beta isoform 1 [Homo sapiens]	0	0	CAMK2B	A3
26051206	calcium/calmodulin-dependent protein kinase type II subunit beta isoform 2 [Homo sapiens]	0	0	CAMK2B	A3
26051208	calcium/calmodulin-dependent protein kinase type II subunit beta isoform 3 [Homo sapiens]	0	0	CAMK2B	A3
26051210	calcium/calmodulin-dependent protein kinase type II subunit beta isoform 4 [Homo sapiens]	0	0	CAMK2B	A3
26051212	calcium/calmodulin-dependent protein kinase type II subunit beta isoform 5 [Homo sapiens]	0	0	CAMK2B	A3
26051214	calcium/calmodulin-dependent protein kinase type II subunit beta isoform 6 [Homo sapiens]	0	0	CAMK2B	A3
26051216	calcium/calmodulin-dependent protein kinase type II subunit beta isoform 7 [Homo sapiens]	0	0	CAMK2B	A3
26051218	calcium/calmodulin-dependent protein kinase type II subunit beta isoform 8 [Homo sapiens]	0	0	CAMK2B	A3
26667177	39S ribosomal protein L46, mitochondrial [Homo sapiens]	1	0	MRPL46	A3
26667191	calcium/calmodulin-dependent protein kinase type II subunit gamma isoform 4 [Homo sapiens]	3	0	CAMK2G	A3
26667196	calcium/calmodulin-dependent protein kinase type II subunit gamma isoform 2 [Homo sapiens]	3	0	CAMK2G	A3
26667203	calcium/calmodulin-dependent protein kinase type II subunit gamma isoform 1 [Homo sapiens]	3	2	CAMK2G	A3
26667211	calcium/calmodulin-dependent protein kinase type II subunit gamma isoform 6 [Homo sapiens]	3	0	CAMK2G	A3
27151736	dnaJ homolog subfamily B member 2 isoform b [Homo sapiens]	1	0	DNAJB2	A3
27262628	nuclear autoantigenic sperm protein isoform 2 [Homo sapiens]	1	0	NASP	A3
27262630	nuclear autoantigenic sperm protein isoform 3 [Homo sapiens]	1	0	NASP	A3
27262645	ataxin-2-like protein isoform B [Homo sapiens]	1	0	ATXN2L	A3
27262647	ataxin-2-like protein isoform A [Homo sapiens]	1	0	ATXN2L	A3
27262649	ataxin-2-like protein isoform C [Homo sapiens]	1	0	ATXN2L	A3
27262651	ataxin-2-like protein isoform D [Homo sapiens]	1	0	ATXN2L	A3
27262653	ataxin-2-like protein isoform E [Homo sapiens]	1	0	ATXN2L	A3
27436889	GDP-fucose protein O-fucosyltransferase 1 isoform 1 precursor [Homo sapiens]	3	0	POFUT1	A3
27436891	GDP-fucose protein O-fucosyltransferase 1 isoform 2 precursor [Homo sapiens]	2	0	POFUT1	A3
27436917	misshapen-like kinase 1 isoform 3 [Homo sapiens]	1	0	MINK1	A3
27477136	zinc finger CCCH-type antiviral protein 1 isoform 1 [Homo sapiens]	5	0	ZC3HAV1	A3
27477138	zinc finger CCCH-type antiviral protein 1 isoform 2 [Homo sapiens]	5	0	ZC3HAV1	A3
27735029	MOB kinase activator 1B isoform 2 [Homo sapiens]	3	0	MOB1B	A3
27754771	protocadherin-1 isoform 1 precursor [Homo sapiens]	1	0	PCDH1	A3
27754773	protocadherin-1 isoform 2 precursor [Homo sapiens]	1	0	PCDH1	A3
27881482	probable ATP-dependent RNA helicase DDX58 [Homo sapiens]	3	0	DDX58	A3
27883866	synembryn-A [Homo sapiens]	2	0	RIC8A	A3
28173564	keratin, type II cytoskeletal 73 [Homo sapiens]	0	0	KRT73	A3
28302131	hemoglobin subunit gamma-1 [Homo sapiens]	7	0	HBG1	A3
28372533	protein kish-A precursor [Homo sapiens]	1	0	TMEM167A	A3
28460688	alpha-taxilin [Homo sapiens]	1	0	TXLNA	A3
28557745	zinc-binding alcohol dehydrogenase domain-containing protein 2 [Homo sapiens]	2	0	ZADH2	A3
28559039	mediator of RNA polymerase II transcription subunit 1 [Homo sapiens]	1	0	MED1	A3
28559088	laminin subunit alpha-2 isoform a precursor [Homo sapiens]	2	0	LAMA2	A3
28875797	chromatin target of PRMT1 protein isoform 1 [Homo sapiens]	1	0	CHTOP	A3
29171717	phosphatidylinositol-glycan-specific phospholipase D precursor [Homo sapiens]	3	0	GPLD1	A3
29244924	chromodomain-helicase-DNA-binding protein 6 [Homo sapiens]	2	0	CHD6	A3
29540566	armadillo repeat-containing X-linked protein 3 [Homo sapiens]	1	0	ARMCX3	A3
29570798	amidophosphoribosyltransferase proprotein [Homo sapiens]	1	0	PPAT	A3
29725607	protein unc-45 homolog A isoform 2 [Homo sapiens]	7	0	UNC45A	A3
29788755	myotubularin-related protein 13 [Homo sapiens]	1	0	SBF2	A3
29788768	tubulin beta-2B chain [Homo sapiens]	4	0	TUBB2B	A3
29789060	C2 domain-containing protein 5 [Homo sapiens]	1	0	C2CD5	A3
30089916	phosphofurin acidic cluster sorting protein 1 [Homo sapiens]	2	0	PACS1	A3
30089954	DDB1- and CUL4-associated factor 8 [Homo sapiens]	2	0	DCAF8	A3
30181236	copine-2 [Homo sapiens]	1	0	CPNE2	A3
30410794	proteasome activator complex subunit 3 isoform 1 [Homo sapiens]	3	0	PSME3	A3
30410796	proteasome activator complex subunit 3 isoform 2 [Homo sapiens]	3	0	PSME3	A3
30410798	cysteine protease ATG4B isoform b [Homo sapiens]	2	0	ATG4B	A3
30578410	dolichyl-diphosphooligosaccharide--protein glycosyltransferase subunit STT3B [Homo sapiens]	4	0	STT3B	A3
30581109	minor histocompatibility antigen H13 isoform 2 [Homo sapiens]	2	0	HM13	A3
30581111	minor histocompatibility antigen H13 isoform 3 [Homo sapiens]	2	0	HM13	A3
31077205	hepatocyte nuclear factor 4-alpha isoform b [Homo sapiens]	2	0	HNF4A	A3
31077209	hepatocyte nuclear factor 4-alpha isoform c [Homo sapiens]	2	0	HNF4A	A3
31083236	serine/threonine-protein phosphatase 2A 56 kDa regulatory subunit gamma isoform isoform b [Homo sapiens]	1	0	PPP2R5C	A3
31083243	serine/threonine-protein phosphatase 2A 56 kDa regulatory subunit gamma isoform isoform c [Homo sapiens]	1	0	PPP2R5C	A3
31083259	serine/threonine-protein phosphatase 2A 56 kDa regulatory subunit gamma isoform isoform a [Homo sapiens]	1	0	PPP2R5C	A3
31083280	serine/threonine-protein phosphatase 2A 56 kDa regulatory subunit delta isoform isoform 2 [Homo sapiens]	1	0	PPP2R5D	A3
31083288	serine/threonine-protein phosphatase 2A 56 kDa regulatory subunit delta isoform isoform 3 [Homo sapiens]	1	0	PPP2R5D	A3
31317290	E3 ubiquitin-protein ligase SMURF1 isoform 2 [Homo sapiens]	1	0	SMURF1	A3
31317292	E3 ubiquitin-protein ligase SMURF1 isoform 1 [Homo sapiens]	1	0	SMURF1	A3
31377697	procollagen galactosyltransferase 1 precursor [Homo sapiens]	5	0	COLGALT1	A3
31377775	glutamate dehydrogenase 2, mitochondrial precursor [Homo sapiens]	16	0	GLUD2	A3
31542509	ADP-dependent glucokinase precursor [Homo sapiens]	2	0	ADPGK	A3
31542528	adaptin ear-binding coat-associated protein 1 [Homo sapiens]	1	0	NECAP1	A3
31542641	mitochondrial tRNA-specific 2-thiouridylase 1 [Homo sapiens]	1	0	TRMU	A3
31542745	protein wntless homolog isoform 1 precursor [Homo sapiens]	2	0	WLS	A3
31542868	glycogen [starch] synthase, muscle isoform 1 [Homo sapiens]	4	1	GYS1	A3
31543164	THO complex subunit 6 homolog isoform 1 [Homo sapiens]	1	0	THOC6	A3
31543385	choline-phosphate cytidylyltransferase A [Homo sapiens]	1	0	PCYT1A	A3
31543397	phosphoglycerate kinase 2 [Homo sapiens]	4	0	PGK2	A3
31543415	growth arrest and DNA damage-inducible proteins-interacting protein 1 [Homo sapiens]	3	0	GADD45GIP1	A3
31543615	short-chain dehydrogenase/reductase 3 [Homo sapiens]	3	0	DHRS3	A3
31543831	tubulin gamma-1 chain [Homo sapiens]	6	0	TUBG1	A3
31563366	39S ribosomal protein L55, mitochondrial isoform a [Homo sapiens]	1	0	MRPL55	A3
31563383	serine/threonine-protein kinase Sgk3 isoform 2 [Homo sapiens]	2	0	SGK3	A3
31652236	protein CASP isoform b [Homo sapiens]	2	0	CUX1	A3
31652238	protein CASP isoform c [Homo sapiens]	1	0	CUX1	A3
31652249	lipopolysaccharide-binding protein precursor [Homo sapiens]	4	0	LBP	A3
31880783	protein pelota homolog [Homo sapiens]	1	0	PELO	A3
31881687	replication factor C subunit 4 [Homo sapiens]	1	0	RFC4	A3
31881740	solute carrier family 12 member 9 isoform 1 [Homo sapiens]	4	0	SLC12A9	A3
31982904	nucleoporin NUP53 [Homo sapiens]	2	0	NUP35	A3
32130518	apolipoprotein C-II precursor [Homo sapiens]	1	0	APOC2	A3
32469515	nucleoside diphosphate-linked moiety X motif 8, mitochondrial isoform 2 [Homo sapiens]	1	0	NUDT8	A3
32483399	serine/threonine-protein kinase PAK 2 [Homo sapiens]	3	0	PAK2	A3
32526896	armadillo repeat-containing protein 8 isoform 2 [Homo sapiens]	2	0	ARMC8	A3
32567786	keratin, type II cytoskeletal 79 [Homo sapiens]	1	0	KRT79	A3
33356163	eukaryotic translation initiation factor 1A, Y-chromosomal [Homo sapiens]	1	0	EIF1AY	A3
33356174	pinin [Homo sapiens]	2	0	PNN	A3
33457344	conserved oligomeric Golgi complex subunit 6 isoform 1 [Homo sapiens]	1	0	COG6	A3
33469947	engulfment and cell motility protein 2 [Homo sapiens]	2	0	ELMO2	A3
33469985	peptidyl-prolyl cis-trans isomerase FKBP9 precursor [Homo sapiens]	1	0	FKBP9	A3
33636738	cAMP-dependent protein kinase catalytic subunit beta isoform 1 [Homo sapiens]	1	0	PRKACB	A3
33859670	leucine-rich repeat and calponin homology domain-containing protein 1 isoform 2 [Homo sapiens]	1	0	LRCH1	A3
33946278	cofilin-2 isoform 1 [Homo sapiens]	3	0	CFL2	A3
34101288	cleavage and polyadenylation specificity factor subunit 2 [Homo sapiens]	1	0	CPSF2	A3
34147456	TBC domain-containing protein kinase-like protein isoform c [Homo sapiens]	1	0	TBCK	A3
34147498	transmembrane protein 70, mitochondrial isoform a [Homo sapiens]	1	0	TMEM70	A3
34147637	COP9 signalosome complex subunit 6 [Homo sapiens]	2	0	COPS6	A3
34303926	probable proline--tRNA ligase, mitochondrial precursor [Homo sapiens]	3	0	PARS2	A3
34419635	heat shock 70 kDa protein 6 [Homo sapiens]	1	0	HSPA6	A3
34577059	perilipin-2 [Homo sapiens]	3	0	PLIN2	A3
37537701	serine/threonine-protein phosphatase 6 regulatory subunit 2 isoform 3 [Homo sapiens]	2	0	PPP6R2	A3
37577095	dystrobrevin beta isoform 4 [Homo sapiens]	3	0	DTNB	A3
37577097	dystrobrevin beta isoform 5 [Homo sapiens]	2	0	DTNB	A3
37577099	dystrobrevin beta isoform 2 [Homo sapiens]	2	0	DTNB	A3
37577148	NCK-interacting protein with SH3 domain isoform 2 [Homo sapiens]	2	0	NCKIPSD	A3
37594457	ADP-ribose pyrophosphatase, mitochondrial isoform b [Homo sapiens]	1	0	NUDT9	A3
37620194	glucosamine 6-phosphate N-acetyltransferase [Homo sapiens]	2	0	GNPNAT1	A3
37694062	aquaporin-1 isoform 1 [Homo sapiens]	2	0	AQP1	A3
38016914	SAM domain and HD domain-containing protein 1 [Homo sapiens]	4	0	SAMHD1	A3
38016947	complement C5 preproprotein [Homo sapiens]	2	0	C5	A3
38045913	nucleoside diphosphate kinase A isoform a [Homo sapiens]	1	0	NME1	A3
38045942	NEDD8-activating enzyme E1 catalytic subunit isoform 1 [Homo sapiens]	5	0	UBA3	A3
38045944	NEDD8-activating enzyme E1 catalytic subunit isoform 2 [Homo sapiens]	5	0	UBA3	A3
38195082	von Willebrand factor A domain-containing protein 5A isoform 2 [Homo sapiens]	1	0	VWA5A	A3
38261960	multidrug and toxin extrusion protein 2 isoform 1 [Homo sapiens]	2	0	SLC47A2	A3
38327029	ubiquitin conjugation factor E4 A isoform 1 [Homo sapiens]	4	0	UBE4A	A3
38327032	ubiquitin-like modifier-activating enzyme 5 isoform 2 [Homo sapiens]	2	0	UBA5	A3
38373671	protein transport protein Sec24C [Homo sapiens]	12	0	SEC24C	A3
38524616	long-chain fatty acid transport protein 1 [Homo sapiens]	1	0	SLC27A1	A3
38569394	elongator complex protein 1 [Homo sapiens]	2	0	IKBKAP	A3
38569484	kinesin-like protein KIF21A isoform 2 [Homo sapiens]	1	0	KIF21A	A3
38570156	5'-nucleotidase domain-containing protein 1 [Homo sapiens]	1	0	NT5DC1	A3
38679914	N-alpha-acetyltransferase 25, NatB auxiliary subunit [Homo sapiens]	1	0	NAA25	A3
38683849	acidic fibroblast growth factor intracellular-binding protein isoform a [Homo sapiens]	1	0	FIBP	A3
39777586	putative ATP-dependent RNA helicase DHX57 [Homo sapiens]	1	0	DHX57	A3
39995076	trafficking protein particle complex subunit 11 isoform a [Homo sapiens]	2	0	TRAPPC11	A3
40068479	rRNA methyltransferase 1, mitochondrial precursor [Homo sapiens]	1	0	MRM1	A3
40068512	plasma alpha-L-fucosidase precursor [Homo sapiens]	1	0	FUCA2	A3
40254422	nitric oxide synthase, endothelial isoform 1 [Homo sapiens]	1	0	NOS3	A3
40254446	cullin-5 [Homo sapiens]	8	0	CUL5	A3
40254938	uncharacterized aarF domain-containing protein kinase 1 isoform a precursor [Homo sapiens]	1	0	ADCK1	A3
40548422	charged multivesicular body protein 4a [Homo sapiens]	2	0	CHMP4A	A3
40804748	LIM and senescent cell antigen-like-containing domain protein 2 isoform 2 [Homo sapiens]	2	0	LIMS2	A3
40807485	pre-mRNA-processing factor 6 [Homo sapiens]	2	0	PRPF6	A3
41281564	WD repeat-containing protein 37 [Homo sapiens]	1	0	WDR37	A3
41281591	muscleblind-like protein 1 isoform a [Homo sapiens]	1	0	MBNL1	A3
41281656	CD99 antigen-like protein 2 isoform 3 precursor [Homo sapiens]	1	0	CD99L2	A3
41281670	CD99 antigen-like protein 2 isoform 2 precursor [Homo sapiens]	1	0	CD99L2	A3
41281996	HEAT repeat-containing protein 3 [Homo sapiens]	1	0	HEATR3	A3
41327685	ubiquinol-cytochrome c reductase complex chaperone CBP3 homolog isoform a [Homo sapiens]	1	0	UQCC	A3
41327715	TP53-regulating kinase [Homo sapiens]	3	0	TP53RK	A3
41327749	anaphase-promoting complex subunit 4 [Homo sapiens]	1	0	ANAPC4	A3
41327776	probable ATP-dependent RNA helicase DDX47 isoform 2 [Homo sapiens]	1	0	DDX47	A3
41350216	chitobiosyldiphosphodolichol beta-mannosyltransferase [Homo sapiens]	2	0	ALG1	A3
41350320	melanoma-associated antigen D2 [Homo sapiens]	5	0	MAGED2	A3
41393547	neuroblastoma-amplified sequence [Homo sapiens]	2	0	NBAS	A3
41393551	glutamine-dependent NAD(+) synthetase [Homo sapiens]	2	0	NADSYN1	A3
41393559	kinesin-like protein KIF1B isoform alpha [Homo sapiens]	1	0	KIF1B	A3
41393563	kinesin-like protein KIF1B isoform b [Homo sapiens]	1	0	KIF1B	A3
41393575	glycerol kinase 2 [Homo sapiens]	2	0	GK2	A3
41393599	coproporphyrinogen-III oxidase, mitochondrial precursor [Homo sapiens]	2	0	CPOX	A3
42476169	RNA polymerase II-associated factor 1 homolog isoform 1 [Homo sapiens]	1	0	PAF1	A3
42476296	tropomyosin beta chain isoform 1 [Homo sapiens]	0	0	TPM2	A3
42542392	CCAAT/enhancer-binding protein zeta [Homo sapiens]	1	0	CEBPZ	A3
42544144	PDZ domain-containing protein GIPC1 isoform 1 [Homo sapiens]	3	0	GIPC1	A3
42544146	PDZ domain-containing protein GIPC1 isoform 2 [Homo sapiens]	2	0	GIPC1	A3
42794754	long-chain-fatty-acid--CoA ligase 3 [Homo sapiens]	1	0	ACSL3	A3
42794769	serine/threonine-protein kinase PAK 1 isoform 2 [Homo sapiens]	1	0	PAK1	A3
42822891	migration and invasion enhancer 1 [Homo sapiens]	1	0	MIEN1	A3
45007007	2'-5'-oligoadenylate synthase 3 [Homo sapiens]	4	0	OAS3	A3
45333906	COMM domain-containing protein 6 isoform b [Homo sapiens]	1	0	COMMD6	A3
45333909	COMM domain-containing protein 6 isoform a [Homo sapiens]	1	0	COMMD6	A3
45504382	dnaJ homolog subfamily C member 5 [Homo sapiens]	1	0	DNAJC5	A3
45505147	protein Njmu-R1 [Homo sapiens]	1	0	C17orf75	A3
45580688	complement component C7 precursor [Homo sapiens]	3	0	C7	A3
45597175	TBC1 domain family member 9B isoform a [Homo sapiens]	2	0	TBC1D9B	A3
45597177	TBC1 domain family member 9B isoform b [Homo sapiens]	2	0	TBC1D9B	A3
46361983	hydrocephalus-inducing protein homolog isoform b [Homo sapiens]	1	0	HYDIN	A3
46397390	pogo transposable element with ZNF domain isoform 1 [Homo sapiens]	1	0	POGZ	A3
46397394	pogo transposable element with ZNF domain isoform 2 [Homo sapiens]	1	0	POGZ	A3
46411164	muscleblind-like protein 1 isoform b [Homo sapiens]	1	0	MBNL1	A3
46411166	muscleblind-like protein 1 isoform c [Homo sapiens]	1	1	MBNL1	A3
46411168	muscleblind-like protein 1 isoform d [Homo sapiens]	1	0	MBNL1	A3
46411170	muscleblind-like protein 1 isoform e [Homo sapiens]	1	0	MBNL1	A3
46411172	muscleblind-like protein 1 isoform f [Homo sapiens]	1	0	MBNL1	A3
46411174	muscleblind-like protein 1 isoform g [Homo sapiens]	1	0	MBNL1	A3
46411180	muscleblind-like protein 2 isoform 3 [Homo sapiens]	1	0	MBNL2	A3
46852164	alpha-mannosidase 2C1 isoform 1 [Homo sapiens]	2	0	MAN2C1	A3
46852174	kinesin-like protein KIF3A [Homo sapiens]	1	0	KIF3A	A3
46852390	coiled-coil domain-containing protein 6 [Homo sapiens]	1	0	CCDC6	A3
46877068	5'-AMP-activated protein kinase catalytic subunit alpha-2 [Homo sapiens]	1	0	PRKAA2	A3
46909587	cAMP-dependent protein kinase catalytic subunit beta isoform 3 [Homo sapiens]	1	0	PRKACB	A3
47086495	biogenesis of lysosome-related organelles complex 1 subunit 3 [Homo sapiens]	1	0	BLOC1S3	A3
47132589	serine/threonine-protein kinase N1 isoform 2 [Homo sapiens]	1	0	PKN1	A3
47132591	serine/threonine-protein kinase N1 isoform 1 [Homo sapiens]	1	0	PKN1	A3
47132611	cysteine protease ATG4B isoform a [Homo sapiens]	2	0	ATG4B	A3
47132620	keratin, type II cytoskeletal 2 epidermal [Homo sapiens]	12	1	KRT2	A3
47157325	protein kinase C delta type [Homo sapiens]	2	0	PRKCD	A3
47174864	exosome complex component RRP46 [Homo sapiens]	1	0	EXOSC5	A3
47419930	chondroitin sulfate proteoglycan 4 precursor [Homo sapiens]	1	0	CSPG4	A3
47458045	armadillo repeat-containing protein 8 isoform 1 [Homo sapiens]	2	0	ARMC8	A3
47458811	sideroflexin-4 [Homo sapiens]	3	0	SFXN4	A3
47458820	signal transducer and activator of transcription 3 isoform 3 [Homo sapiens]	6	0	STAT3	A3
47519616	tropomyosin beta chain isoform 2 [Homo sapiens]	3	2	TPM2	A3
47825361	F-box only protein 50 [Homo sapiens]	1	0	NCCRP1	A3
47933387	solute carrier family 2, facilitated glucose transporter member 9 isoform 1 [Homo sapiens]	1	0	SLC2A9	A3
47933389	solute carrier family 2, facilitated glucose transporter member 9 isoform 2 [Homo sapiens]	1	0	SLC2A9	A3
47933397	lanosterol synthase isoform 1 [Homo sapiens]	3	0	LSS	A3
48255935	CD44 antigen isoform 1 precursor [Homo sapiens]	1	0	CD44	A3
48255937	CD44 antigen isoform 2 precursor [Homo sapiens]	1	0	CD44	A3
48255939	CD44 antigen isoform 3 precursor [Homo sapiens]	1	0	CD44	A3
48255941	CD44 antigen isoform 4 precursor [Homo sapiens]	1	0	CD44	A3
48255957	plasma membrane calcium-transporting ATPase 4 isoform 4b [Homo sapiens]	1	0	ATP2B4	A3
48255959	plasma membrane calcium-transporting ATPase 4 isoform 4a [Homo sapiens]	1	0	ATP2B4	A3
50345875	arginyl-tRNA--protein transferase 1 isoform 2 [Homo sapiens]	1	0	ATE1	A3
50541950	Golgin subfamily A member 7 isoform a [Homo sapiens]	1	0	GOLGA7	A3
50582989	IQ motif and SEC7 domain-containing protein 1 isoform b [Homo sapiens]	1	0	IQSEC1	A3
50592996	tubulin beta-3 chain isoform 1 [Homo sapiens]	1	0	TUBB3	A3
50593008	protein lifeguard 3 [Homo sapiens]	1	0	TMBIM1	A3
50659086	decaprenyl-diphosphate synthase subunit 1 [Homo sapiens]	2	0	PDSS1	A3
50659093	epididymis-specific alpha-mannosidase precursor [Homo sapiens]	1	0	MAN2B2	A3
50659095	nucleolar RNA helicase 2 isoform 1 [Homo sapiens]	1	0	DDX21	A3
50980301	myosin phosphatase Rho-interacting protein isoform 2 [Homo sapiens]	2	0	MPRIP	A3
50980307	myosin phosphatase Rho-interacting protein isoform 1 [Homo sapiens]	2	0	MPRIP	A3
51093832	GTPase-activating protein and VPS9 domain-containing protein 1 [Homo sapiens]	3	0	GAPVD1	A3
51173711	actin-binding LIM protein 1 isoform a [Homo sapiens]	3	0	ABLIM1	A3
51173713	actin-binding LIM protein 1 isoform b [Homo sapiens]	3	0	ABLIM1	A3
51173717	actin-binding LIM protein 1 isoform s [Homo sapiens]	3	0	ABLIM1	A3
51173727	mothers against decapentaplegic homolog 1 [Homo sapiens]	0	0	SMAD1	A3
51173730	mothers against decapentaplegic homolog 2 isoform 1 [Homo sapiens]	1	2	SMAD2	A3
51242953	monoglyceride lipase isoform 2 [Homo sapiens]	7	0	MGLL	A3
51477696	beta-parvin isoform a [Homo sapiens]	1	0	PARVB	A3
51479145	brefeldin A-inhibited guanine nucleotide-exchange protein 1 [Homo sapiens]	5	0	ARFGEF1	A3
51944966	potassium-transporting ATPase alpha chain 1 [Homo sapiens]	0	0	ATP4A	A3
51944969	nodal modulator 3 precursor [Homo sapiens]	6	0	NOMO3	A3
52145310	GDH/6PGL endoplasmic bifunctional protein precursor [Homo sapiens]	1	0	H6PD	A3
52485606	formin-like protein 2 [Homo sapiens]	3	0	FMNL2	A3
52630342	HLA class I histocompatibility antigen, Cw-1 alpha chain precursor [Homo sapiens]	3	0	HLA-C	A3
52630425	cytoplasmic protein NCK2 isoform A [Homo sapiens]	2	0	NCK2	A3
52630427	cytoplasmic protein NCK2 isoform B [Homo sapiens]	1	0	NCK2	A3
53828918	geranylgeranyl transferase type-2 subunit alpha [Homo sapiens]	5	0	RABGGTA	A3
53832021	carboxypeptidase M precursor [Homo sapiens]	1	0	CPM	A3
54112390	voltage-dependent calcium channel subunit alpha-2/delta-1 precursor [Homo sapiens]	1	0	CACNA2D1	A3
54112429	dedicator of cytokinesis protein 7 isoform 2 [Homo sapiens]	1	0	DOCK7	A3
54124343	WASH complex subunit FAM21A [Homo sapiens]	7	0	FAM21A	A3
54607027	integrin beta-4 isoform 2 precursor [Homo sapiens]	2	0	ITGB4	A3
54607033	integrin beta-4 isoform 3 precursor [Homo sapiens]	2	0	ITGB4	A3
54607035	integrin beta-4 isoform 1 precursor [Homo sapiens]	2	0	ITGB4	A3
54792082	phosphatidylinositol 4,5-bisphosphate 3-kinase catalytic subunit alpha isoform [Homo sapiens]	1	0	PIK3CA	A3
54792146	tripartite motif-containing protein 47 [Homo sapiens]	1	0	TRIM47	A3
55743118	rab3 GTPase-activating protein catalytic subunit isoform 2 [Homo sapiens]	1	0	RAB3GAP1	A3
55743134	ribosomal protein S6 kinase alpha-1 isoform b [Homo sapiens]	1	0	RPS6KA1	A3
55749932	desmin [Homo sapiens]	1	0	DES	A3
55770858	Golgi SNAP receptor complex member 1 isoform 2 [Homo sapiens]	2	0	GOSR1	A3
55770906	pre-mRNA-splicing factor SYF1 [Homo sapiens]	1	0	XAB2	A3
55953123	RWD domain-containing protein 1 isoform a [Homo sapiens]	2	0	RWDD1	A3
55953127	RWD domain-containing protein 1 isoform b [Homo sapiens]	2	0	RWDD1	A3
56118219	insulin-like growth factor 2 mRNA-binding protein 2 isoform b [Homo sapiens]	5	0	IGF2BP2	A3
56549113	lariat debranching enzyme [Homo sapiens]	1	0	DBR1	A3
56549643	nuclear pore complex protein Nup98-Nup96 isoform 3 [Homo sapiens]	1	0	NUP98	A3
56549645	nuclear pore complex protein Nup98-Nup96 isoform 4 [Homo sapiens]	1	0	NUP98	A3
56676371	cleavage and polyadenylation specificity factor subunit 1 [Homo sapiens]	1	0	CPSF1	A3
56676393	rho GDP-dissociation inhibitor 2 [Homo sapiens]	2	0	ARHGDIB	A3
56682953	epidermal growth factor receptor kinase substrate 8 [Homo sapiens]	2	0	EPS8	A3
56699409	RNA-binding motif protein, X chromosome isoform 1 [Homo sapiens]	4	0	RBMX	A3
56699456	iron-sulfur cluster assembly enzyme ISCU, mitochondrial isoform ISCU2 precursor [Homo sapiens]	1	0	ISCU	A3
56699482	protein FAM98A [Homo sapiens]	1	0	FAM98A	A3
57242755	calsyntenin-1 isoform 2 precursor [Homo sapiens]	2	0	CLSTN1	A3
57242757	calsyntenin-1 isoform 1 precursor [Homo sapiens]	2	0	CLSTN1	A3
57242761	receptor-interacting serine/threonine-protein kinase 1 [Homo sapiens]	3	0	RIPK1	A3
57242777	C-Myc-binding protein [Homo sapiens]	3	0	MYCBP	A3
57634534	nuclear pore complex protein Nup205 [Homo sapiens]	4	0	NUP205	A3
58761492	rho guanine nucleotide exchange factor 10-like protein isoform 1 [Homo sapiens]	7	0	ARHGEF10L	A3
58761498	heterogeneous nuclear ribonucleoprotein A1-like 2 [Homo sapiens]	8	0	HNRNPA1L2	A3
58866695	C-type lectin domain family 18 member C precursor [Homo sapiens]	3	0	CLEC18C	A3
59710109	translocase of inner mitochondrial membrane domain-containing protein 1 precursor [Homo sapiens]	2	0	TIMMDC1	A3
59850812	uromodulin precursor [Homo sapiens]	5	0	UMOD	A3
59889578	17-beta-hydroxysteroid dehydrogenase 14 [Homo sapiens]	2	0	HSD17B14	A3
60499013	Golgi SNAP receptor complex member 2 isoform C [Homo sapiens]	2	0	GOSR2	A3
61098457	NHL repeat-containing protein 3 isoform a precursor [Homo sapiens]	1	0	NHLRC3	A3
61742819	deoxycytidylate deaminase isoform b [Homo sapiens]	1	0	DCTD	A3
61742821	deoxycytidylate deaminase isoform a [Homo sapiens]	1	0	DCTD	A3
61743978	stabilin-1 precursor [Homo sapiens]	1	0	STAB1	A3
61835148	fragile X mental retardation syndrome-related protein 1 isoform a [Homo sapiens]	2	1	FXR1	A3
61835164	fragile X mental retardation syndrome-related protein 1 isoform b [Homo sapiens]	2	0	FXR1	A3
61835172	fragile X mental retardation syndrome-related protein 1 isoform c [Homo sapiens]	1	0	FXR1	A3
62241024	ATP-dependent RNA helicase DDX19B isoform 2 [Homo sapiens]	6	0	DDX19B	A3
62243290	insulin-like growth factor-binding protein 4 precursor [Homo sapiens]	1	0	IGFBP4	A3
62244004	SAFB-like transcription modulator isoform b [Homo sapiens]	1	0	SLTM	A3
62422557	serine/threonine-protein kinase PAK 4 isoform 1 [Homo sapiens]	1	0	PAK4	A3
62422563	serine/threonine-protein kinase PAK 4 isoform 2 [Homo sapiens]	1	0	PAK4	A3
62460633	protein SCAF8 [Homo sapiens]	1	0	SCAF8	A3
62548858	glutamate carboxypeptidase 2 isoform 2 [Homo sapiens]	4	0	FOLH1	A3
62751417	rab-like protein 3 [Homo sapiens]	2	0	RABL3	A3
62821785	NHL repeat-containing protein 3 isoform b [Homo sapiens]	1	0	NHLRC3	A3
62912479	HLA class I histocompatibility antigen, alpha chain E precursor [Homo sapiens]	0	0	HLA-E	A3
63176611	SAFB-like transcription modulator isoform a [Homo sapiens]	1	0	SLTM	A3
63253298	spermidine synthase [Homo sapiens]	1	0	SRM	A3
64085377	insulin-like growth factor 2 mRNA-binding protein 2 isoform a [Homo sapiens]	5	0	IGF2BP2	A3
64762406	6-phosphofructo-2-kinase/fructose-2,6-bisphosphatase 2 isoform a [Homo sapiens]	9	0	PFKFB2	A3
64762445	6-phosphofructo-2-kinase/fructose-2,6-bisphosphatase 2 isoform b [Homo sapiens]	9	0	PFKFB2	A3
64762484	lys-63-specific deubiquitinase BRCC36 isoform 2 [Homo sapiens]	4	0	BRCC3	A3
65301117	mucin-1 isoform 1 precursor [Homo sapiens]	1	0	MUC1	A3
65505873	transcription elongation factor A protein-like 4 [Homo sapiens]	2	0	TCEAL4	A3
66346660	rho GTPase-activating protein 8 isoform 2 [Homo sapiens]	1	0	ARHGAP8	A3
66346662	rho GTPase-activating protein 8 isoform 1 [Homo sapiens]	1	0	ARHGAP8	A3
66346730	creatine kinase U-type, mitochondrial precursor [Homo sapiens]	2	0	CKMT1A	A3
66363694	HCLS1-associated protein X-1 isoform b [Homo sapiens]	2	0	HAX1	A3
66529203	E3 ubiquitin-protein ligase RNF213 isoform 2 [Homo sapiens]	1	0	RNF213	A3
66864913	neuropilin-1 isoform c precursor [Homo sapiens]	2	0	NRP1	A3
66912178	neuropilin-1 isoform b precursor [Homo sapiens]	2	0	NRP1	A3
66932982	filamin-binding LIM protein 1 isoform a [Homo sapiens]	1	0	FBLIM1	A3
66932986	filamin-binding LIM protein 1 isoform b [Homo sapiens]	1	0	FBLIM1	A3
66932988	filamin-binding LIM protein 1 isoform c [Homo sapiens]	1	0	FBLIM1	A3
66933009	porphobilinogen deaminase isoform 2 [Homo sapiens]	1	0	HMBS	A3
67089165	LETM1 domain-containing protein 1 isoform 1 [Homo sapiens]	1	0	LETMD1	A3
67189007	mucin-1 isoform 2 precursor [Homo sapiens]	1	0	MUC1	A3
67189069	mucin-1 isoform 3 precursor [Homo sapiens]	1	0	MUC1	A3
67190748	complement C4-A isoform 1 preproprotein [Homo sapiens]	2	0	C4A	A3
68161546	misshapen-like kinase 1 isoform 4 [Homo sapiens]	1	0	MINK1	A3
68448537	HLA class II histocompatibility antigen gamma chain isoform c [Homo sapiens]	1	0	CD74	A3
68448544	HLA class II histocompatibility antigen gamma chain isoform a [Homo sapiens]	1	0	CD74	A3
69354671	ATP-binding cassette sub-family F member 1 isoform a [Homo sapiens]	2	0	ABCF1	A3
70610136	poly(ADP-ribose) glycohydrolase [Homo sapiens]	1	0	PARG	A3
70778918	inter-alpha-trypsin inhibitor heavy chain H2 precursor [Homo sapiens]	6	0	ITIH2	A3
70780353	ankyrin-1 isoform 4 [Homo sapiens]	0	0	ANK1	A3
70780355	ankyrin-1 isoform 2 [Homo sapiens]	0	0	ANK1	A3
70780357	ankyrin-1 isoform 3 [Homo sapiens]	0	0	ANK1	A3
70780359	ankyrin-1 isoform 1 [Homo sapiens]	0	0	ANK1	A3
71037379	glycogen phosphorylase, liver form isoform 1 [Homo sapiens]	2	0	PYGL	A3
71067336	CD99 antigen-like protein 2 isoform 1 precursor [Homo sapiens]	1	0	CD99L2	A3
71274107	cell surface glycoprotein MUC18 precursor [Homo sapiens]	1	0	MCAM	A3
71361688	myeloblastin precursor [Homo sapiens]	2	0	PRTN3	A3
71725336	hepatocyte nuclear factor 4-alpha isoform f [Homo sapiens]	2	0	HNF4A	A3
71725339	hepatocyte nuclear factor 4-alpha isoform d [Homo sapiens]	2	0	HNF4A	A3
71725341	hepatocyte nuclear factor 4-alpha isoform e [Homo sapiens]	2	0	HNF4A	A3
71773324	aldehyde dehydrogenase family 3 member B1 isoform b [Homo sapiens]	1	0	ALDH3B1	A3
72534658	interferon-induced protein with tetratricopeptide repeats 3 [Homo sapiens]	1	0	IFIT3	A3
72534712	endoplasmic reticulum-Golgi intermediate compartment protein 1 [Homo sapiens]	5	0	ERGIC1	A3
73088934	TIP41-like protein isoform 2 [Homo sapiens]	1	0	TIPRL	A3
73747799	vacuolar protein sorting-associated protein 52 homolog [Homo sapiens]	3	0	VPS52	A3
73747877	WD repeat-containing protein 7 isoform 1 [Homo sapiens]	4	0	WDR7	A3
73747879	WD repeat-containing protein 7 isoform 2 [Homo sapiens]	4	0	WDR7	A3
73747915	antigen peptide transporter 2 isoform 1 [Homo sapiens]	1	0	TAP2	A3
73747917	antigen peptide transporter 2 isoform 2 [Homo sapiens]	1	0	TAP2	A3
73760407	transcription factor AP-2-alpha isoform b [Homo sapiens]	1	0	TFAP2A	A3
73760415	syntaxin-binding protein 1 isoform b [Homo sapiens]	1	0	STXBP1	A3
74136547	rho guanine nucleotide exchange factor 10-like protein isoform 2 [Homo sapiens]	7	0	ARHGEF10L	A3
74229011	2'-5'-oligoadenylate synthase 1 isoform 2 [Homo sapiens]	4	0	OAS1	A3
74229013	2'-5'-oligoadenylate synthase 1 isoform 1 [Homo sapiens]	4	0	OAS1	A3
74229015	2'-5'-oligoadenylate synthase 1 isoform 3 [Homo sapiens]	4	0	OAS1	A3
74229017	2'-5'-oligoadenylate synthase 2 isoform 2 [Homo sapiens]	2	0	OAS2	A3
74229019	2'-5'-oligoadenylate synthase 2 isoform 1 [Homo sapiens]	2	0	OAS2	A3
74229027	F-box only protein 7 isoform 1 [Homo sapiens]	2	0	FBXO7	A3
74229029	F-box only protein 7 isoform 2 [Homo sapiens]	2	0	FBXO7	A3
74271837	glutamine synthetase [Homo sapiens]	1	0	GLUL	A3
74271907	cytoplasmic FMR1-interacting protein 1 isoform b [Homo sapiens]	3	0	CYFIP1	A3
75813626	serine/threonine-protein kinase Sgk3 isoform 1 [Homo sapiens]	2	0	SGK3	A3
76150625	putative ribosomal RNA methyltransferase NOP2 isoform 1 [Homo sapiens]	1	0	NOP2	A3
77812674	H/ACA ribonucleoprotein complex subunit 2 isoform b [Homo sapiens]	1	0	NHP2	A3
81158080	cystin-1 [Homo sapiens]	1	0	CYS1	A3
82546843	breakpoint cluster region protein isoform 1 [Homo sapiens]	2	0	BCR	A3
82546845	breakpoint cluster region protein isoform 2 [Homo sapiens]	2	0	BCR	A3
82546847	AP-5 complex subunit zeta-1 [Homo sapiens]	1	0	AP5Z1	A3
82659109	E3 ubiquitin-protein ligase UBR4 [Homo sapiens]	8	0	UBR4	A3
82775371	coiled-coil domain-containing protein 93 [Homo sapiens]	7	0	CCDC93	A3
82880658	heat shock 70 kDa protein 14 isoform 1 [Homo sapiens]	1	0	HSPA14	A3
84508631	CDP-diacylglycerol--glycerol-3-phosphate 3-phosphatidyltransferase, mitochondrial precursor [Homo sapiens]	1	0	PGS1	A3
86788132	EGF-containing fibulin-like extracellular matrix protein 1 precursor [Homo sapiens]	1	0	EFEMP1	A3
86788140	engulfment and cell motility protein 1 isoform 2 [Homo sapiens]	1	0	ELMO1	A3
86793036	complement receptor type 1 isoform F precursor [Homo sapiens]	1	0	CR1	A3
86793109	complement receptor type 1 isoform S precursor [Homo sapiens]	1	0	CR1	A3
86990441	serine/threonine-protein kinase MARK2 isoform a [Homo sapiens]	1	0	MARK2	A3
87159824	CD151 antigen [Homo sapiens]	1	0	CD151	A3
87298828	complement C1q subcomponent subunit B precursor [Homo sapiens]	1	0	C1QB	A3
88501736	dnaJ homolog subfamily B member 2 isoform a [Homo sapiens]	1	0	DNAJB2	A3
88758603	PRKCA-binding protein [Homo sapiens]	1	0	PICK1	A3
88758613	complement component C1q receptor precursor [Homo sapiens]	1	0	CD93	A3
88853069	vitronectin precursor [Homo sapiens]	5	0	VTN	A3
89111941	myotubularin-related protein 11 isoform b [Homo sapiens]	1	0	MTMR11	A3
89179321	protein unc-45 homolog A isoform 3 [Homo sapiens]	6	0	UNC45A	A3
89357932	keratin, type II cytoskeletal 78 [Homo sapiens]	1	0	KRT78	A3
89886477	striatin-4 isoform 1 [Homo sapiens]	1	0	STRN4	A3
89886480	striatin-4 isoform 2 [Homo sapiens]	1	0	STRN4	A3
90265805	1-phosphatidylinositol 4,5-bisphosphate phosphodiesterase delta-1 isoform 2 [Homo sapiens]	6	0	PLCD1	A3
90577164	small G protein signaling modulator 1 isoform 2 [Homo sapiens]	1	0	SGSM1	A3
90577167	small G protein signaling modulator 1 isoform 1 [Homo sapiens]	1	0	SGSM1	A3
90669511	quinone oxidoreductase-like protein 1 [Homo sapiens]	2	0	CRYZL1	A3
90903231	huntingtin [Homo sapiens]	4	0	HTT	A3
91199548	macrosialin isoform A precursor [Homo sapiens]	1	0	CD68	A3
91199550	macrosialin isoform B precursor [Homo sapiens]	1	0	CD68	A3
91208435	elongator complex protein 4 [Homo sapiens]	1	0	ELP4	A3
91807125	protein FAM3C precursor [Homo sapiens]	1	0	FAM3C	A3
92091600	arf-GAP with Rho-GAP domain, ANK repeat and PH domain-containing protein 1 isoform c [Homo sapiens]	2	0	ARAP1	A3
93004078	2-hydroxyacyl-CoA lyase 1 [Homo sapiens]	2	0	HACL1	A3
94400932	syntaxin-5 isoform 1 [Homo sapiens]	1	0	STX5	A3
94421469	thioredoxin domain-containing protein 15 precursor [Homo sapiens]	1	0	TXNDC15	A3
94536803	anoctamin-10 isoform 1 [Homo sapiens]	1	0	ANO10	A3
94536854	thrombospondin type-1 domain-containing protein 4 precursor [Homo sapiens]	2	0	THSD4	A3
95113664	leucine-rich repeat-containing protein 1 [Homo sapiens]	3	0	LRRC1	A3
101943240	general transcription factor 3C polypeptide 1 [Homo sapiens]	2	0	GTF3C1	A3
103472001	NADH dehydrogenase [ubiquinone] 1 alpha subcomplex subunit 7 [Homo sapiens]	3	0	NDUFA7	A3
104487006	receptor-type tyrosine-protein phosphatase S isoform 1 precursor [Homo sapiens]	2	0	PTPRS	A3
104487295	receptor-type tyrosine-protein phosphatase S isoform 3 precursor [Homo sapiens]	2	0	PTPRS	A3
104487297	receptor-type tyrosine-protein phosphatase S isoform 2 precursor [Homo sapiens]	2	0	PTPRS	A3
104487611	receptor-type tyrosine-protein phosphatase S isoform 4 precursor [Homo sapiens]	2	0	PTPRS	A3
106507164	ras-related protein Rab-12 [Homo sapiens]	2	0	RAB12	A3
108936958	DDB1- and CUL4-associated factor 7 [Homo sapiens]	1	0	DCAF7	A3
109134349	coatomer subunit gamma-2 [Homo sapiens]	1	0	COPG2	A3
109148548	N-acylethanolamine-hydrolyzing acid amidase isoform 2 precursor [Homo sapiens]	1	0	NAAA	A3
109148550	N-acylethanolamine-hydrolyzing acid amidase isoform 1 precursor [Homo sapiens]	1	0	NAAA	A3
109150416	peroxidasin homolog precursor [Homo sapiens]	4	0	PXDN	A3
109150419	WD repeat-containing protein mio [Homo sapiens]	2	0	MIOS	A3
109150431	E3 ubiquitin-protein ligase RNF31 [Homo sapiens]	1	0	RNF31	A3
109389358	transcription factor AP-2-alpha isoform c [Homo sapiens]	1	0	TFAP2A	A3
109389364	arsenite methyltransferase [Homo sapiens]	1	0	AS3MT	A3
109633039	receptor-type tyrosine-protein phosphatase F isoform 2 precursor [Homo sapiens]	3	0	PTPRF	A3
109633041	receptor-type tyrosine-protein phosphatase F isoform 1 precursor [Homo sapiens]	3	2	PTPRF	A3
109689718	monoacylglycerol lipase ABHD12 isoform a [Homo sapiens]	1	0	ABHD12	A3
109689723	abl interactor 2 [Homo sapiens]	1	0	ABI2	A3
110227594	calmodulin-like protein 4 isoform 1 [Homo sapiens]	2	0	CALML4	A3
110227596	calmodulin-like protein 4 isoform 2 [Homo sapiens]	1	0	CALML4	A3
110347412	latent-transforming growth factor beta-binding protein 4 isoform b [Homo sapiens]	2	0	LTBP4	A3
110347423	spondin-1 precursor [Homo sapiens]	2	0	SPON1	A3
110347431	latent-transforming growth factor beta-binding protein 4 isoform a precursor [Homo sapiens]	2	0	LTBP4	A3
110347437	latent-transforming growth factor beta-binding protein 4 isoform c precursor [Homo sapiens]	2	0	LTBP4	A3
110624774	C-type mannose receptor 2 precursor [Homo sapiens]	1	0	MRC2	A3
111160296	ectonucleotide pyrophosphatase/phosphodiesterase family member 3 [Homo sapiens]	1	0	ENPP3	A3
111494251	rho-related GTP-binding protein RhoC precursor [Homo sapiens]	1	0	RHOC	A3
112380628	lysosome-associated membrane glycoprotein 1 precursor [Homo sapiens]	4	0	LAMP1	A3
112421122	dnaJ homolog subfamily C member 13 [Homo sapiens]	22	0	DNAJC13	A3
113951734	steroid receptor RNA activator 1 isoform 1 [Homo sapiens]	2	0	SRA1	A3
114520607	E3 ubiquitin-protein ligase NEDD4 isoform 2 [Homo sapiens]	1	0	NEDD4	A3
114796642	regulator of chromosome condensation isoform c [Homo sapiens]	2	0	RCC1	A3
114796644	regulator of chromosome condensation isoform a [Homo sapiens]	2	0	RCC1	A3
114796646	regulator of chromosome condensation isoform b [Homo sapiens]	2	0	RCC1	A3
115270970	chloride channel CLIC-like protein 1 isoform 1 precursor [Homo sapiens]	1	0	CLCC1	A3
115430209	phosphatase and actin regulator 4 isoform 2 [Homo sapiens]	1	0	PHACTR4	A3
115430211	phosphatase and actin regulator 4 isoform 1 [Homo sapiens]	1	0	PHACTR4	A3
116256358	secretory carrier-associated membrane protein 1 [Homo sapiens]	2	0	SCAMP1	A3
116256466	WD repeat-containing protein 81 isoform 2 [Homo sapiens]	2	0	WDR81	A3
116268097	beta-1,3-galactosyltransferase 6 [Homo sapiens]	1	0	B3GALT6	A3
116268103	zinc finger FYVE domain-containing protein 19 isoform 1 [Homo sapiens]	1	0	ZFYVE19	A3
116284398	WAS/WASL-interacting protein family member 1 [Homo sapiens]	1	0	WIPF1	A3
116284412	trehalase precursor [Homo sapiens]	1	0	TREH	A3
116534898	desmoglein-2 preproprotein [Homo sapiens]	1	0	DSG2	A3
116534937	interferon-induced protein with tetratricopeptide repeats 1 isoform 1 [Homo sapiens]	3	0	IFIT1	A3
116642885	probable hydrolase PNKD isoform 3 precursor [Homo sapiens]	1	0	PNKD	A3
116642887	probable hydrolase PNKD isoform 1 precursor [Homo sapiens]	1	0	PNKD	A3
116812567	ras-related protein Rab-25 [Homo sapiens]	1	0	RAB25	A3
116812577	putative RNA-binding protein Luc7-like 2 isoform 1 [Homo sapiens]	4	0	LUC7L2	A3
116812591	protein RER1 [Homo sapiens]	1	0	RER1	A3
116812630	epimerase family protein SDR39U1 [Homo sapiens]	3	0	SDR39U1	A3
117553627	N-acetylserotonin O-methyltransferase-like protein isoform 1 [Homo sapiens]	2	0	ASMTL	A3
117606370	UMP-CMP kinase 2, mitochondrial isoform 1 precursor [Homo sapiens]	1	0	CMPK2	A3
117938266	exocyst complex component 3-like protein 4 [Homo sapiens]	1	0	EXOC3L4	A3
117938270	myotubularin-related protein 14 isoform 2 [Homo sapiens]	2	0	MTMR14	A3
117938272	myotubularin-related protein 14 isoform 1 [Homo sapiens]	2	0	MTMR14	A3
117938274	myotubularin-related protein 14 isoform 3 [Homo sapiens]	1	0	MTMR14	A3
118150660	zinc finger CCCH domain-containing protein 15 [Homo sapiens]	1	0	ZC3H15	A3
118200356	growth hormone-inducible transmembrane protein [Homo sapiens]	1	0	GHITM	A3
118442828	tubulin-specific chaperone E [Homo sapiens]	3	0	TBCE	A3
118498354	conserved oligomeric Golgi complex subunit 4 isoform 1 [Homo sapiens]	1	0	COG4	A3
118572611	cytosolic Fe-S cluster assembly factor NUBP1 isoform 1 [Homo sapiens]	1	0	NUBP1	A3
119226260	calcium homeostasis endoplasmic reticulum protein [Homo sapiens]	1	0	CHERP	A3
119395750	keratin, type II cytoskeletal 1 [Homo sapiens]	17	2	KRT1	A3
119395754	keratin, type II cytoskeletal 5 [Homo sapiens]	2	0	KRT5	A3
119395758	protein diaphanous homolog 1 isoform 1 [Homo sapiens]	5	0	DIAPH1	A3
119395760	protein diaphanous homolog 1 isoform 2 [Homo sapiens]	5	0	DIAPH1	A3
119466532	laminin subunit alpha-2 isoform b precursor [Homo sapiens]	2	0	LAMA2	A3
119703744	desmoglein-1 preproprotein [Homo sapiens]	1	0	DSG1	A3
119964726	cation-independent mannose-6-phosphate receptor precursor [Homo sapiens]	6	0	IGF2R	A3
122891870	melanoma inhibitory activity protein 3 precursor [Homo sapiens]	3	0	MIA3	A3
122937263	alpha-ketoglutarate-dependent dioxygenase FTO [Homo sapiens]	1	0	FTO	A3
122937279	tetratricopeptide repeat protein 36 [Homo sapiens]	2	0	TTC36	A3
123173772	tRNA (adenine(58)-N(1))-methyltransferase catalytic subunit TRMT61A [Homo sapiens]	1	0	TRMT61A	A3
123701900	solute carrier family 12 member 7 [Homo sapiens]	3	0	SLC12A7	A3
124378039	protein transport protein Sec16A isoform 1 [Homo sapiens]	2	0	SEC16A	A3
126012562	prolow-density lipoprotein receptor-related protein 1 precursor [Homo sapiens]	2	0	LRP1	A3
126032348	E3 ubiquitin-protein ligase HERC2 [Homo sapiens]	1	0	HERC2	A3
131412225	keratin, type I cytoskeletal 13 isoform a [Homo sapiens]	0	0	KRT13	A3
131412228	keratin, type I cytoskeletal 13 isoform b [Homo sapiens]	0	0	KRT13	A3
132566680	scavenger receptor class B member 1 isoform 2 [Homo sapiens]	1	0	SCARB1	A3
132566684	scavenger receptor class B member 1 isoform 1 [Homo sapiens]	1	0	SCARB1	A3
133925809	inter-alpha-trypsin inhibitor heavy chain H3 preproprotein [Homo sapiens]	1	0	ITIH3	A3
134152683	transmembrane protein 214 isoform 2 [Homo sapiens]	1	0	TMEM214	A3
134152721	transmembrane protein 214 isoform 1 [Homo sapiens]	1	0	TMEM214	A3
134288890	DIS3-like exonuclease 2 isoform 1 [Homo sapiens]	1	0	DIS3L2	A3
145309304	cadherin EGF LAG seven-pass G-type receptor 3 precursor [Homo sapiens]	1	0	CELSR3	A3
145309328	papilin precursor [Homo sapiens]	4	0	PAPLN	A3
145580604	transmembrane protein 65 [Homo sapiens]	1	0	TMEM65	A3
146134388	YLP motif-containing protein 1 [Homo sapiens]	1	0	YLPM1	A3
148225659	endonuclease domain-containing 1 protein precursor [Homo sapiens]	3	0	ENDOD1	A3
148277046	angiogenin precursor [Homo sapiens]	1	0	ANG	A3
148277064	protein CASP isoform a [Homo sapiens]	2	0	CUX1	A3
148528998	dmX-like protein 1 [Homo sapiens]	5	0	DMXL1	A3
148596949	nucleolar and coiled-body phosphoprotein 1 [Homo sapiens]	1	0	NOLC1	A3
148596953	ankyrin repeat and IBR domain-containing protein 1 [Homo sapiens]	1	0	ANKIB1	A3
148612840	small G protein signaling modulator 1 isoform 3 [Homo sapiens]	1	0	SGSM1	A3
148612859	mitochondrial intermembrane space import and assembly protein 40 isoform 1 [Homo sapiens]	1	0	CHCHD4	A3
148612875	small G protein signaling modulator 1 isoform 4 [Homo sapiens]	1	0	SGSM1	A3
148664186	plakophilin-2 isoform 2a [Homo sapiens]	3	0	PKP2	A3
148664226	plakophilin-2 isoform 2b [Homo sapiens]	3	0	PKP2	A3
148727286	acyl-coenzyme A thioesterase 2, mitochondrial [Homo sapiens]	14	0	ACOT2	A3
148728191	sodium-dependent phosphate transport protein 4 isoform b [Homo sapiens]	1	0	SLC17A3	A3
148743791	sodium-dependent phosphate transport protein 4 isoform a [Homo sapiens]	1	0	SLC17A3	A3
148746218	serine/threonine-protein kinase TAO3 [Homo sapiens]	2	0	TAOK3	A3
148886661	exportin-4 [Homo sapiens]	2	0	XPO4	A3
149193323	threonine synthase-like 2 isoform 1 [Homo sapiens]	2	0	THNSL2	A3
149363656	exocyst complex component 6B [Homo sapiens]	1	0	EXOC6B	A3
149944715	protein phosphatase 1H [Homo sapiens]	3	0	PPM1H	A3
150010589	interferon-induced transmembrane protein 1 [Homo sapiens]	1	0	IFITM1	A3
150417981	rho GTPase-activating protein 35 [Homo sapiens]	1	0	ARHGAP35	A3
150417986	brefeldin A-inhibited guanine nucleotide-exchange protein 2 [Homo sapiens]	3	0	ARFGEF2	A3
151301228	pre-mRNA-processing factor 40 homolog A [Homo sapiens]	4	0	PRPF40A	A3
153252003	creatine kinase S-type, mitochondrial precursor [Homo sapiens]	3	1	CKMT2	A3
153266822	aldehyde dehydrogenase family 1 member A3 [Homo sapiens]	1	0	ALDH1A3	A3
153791158	keratin, type II cytoskeletal 75 [Homo sapiens]	0	0	KRT75	A3
153791707	sorting nexin-30 [Homo sapiens]	4	0	SNX30	A3
153792564	multidrug and toxin extrusion protein 2 isoform 2 [Homo sapiens]	2	0	SLC47A2	A3
153792694	baculoviral IAP repeat-containing protein 6 [Homo sapiens]	3	0	BIRC6	A3
154240706	UPF0449 protein C19orf25 [Homo sapiens]	2	0	C19orf25	A3
154426310	SPATS2-like protein isoform a [Homo sapiens]	2	0	SPATS2L	A3
154426312	SPATS2-like protein isoform b [Homo sapiens]	2	0	SPATS2L	A3
154689858	SET and MYND domain-containing protein 5 [Homo sapiens]	1	0	SMYD5	A3
154800489	erlin-1 [Homo sapiens]	1	0	ERLIN1	A3
155030194	rap1 GTPase-GDP dissociation stimulator 1 isoform 2 [Homo sapiens]	1	0	RAP1GDS1	A3
155969697	keratin, type II cytoskeletal 6C [Homo sapiens]	0	0	KRT6C	A3
156071459	ADP/ATP translocase 2 [Homo sapiens]	8	8	SLC25A5	A3
156071462	ADP/ATP translocase 3 [Homo sapiens]	2	0	SLC25A6	A3
156104874	envoplakin [Homo sapiens]	2	0	EVPL	A3
156105685	ATP-binding cassette sub-family B member 8, mitochondrial [Homo sapiens]	5	0	ABCB8	A3
156151366	galectin-related protein [Homo sapiens]	2	0	LGALSL	A3
156416000	ubiquitin-fold modifier-conjugating enzyme 1 [Homo sapiens]	2	0	UFC1	A3
156713442	proteasome subunit alpha type-4 isoform 1 [Homo sapiens]	6	0	PSMA4	A3
156713444	proteasome subunit alpha type-4 isoform 2 [Homo sapiens]	4	0	PSMA4	A3
156938343	talin-2 [Homo sapiens]	7	0	TLN2	A3
157151755	ribonuclease P protein subunit p30 isoform a [Homo sapiens]	1	0	RPP30	A3
157311624	acyl-coenzyme A synthetase ACSM2B, mitochondrial [Homo sapiens]	9	30	ACSM2B	A3
157384956	iron-sulfur protein NUBPL isoform 1 precursor [Homo sapiens]	3	0	NUBPL	A3
157384971	cyclin-G-associated kinase [Homo sapiens]	4	0	GAK	A3
157388900	inositol monophosphatase 3 [Homo sapiens]	1	0	IMPAD1	A3
157388989	solute carrier family 25 member 36 isoform a [Homo sapiens]	1	0	SLC25A36	A3
157388991	solute carrier family 25 member 36 isoform b [Homo sapiens]	1	0	SLC25A36	A3
157426887	dedicator of cytokinesis protein 6 [Homo sapiens]	1	0	DOCK6	A3
157671929	phosphatidylinositol 4-phosphate 3-kinase C2 domain-containing subunit alpha [Homo sapiens]	1	0	PIK3C2A	A3
157738667	FYVE and coiled-coil domain-containing protein 1 [Homo sapiens]	1	0	FYCO1	A3
161377455	tartrate-resistant acid phosphatase type 5 precursor [Homo sapiens]	4	0	ACP5	A3
162461738	guanine nucleotide-binding protein G(o) subunit alpha isoform b [Homo sapiens]	0	0	GNAO1	A3
163310741	LIM and calponin homology domains-containing protein 1 isoform a [Homo sapiens]	3	0	LIMCH1	A3
163310743	LIM and calponin homology domains-containing protein 1 isoform b [Homo sapiens]	3	0	LIMCH1	A3
163310745	LIM and calponin homology domains-containing protein 1 isoform c [Homo sapiens]	3	0	LIMCH1	A3
163310747	LIM and calponin homology domains-containing protein 1 isoform d [Homo sapiens]	3	0	LIMCH1	A3
163310749	LIM and calponin homology domains-containing protein 1 isoform e [Homo sapiens]	3	0	LIMCH1	A3
163792208	rho guanine nucleotide exchange factor 16 [Homo sapiens]	1	0	ARHGEF16	A3
164519136	endothelin-converting enzyme 1 isoform 3 [Homo sapiens]	2	0	ECE1	A3
164519138	endothelin-converting enzyme 1 isoform 4 [Homo sapiens]	2	0	ECE1	A3
164519140	endothelin-converting enzyme 1 isoform 2 [Homo sapiens]	2	0	ECE1	A3
166197660	complement component C8 gamma chain precursor [Homo sapiens]	2	0	C8G	A3
166197683	phospholipase D3 [Homo sapiens]	3	0	PLD3	A3
166197708	THUMP domain-containing protein 3 [Homo sapiens]	1	0	THUMPD3	A3
166197710	protein LSM14 homolog A isoform b [Homo sapiens]	2	0	LSM14A	A3
166197712	protein LSM14 homolog A isoform a [Homo sapiens]	2	0	LSM14A	A3
167614506	plastin-2 [Homo sapiens]	4	0	LCP1	A3
167830411	atrial natriuretic peptide receptor 1 precursor [Homo sapiens]	2	0	NPR1	A3
167830475	lactadherin isoform a preproprotein [Homo sapiens]	1	0	MFGE8	A3
167830477	lactadherin isoform b precursor [Homo sapiens]	1	0	MFGE8	A3
167857790	alpha-1-acid glycoprotein 1 precursor [Homo sapiens]	4	0	ORM1	A3
168229159	ADP-ribosyl cyclase 2 precursor [Homo sapiens]	1	0	BST1	A3
168229161	coronin-7 isoform 1 [Homo sapiens]	4	0	CORO7	A3
169646394	39S ribosomal protein L55, mitochondrial isoform b [Homo sapiens]	1	0	MRPL55	A3
169881239	ATP-dependent RNA helicase DDX3Y [Homo sapiens]	6	0	DDX3Y	A3
170016081	protein XRP2 [Homo sapiens]	2	0	RP2	A3
170650615	protoporphyrinogen oxidase [Homo sapiens]	3	0	PPOX	A3
171460928	1,2-dihydroxy-3-keto-5-methylthiopentene dioxygenase [Homo sapiens]	3	0	ADI1	A3
171543895	ataxin-2 [Homo sapiens]	2	0	ATXN2	A3
178557739	complement C4-B preproprotein [Homo sapiens]	1	0	C4A	A3
182508169	neuropilin-1 isoform a precursor [Homo sapiens]	2	0	NRP1	A3
185135971	polyadenylate-binding protein 1-like [Homo sapiens]	3	0	PABPC1L	A3
186928841	conserved oligomeric Golgi complex subunit 8 [Homo sapiens]	1	0	COG8	A3
186972143	tripeptidyl-peptidase 2 [Homo sapiens]	5	0	TPP2	A3
187155251	uncharacterized protein C1orf50 [Homo sapiens]	1	0	C1orf50	A3
187475373	tyrosine-protein kinase CSK [Homo sapiens]	3	0	CSK	A3
187607407	thiamine-triphosphatase isoform 1 [Homo sapiens]	1	0	THTPA	A3
187761341	acyl-coenzyme A thioesterase 4 [Homo sapiens]	2	0	ACOT4	A3
187829185	CD59 glycoprotein preproprotein [Homo sapiens]	2	0	CD59	A3
188219591	nucleolysin TIA-1 isoform p40 isoform 2 [Homo sapiens]	1	0	TIA1	A3
188219593	nucleolysin TIA-1 isoform p40 isoform 1 [Homo sapiens]	2	0	TIA1	A3
188219625	signal transducing adapter molecule 2 [Homo sapiens]	1	0	STAM2	A3
189027129	2',5'-phosphodiesterase 12 [Homo sapiens]	2	0	PDE12	A3
189083737	peroxisome assembly protein 26 isoform a [Homo sapiens]	1	0	PEX26	A3
189083768	mitofusin-2 [Homo sapiens]	2	1	MFN2	A3
189217845	maspardin isoform a [Homo sapiens]	2	0	SPG21	A3
189217847	maspardin isoform b [Homo sapiens]	2	0	SPG21	A3
189217923	H(+)/Cl(-) exchange transporter 5 isoform a [Homo sapiens]	1	0	CLCN5	A3
189242612	complement component C6 precursor [Homo sapiens]	1	0	C6	A3
189409150	charged multivesicular body protein 5 isoform 1 [Homo sapiens]	1	0	CHMP5	A3
189491744	vacuolar protein sorting-associated protein 53 homolog isoform 1 [Homo sapiens]	1	0	VPS53	A3
190341060	phytanoyl-CoA hydroxylase-interacting protein-like isoform 1 [Homo sapiens]	2	0	PHYHIPL	A3
190358541	zinc transporter ZIP14 isoform b precursor [Homo sapiens]	1	0	SLC39A14	A3
190360566	protein-L-isoaspartate O-methyltransferase domain-containing protein 1 [Homo sapiens]	1	0	PCMTD1	A3
190886435	ralBP1-associated Eps domain-containing protein 1 isoform a [Homo sapiens]	2	0	REPS1	A3
190886437	ralBP1-associated Eps domain-containing protein 1 isoform b [Homo sapiens]	2	0	REPS1	A3
190886457	serine/threonine-protein kinase PAK 1 isoform 1 [Homo sapiens]	1	0	PAK1	A3
192807312	transcription activator BRG1 isoform B [Homo sapiens]	2	0	SMARCA4	A3
192807314	transcription activator BRG1 isoform C [Homo sapiens]	2	0	SMARCA4	A3
192807316	transcription activator BRG1 isoform D [Homo sapiens]	2	0	SMARCA4	A3
192807318	transcription activator BRG1 isoform E [Homo sapiens]	2	0	SMARCA4	A3
192807320	transcription activator BRG1 isoform F [Homo sapiens]	2	0	SMARCA4	A3
192807323	transcription activator BRG1 isoform A [Homo sapiens]	2	0	SMARCA4	A3
193083197	ubiquitin-like domain-containing CTD phosphatase 1 [Homo sapiens]	1	0	UBLCP1	A3
194018511	keratin, type II cytoskeletal 1b [Homo sapiens]	0	0	KRT77	A3
194018522	eukaryotic peptide chain release factor GTP-binding subunit ERF3A isoform 3 [Homo sapiens]	1	0	GSPT1	A3
194097354	eukaryotic peptide chain release factor GTP-binding subunit ERF3A isoform 2 [Homo sapiens]	1	0	GSPT1	A3
194097392	Golgin subfamily A member 2 [Homo sapiens]	3	0	GOLGA2	A3
194097398	receptor-type tyrosine-protein phosphatase gamma [Homo sapiens]	3	0	PTPRG	A3
194097411	transmembrane protein 119 precursor [Homo sapiens]	1	0	TMEM119	A3
194239733	sodium/hydrogen exchanger 3 [Homo sapiens]	1	0	SLC9A3	A3
194248079	tripartite motif-containing protein 2 isoform 1 [Homo sapiens]	1	0	TRIM2	A3
194248081	tripartite motif-containing protein 2 isoform 2 [Homo sapiens]	1	0	TRIM2	A3
194248084	sulfatase-modifying factor 2 isoform d precursor [Homo sapiens]	3	0	SUMF2	A3
194248087	sulfatase-modifying factor 2 isoform c precursor [Homo sapiens]	5	0	SUMF2	A3
194248088	sulfatase-modifying factor 2 isoform b precursor [Homo sapiens]	6	0	SUMF2	A3
194248090	sulfatase-modifying factor 2 isoform e precursor [Homo sapiens]	3	0	SUMF2	A3
194294521	intersectin-2 isoform 1 [Homo sapiens]	1	0	ITSN2	A3
194294523	intersectin-2 isoform 3 [Homo sapiens]	1	0	ITSN2	A3
194294540	sorting nexin-7 isoform a [Homo sapiens]	1	0	SNX7	A3
194294548	hsp70-binding protein 1 [Homo sapiens]	3	0	HSPBP1	A3
194306644	von Willebrand factor A domain-containing protein 5A isoform 1 [Homo sapiens]	2	0	VWA5A	A3
194473714	latexin [Homo sapiens]	1	0	LXN	A3
194578885	calumenin isoform b precursor [Homo sapiens]	5	0	CALU	A3
194733742	negative elongation factor A [Homo sapiens]	1	0	NELFA	A3
195539337	putative adenosylhomocysteinase 3 isoform b [Homo sapiens]	3	0	AHCYL2	A3
195539349	putative adenosylhomocysteinase 3 isoform d [Homo sapiens]	1	0	AHCYL2	A3
195972866	keratin, type I cytoskeletal 10 [Homo sapiens]	17	2	KRT10	A3
195972883	1-phosphatidylinositol 4,5-bisphosphate phosphodiesterase delta-1 isoform 1 [Homo sapiens]	6	0	PLCD1	A3
196259770	peroxisomal biogenesis factor 5 isoform a [Homo sapiens]	3	0	PEX5	A3
196259772	peroxisomal biogenesis factor 5 isoform c [Homo sapiens]	3	0	PEX5	A3
196259776	peroxisomal biogenesis factor 5 isoform d [Homo sapiens]	3	0	PEX5	A3
197100773	probable arginine--tRNA ligase, mitochondrial precursor [Homo sapiens]	2	0	RARS2	A3
197209857	AP-3 complex subunit mu-2 [Homo sapiens]	1	0	AP3M2	A3
197276647	leucine-rich repeat flightless-interacting protein 2 isoform 3 [Homo sapiens]	1	0	LRRFIP2	A3
197304710	uncharacterized protein C7orf50 [Homo sapiens]	1	0	C7orf50	A3
197304777	TBC1 domain family member 5 isoform a [Homo sapiens]	1	0	TBC1D5	A3
197304786	IQ motif and SEC7 domain-containing protein 1 isoform a [Homo sapiens]	1	0	IQSEC1	A3
197313728	pleckstrin homology-like domain family B member 2 isoform b [Homo sapiens]	1	0	PHLDB2	A3
197313732	pleckstrin homology-like domain family B member 2 isoform a [Homo sapiens]	1	0	PHLDB2	A3
197927278	derlin-1 isoform b [Homo sapiens]	3	0	DERL1	A3
198041928	FYVE, RhoGEF and PH domain-containing protein 4 [Homo sapiens]	2	0	FGD4	A3
205360947	protein-methionine sulfoxide oxidase MICAL1 isoform 1 [Homo sapiens]	1	0	MICAL1	A3
205830424	zinc transporter ZIP14 isoform a precursor [Homo sapiens]	1	0	SLC39A14	A3
205830426	zinc transporter ZIP14 isoform c precursor [Homo sapiens]	1	0	SLC39A14	A3
206597513	arf-GAP with Rho-GAP domain, ANK repeat and PH domain-containing protein 1 isoform a [Homo sapiens]	2	0	ARAP1	A3
206597515	arf-GAP with Rho-GAP domain, ANK repeat and PH domain-containing protein 1 isoform d [Homo sapiens]	2	0	ARAP1	A3
206597522	arf-GAP with SH3 domain, ANK repeat and PH domain-containing protein 2 isoform b [Homo sapiens]	2	0	ASAP2	A3
207442675	ras-related protein Rab-1A isoform 2 [Homo sapiens]	1	0	RAB1A	A3
208609962	ras-related protein Rab-7L1 isoform 1 [Homo sapiens]	4	0	RAB7L1	A3
208610044	inositol polyphosphate 5-phosphatase K isoform 2 [Homo sapiens]	1	0	INPP5K	A3
209571582	farnesyl pyrophosphate synthase isoform a [Homo sapiens]	2	0	FDPS	A3
209693426	mothers against decapentaplegic homolog 2 isoform 2 [Homo sapiens]	1	0	SMAD2	A3
209862789	protein-methionine sulfoxide oxidase MICAL3 isoform 1 [Homo sapiens]	1	0	MICAL3	A3
209862867	poly(U)-binding-splicing factor PUF60 isoform c [Homo sapiens]	3	0	PUF60	A3
209862881	cleavage and polyadenylation specificity factor subunit 7 isoform 2 [Homo sapiens]	1	0	CPSF7	A3
209862901	dehydrogenase/reductase SDR family member 1 [Homo sapiens]	4	0	DHRS1	A3
209862907	periostin isoform 1 precursor [Homo sapiens]	3	0	POSTN	A3
209862911	periostin isoform 2 precursor [Homo sapiens]	3	0	POSTN	A3
209863011	periostin isoform 3 precursor [Homo sapiens]	3	0	POSTN	A3
209863034	periostin isoform 4 precursor [Homo sapiens]	3	0	POSTN	A3
209915581	60S ribosomal protein L28 isoform 1 [Homo sapiens]	1	0	RPL28	A3
209915584	60S ribosomal protein L28 isoform 3 [Homo sapiens]	1	0	RPL28	A3
209915586	60S ribosomal protein L28 isoform 4 [Homo sapiens]	1	0	RPL28	A3
209915588	60S ribosomal protein L28 isoform 5 [Homo sapiens]	1	0	RPL28	A3
209969812	KN motif and ankyrin repeat domain-containing protein 2 isoform 2 [Homo sapiens]	2	0	KANK2	A3
210031196	transmembrane protein with metallophosphoesterase domain isoform 1 [Homo sapiens]	1	0	TMPPE	A3
210031210	transmembrane protein with metallophosphoesterase domain isoform 2 [Homo sapiens]	1	0	TMPPE	A3
212276070	leucine-rich repeat flightless-interacting protein 1 isoform 4 [Homo sapiens]	2	0	LRRFIP1	A3
212276096	leucine-rich repeat flightless-interacting protein 1 isoform 3 [Homo sapiens]	2	0	LRRFIP1	A3
212276104	leucine-rich repeat flightless-interacting protein 1 isoform 5 [Homo sapiens]	2	0	LRRFIP1	A3
213972634	tumor suppressor p53-binding protein 1 isoform 2 [Homo sapiens]	2	0	TP53BP1	A3
213972636	tumor suppressor p53-binding protein 1 isoform 1 [Homo sapiens]	2	0	TP53BP1	A3
214010149	vitamin K-dependent gamma-carboxylase isoform 2 [Homo sapiens]	3	0	GGCX	A3
214010165	rab11 family-interacting protein 3 isoform 2 [Homo sapiens]	2	0	RAB11FIP3	A3
214010240	VIP36-like protein isoform 1 precursor [Homo sapiens]	2	0	LMAN2L	A3
214829673	ADP-ribosylation factor GTPase-activating protein 3 isoform 1 [Homo sapiens]	1	0	ARFGAP3	A3
214829714	ADP-ribosylation factor GTPase-activating protein 3 isoform 2 [Homo sapiens]	1	0	ARFGAP3	A3
214830187	spartin [Homo sapiens]	1	0	SPG20	A3
215272341	THO complex subunit 6 homolog isoform 2 [Homo sapiens]	1	0	THOC6	A3
215276969	dolichyl-phosphate beta-glucosyltransferase isoform 2 [Homo sapiens]	1	0	ALG5	A3
215276987	glutathione S-transferase A2 [Homo sapiens]	7	0	GSTA2	A3
215490096	protein spinster homolog 1 isoform 1 [Homo sapiens]	2	0	SPNS1	A3
215490098	protein spinster homolog 1 isoform 4 [Homo sapiens]	2	0	SPNS1	A3
215490100	protein spinster homolog 1 isoform 2 [Homo sapiens]	1	0	SPNS1	A3
215490102	protein spinster homolog 1 isoform 3 [Homo sapiens]	2	0	SPNS1	A3
215598574	ankyrin-1 isoform 9 [Homo sapiens]	0	0	ANK1	A3
215599015	H/ACA ribonucleoprotein complex subunit 4 isoform 2 [Homo sapiens]	2	0	DKC1	A3
215599424	alanine aminotransferase 2 isoform 2 [Homo sapiens]	0	0	GPT2	A3
217035081	uncharacterized aarF domain-containing protein kinase 1 isoform b [Homo sapiens]	1	0	ADCK1	A3
217035102	cleavage and polyadenylation specificity factor subunit 7 isoform 1 [Homo sapiens]	1	0	CPSF7	A3
217035107	cleavage and polyadenylation specificity factor subunit 7 isoform 3 [Homo sapiens]	1	0	CPSF7	A3
217416386	uncharacterized aarF domain-containing protein kinase 4 isoform b [Homo sapiens]	1	0	ADCK4	A3
218083215	chitinase domain-containing protein 1 isoform a precursor [Homo sapiens]	3	0	CHID1	A3
218083233	chitinase domain-containing protein 1 isoform b precursor [Homo sapiens]	3	0	CHID1	A3
218083269	chitinase domain-containing protein 1 isoform c precursor [Homo sapiens]	3	0	CHID1	A3
218505670	epithelial cell adhesion molecule precursor [Homo sapiens]	1	0	EPCAM	A3
219555646	phytanoyl-CoA hydroxylase-interacting protein-like isoform 2 [Homo sapiens]	1	0	PHYHIPL	A3
221136993	thioredoxin-related transmembrane protein 2 isoform 2 [Homo sapiens]	1	0	TMX2	A3
221139888	cell cycle control protein 50A isoform 2 [Homo sapiens]	2	0	TMEM30A	A3
221316678	dimethylaniline monooxygenase [N-oxide-forming] 5 isoform 3 [Homo sapiens]	1	0	FMO5	A3
221554539	docking protein 3 isoform 2 [Homo sapiens]	1	0	DOK3	A3
221554541	docking protein 3 isoform 3 [Homo sapiens]	1	0	DOK3	A3
222080086	zinc transporter 7 [Homo sapiens]	2	0	SLC30A7	A3
222352086	E3 ubiquitin-protein ligase NEDD4-like isoform 1 [Homo sapiens]	1	0	NEDD4L	A3
222352088	E3 ubiquitin-protein ligase NEDD4-like isoform 4 [Homo sapiens]	1	0	NEDD4L	A3
222352090	E3 ubiquitin-protein ligase NEDD4-like isoform 5 [Homo sapiens]	1	0	NEDD4L	A3
222352094	E3 ubiquitin-protein ligase NEDD4-like isoform 6 [Homo sapiens]	1	0	NEDD4L	A3
222352183	E3 ubiquitin-protein ligase NEDD4-like isoform 2 [Homo sapiens]	1	0	NEDD4L	A3
223029440	mothers against decapentaplegic homolog 3 isoform 2 [Homo sapiens]	0	0	SMAD3	A3
223029442	mothers against decapentaplegic homolog 3 isoform 3 [Homo sapiens]	0	0	SMAD3	A3
223029444	mothers against decapentaplegic homolog 3 isoform 4 [Homo sapiens]	0	0	SMAD3	A3
223029519	conserved oligomeric Golgi complex subunit 2 isoform 2 [Homo sapiens]	1	0	COG2	A3
223278379	RRP12-like protein isoform 1 [Homo sapiens]	1	0	RRP12	A3
223278381	RRP12-like protein isoform 2 [Homo sapiens]	1	0	RRP12	A3
223468574	vesicle-associated membrane protein 7 isoform 2 [Homo sapiens]	1	0	VAMP7	A3
223468595	integrin alpha-V isoform 2 precursor [Homo sapiens]	7	0	ITGAV	A3
223468597	integrin alpha-V isoform 3 precursor [Homo sapiens]	7	0	ITGAV	A3
223468630	conserved oligomeric Golgi complex subunit 6 isoform 2 [Homo sapiens]	1	0	COG6	A3
223468670	carnitine O-palmitoyltransferase 1, muscle isoform isoform c [Homo sapiens]	1	0	CPT1B	A3
223468678	carnitine O-palmitoyltransferase 1, muscle isoform isoform a [Homo sapiens]	1	0	CPT1B	A3
223555963	HBS1-like protein isoform 2 [Homo sapiens]	1	0	HBS1L	A3
223555975	tropomyosin alpha-4 chain isoform 1 [Homo sapiens]	2	0	TPM4	A3
223671925	protein FAM185A isoform 1 [Homo sapiens]	1	0	FAM185A	A3
223718134	cyclin-dependent kinase 6 [Homo sapiens]	1	0	CDK6	A3
223941876	tyrosine-protein phosphatase non-receptor type 3 isoform 1 [Homo sapiens]	1	0	PTPN3	A3
223941879	tyrosine-protein phosphatase non-receptor type 3 isoform 2 [Homo sapiens]	1	0	PTPN3	A3
223941882	tyrosine-protein phosphatase non-receptor type 3 isoform 3 [Homo sapiens]	1	0	PTPN3	A3
223941885	tyrosine-protein phosphatase non-receptor type 3 isoform 4 [Homo sapiens]	1	0	PTPN3	A3
223941888	tyrosine-protein phosphatase non-receptor type 3 isoform 5 [Homo sapiens]	1	0	PTPN3	A3
224177556	lanosterol synthase isoform 2 [Homo sapiens]	3	0	LSS	A3
224177558	lanosterol synthase isoform 3 [Homo sapiens]	3	0	LSS	A3
224282119	SURP and G-patch domain-containing protein 2 [Homo sapiens]	1	0	SUGP2	A3
224451073	nuclease EXOG, mitochondrial isoform 1 precursor [Homo sapiens]	2	0	EXOG	A3
224451075	nuclease EXOG, mitochondrial isoform 2 precursor [Homo sapiens]	1	0	EXOG	A3
224549005	splicing factor 45 [Homo sapiens]	1	0	RBM17	A3
224586882	Y-box-binding protein 3 isoform a [Homo sapiens]	2	0	CSDA	A3
224586884	Y-box-binding protein 3 isoform b [Homo sapiens]	2	0	CSDA	A3
224809316	G-protein coupled receptor 56 isoform a precursor [Homo sapiens]	1	0	GPR56	A3
224809323	G-protein coupled receptor 56 isoform b precursor [Homo sapiens]	1	0	GPR56	A3
224809329	peptidyl-prolyl cis-trans isomerase FKBP5 isoform 1 [Homo sapiens]	4	0	FKBP5	A3
224809331	peptidyl-prolyl cis-trans isomerase FKBP5 isoform 2 [Homo sapiens]	3	0	FKBP5	A3
224994251	myotubularin-related protein 11 isoform a [Homo sapiens]	1	0	MTMR11	A3
225690604	alpha-synuclein isoform NACP140 [Homo sapiens]	1	0	SNCA	A3
225903399	lanosterol 14-alpha demethylase isoform 2 [Homo sapiens]	1	0	CYP51A1	A3
225903439	putative deoxyribonuclease TATDN1 isoform b [Homo sapiens]	2	0	TATDN1	A3
226246663	keratin, type II cytoskeletal 72 isoform 1 [Homo sapiens]	0	0	KRT72	A3
226246665	keratin, type II cytoskeletal 72 isoform 2 [Homo sapiens]	0	0	KRT72	A3
226371618	signal recognition particle 54 kDa protein isoform 2 [Homo sapiens]	2	0	SRP54	A3
226371710	poly [ADP-ribose] polymerase 9 isoform a [Homo sapiens]	1	0	PARP9	A3
226371716	poly [ADP-ribose] polymerase 9 isoform b [Homo sapiens]	1	0	PARP9	A3
226437577	sulfatase-modifying factor 2 isoform g [Homo sapiens]	6	0	SUMF2	A3
226442763	prenylcysteine oxidase-like precursor [Homo sapiens]	1	0	PCYOX1L	A3
226530313	protein-methionine sulfoxide oxidase MICAL1 isoform 2 [Homo sapiens]	1	0	MICAL1	A3
227498137	ufm1-specific protease 2 [Homo sapiens]	2	0	UFSP2	A3
229091322	putative phospholipase B-like 2 isoform 2 precursor [Homo sapiens]	2	0	PLBD2	A3
229093316	putative phospholipase B-like 2 isoform 1 precursor [Homo sapiens]	3	0	PLBD2	A3
237649012	probable rRNA-processing protein EBP2 isoform 1 [Homo sapiens]	1	0	EBNA1BP2	A3
237649015	probable rRNA-processing protein EBP2 isoform 2 [Homo sapiens]	1	0	EBNA1BP2	A3
237858654	E3 ubiquitin-protein ligase RNF170 isoform a [Homo sapiens]	2	0	RNF170	A3
237858656	E3 ubiquitin-protein ligase RNF170 isoform b [Homo sapiens]	1	0	RNF170	A3
237858658	E3 ubiquitin-protein ligase RNF170 isoform c [Homo sapiens]	1	0	RNF170	A3
238776786	LIM and senescent cell antigen-like-containing domain protein 2 isoform 3 [Homo sapiens]	2	0	LIMS2	A3
238776788	LIM and senescent cell antigen-like-containing domain protein 2 isoform 5 [Homo sapiens]	2	0	LIMS2	A3
238814371	aldehyde dehydrogenase family 3 member B1 isoform a [Homo sapiens]	1	0	ALDH3B1	A3
238859658	LIM and senescent cell antigen-like-containing domain protein 2 isoform 1 [Homo sapiens]	2	0	LIMS2	A3
239049591	glycogen [starch] synthase, muscle isoform 2 [Homo sapiens]	4	0	GYS1	A3
240849353	serine/threonine-protein phosphatase 2A 56 kDa regulatory subunit gamma isoform isoform e [Homo sapiens]	1	0	PPP2R5C	A3
240849359	serine/threonine-protein phosphatase 2A 56 kDa regulatory subunit gamma isoform isoform f [Homo sapiens]	1	0	PPP2R5C	A3
242117971	RNA binding motif protein, X-linked-like-1 [Homo sapiens]	2	0	RBMXL1	A3
242246985	clathrin heavy chain 2 isoform 1 [Homo sapiens]	13	0	CLTCL1	A3
242247001	clathrin heavy chain 2 isoform 2 [Homo sapiens]	13	0	CLTCL1	A3
251823858	regulatory-associated protein of mTOR isoform 2 [Homo sapiens]	3	0	RPTOR	A3
254028232	serine/threonine-protein kinase MARK2 isoform c [Homo sapiens]	1	0	MARK2	A3
254028234	serine/threonine-protein kinase MARK2 isoform d [Homo sapiens]	1	0	MARK2	A3
254028237	serine/threonine-protein kinase MARK2 isoform e [Homo sapiens]	1	0	MARK2	A3
254028240	serine/threonine-protein kinase MARK2 isoform f [Homo sapiens]	1	0	MARK2	A3
254553498	TBC domain-containing protein kinase-like protein isoform a [Homo sapiens]	1	0	TBCK	A3
254553502	TBC domain-containing protein kinase-like protein isoform b [Homo sapiens]	1	0	TBCK	A3
254910960	small integral membrane protein 1 [Homo sapiens]	1	0	SMIM1	A3
254911134	WD repeat-containing protein 81 isoform 3 [Homo sapiens]	2	0	WDR81	A3
255652944	Niemann-Pick C1 protein precursor [Homo sapiens]	1	0	NPC1	A3
255653002	glycogen phosphorylase, liver form isoform 2 [Homo sapiens]	2	0	PYGL	A3
255759952	WD repeat-containing protein 81 isoform 1 [Homo sapiens]	5	0	WDR81	A3
255759955	WD repeat-containing protein 81 isoform 4 [Homo sapiens]	2	0	WDR81	A3
255918129	lipase maturation factor 2 [Homo sapiens]	1	0	LMF2	A3
255918141	chromosome alignment-maintaining phosphoprotein 1 [Homo sapiens]	1	0	CHAMP1	A3
256017174	leucine-rich repeat and calponin homology domain-containing protein 1 isoform 1 [Homo sapiens]	1	0	LRCH1	A3
256017180	leucine-rich repeat and calponin homology domain-containing protein 1 isoform 3 [Homo sapiens]	1	0	LRCH1	A3
256219543	glucose-6-phosphate translocase isoform 2 [Homo sapiens]	1	0	SLC37A4	A3
256219598	glucose-6-phosphate translocase isoform 1 [Homo sapiens]	1	0	SLC37A4	A3
258613875	KN motif and ankyrin repeat domain-containing protein 2 isoform 1 [Homo sapiens]	2	0	KANK2	A3
258613943	aspartyl/asparaginyl beta-hydroxylase isoform f [Homo sapiens]	7	0	ASPH	A3
258613977	cAMP-dependent protein kinase type I-beta regulatory subunit [Homo sapiens]	2	0	PRKAR1B	A3
258645150	RNA-binding motif protein, X chromosome isoform 2 [Homo sapiens]	4	0	RBMX	A3
259013556	fragile X mental retardation syndrome-related protein 2 [Homo sapiens]	0	0	FXR2	A3
259089438	transmembrane protein 14C [Homo sapiens]	1	0	TMEM14C	A3
260064048	alpha-2-antiplasmin isoform a precursor [Homo sapiens]	2	0	SERPINF2	A3
260064050	alpha-2-antiplasmin isoform b precursor [Homo sapiens]	2	0	SERPINF2	A3
262263327	trafficking protein particle complex subunit 1 [Homo sapiens]	3	0	TRAPPC1	A3
262527293	ras-related protein Rab-35 isoform 2 [Homo sapiens]	1	0	RAB35	A3
267844824	histone-lysine N-methyltransferase SMYD3 isoform 1 [Homo sapiens]	1	0	SMYD3	A3
267844826	metaxin-3 isoform 2 [Homo sapiens]	1	0	MTX3	A3
267844828	metaxin-3 isoform 1 [Homo sapiens]	2	0	MTX3	A3
267844904	O-phosphoseryl-tRNA(Sec) selenium transferase [Homo sapiens]	4	0	SEPSECS	A3
268370293	valine--tRNA ligase, mitochondrial isoform 2 precursor [Homo sapiens]	1	0	VARS2	A3
268370295	valine--tRNA ligase, mitochondrial isoform 3 [Homo sapiens]	1	0	VARS2	A3
268370297	valine--tRNA ligase, mitochondrial isoform 1 [Homo sapiens]	1	0	VARS2	A3
269954690	inositol 1,4,5-trisphosphate receptor type 1 isoform 1 [Homo sapiens]	3	0	ITPR1	A3
269954692	inositol 1,4,5-trisphosphate receptor type 1 isoform 2 [Homo sapiens]	3	0	ITPR1	A3
269954694	inositol 1,4,5-trisphosphate receptor type 1 isoform 3 [Homo sapiens]	3	0	ITPR1	A3
270265883	tetratricopeptide repeat protein 39B isoform 2 [Homo sapiens]	2	0	TTC39B	A3
270265887	tetratricopeptide repeat protein 39B isoform 1 [Homo sapiens]	2	0	TTC39B	A3
270265889	tetratricopeptide repeat protein 39B isoform 3 [Homo sapiens]	2	0	TTC39B	A3
270265891	tetratricopeptide repeat protein 39B isoform 4 [Homo sapiens]	2	0	TTC39B	A3
270265893	tetratricopeptide repeat protein 39B isoform 5 [Homo sapiens]	2	0	TTC39B	A3
270288725	protocadherin-11 X-linked isoform e precursor [Homo sapiens]	1	0	PCDH11X	A3
270288727	protocadherin-11 X-linked isoform f precursor [Homo sapiens]	1	0	PCDH11X	A3
270288729	protocadherin-11 X-linked isoform g precursor [Homo sapiens]	1	0	PCDH11X	A3
270288731	protocadherin-11 X-linked isoform h precursor [Homo sapiens]	1	0	PCDH11X	A3
270288733	transmembrane protein 63A [Homo sapiens]	3	0	TMEM63A	A3
281371376	cytosolic phospholipase A2 zeta precursor [Homo sapiens]	1	0	PLA2G4F	A3
283484020	receptor-type tyrosine-protein phosphatase delta isoform 3 precursor [Homo sapiens]	3	0	PTPRD	A3
283484022	receptor-type tyrosine-protein phosphatase delta isoform 4 precursor [Homo sapiens]	3	0	PTPRD	A3
283484024	receptor-type tyrosine-protein phosphatase delta isoform 6 precursor [Homo sapiens]	3	0	PTPRD	A3
283806634	claudin-2 [Homo sapiens]	1	0	CLDN2	A3
284005457	multiple coagulation factor deficiency protein 2 isoform A precursor [Homo sapiens]	1	0	MCFD2	A3
284005463	multiple coagulation factor deficiency protein 2 isoform B [Homo sapiens]	1	0	MCFD2	A3
284005467	multiple coagulation factor deficiency protein 2 isoform C [Homo sapiens]	1	0	MCFD2	A3
284172520	olfactomedin-like protein 1 precursor [Homo sapiens]	1	0	OLFML1	A3
284795266	signal recognition particle receptor subunit beta [Homo sapiens]	8	0	SRPRB	A3
284813531	DNA mismatch repair protein Msh3 [Homo sapiens]	1	0	MSH3	A3
289547212	rab3 GTPase-activating protein catalytic subunit isoform 1 [Homo sapiens]	1	0	RAB3GAP1	A3
289547551	receptor-type tyrosine-protein phosphatase delta isoform 2 precursor [Homo sapiens]	3	0	PTPRD	A3
290542345	YTH domain family protein 2 isoform 1 [Homo sapiens]	1	0	YTHDF2	A3
290543591	YTH domain family protein 2 isoform 2 [Homo sapiens]	1	0	YTHDF2	A3
290656936	thymidine kinase 2, mitochondrial isoform 1 precursor [Homo sapiens]	1	0	TK2	A3
290656975	thymidine kinase 2 isoform 2 [Homo sapiens]	1	0	TK2	A3
290657146	thymidine kinase 2, mitochondrial isoform 3 precursor [Homo sapiens]	1	0	TK2	A3
291045181	N-acetylserotonin O-methyltransferase-like protein isoform 2 [Homo sapiens]	2	0	ASMTL	A3
291045183	N-acetylserotonin O-methyltransferase-like protein isoform 3 [Homo sapiens]	2	0	ASMTL	A3
291045307	aladin isoform 2 [Homo sapiens]	2	0	AAAS	A3
291167760	kinesin-like protein KIF21A isoform 3 [Homo sapiens]	1	0	KIF21A	A3
291167762	kinesin-like protein KIF21A isoform 1 [Homo sapiens]	1	0	KIF21A	A3
291167764	kinesin-like protein KIF21A isoform 4 [Homo sapiens]	1	0	KIF21A	A3
291219924	signal transducer and activator of transcription 2 isoform 2 [Homo sapiens]	3	0	STAT2	A3
291327480	oxysterol-binding protein-related protein 10 isoform 2 [Homo sapiens]	2	0	OSBPL10	A3
291621680	Golgin subfamily A member 7 isoform b [Homo sapiens]	1	0	GOLGA7	A3
293336691	histone deacetylase 2 [Homo sapiens]	2	0	HDAC2	A3
295148109	intraflagellar transport protein 27 homolog isoform 1 [Homo sapiens]	2	0	IFT27	A3
295842578	interferon-induced GTP-binding protein Mx1 [Homo sapiens]	9	0	MX1	A3
295844837	angiotensin-converting enzyme isoform 3 precursor [Homo sapiens]	12	0	ACE	A3
296010986	multiple inositol polyphosphate phosphatase 1 isoform 2 precursor [Homo sapiens]	1	0	MINPP1	A3
296040505	glycogenin-1 isoform 2 [Homo sapiens]	1	0	GYG1	A3
296040507	glycogenin-1 isoform 3 [Homo sapiens]	1	0	GYG1	A3
296080710	GPI transamidase component PIG-T isoform 2 precursor [Homo sapiens]	1	0	PIGT	A3
296080712	GPI transamidase component PIG-T isoform 3 precursor [Homo sapiens]	1	0	PIGT	A3
296080714	GPI transamidase component PIG-T isoform 4 precursor [Homo sapiens]	1	0	PIGT	A3
296317276	CD99 antigen-like protein 2 isoform 4 precursor [Homo sapiens]	1	0	CD99L2	A3
297632352	nucleolar protein 3 isoform Nop30 [Homo sapiens]	1	0	NOL3	A3
297747292	vesicle-associated membrane protein 7 isoform 3 [Homo sapiens]	1	0	VAMP7	A3
298286489	putative adenosylhomocysteinase 3 isoform c [Homo sapiens]	1	0	AHCYL2	A3
298919181	nuclear receptor corepressor 1 isoform 3 [Homo sapiens]	1	0	NCOR1	A3
300068962	putative hydroxypyruvate isomerase isoform 3 [Homo sapiens]	2	0	HYI	A3
300068964	putative hydroxypyruvate isomerase isoform 1 [Homo sapiens]	2	0	HYI	A3
300796991	mitochondrial glutamate carrier 1 [Homo sapiens]	3	0	SLC25A22	A3
300934762	coronin-1A [Homo sapiens]	4	0	CORO1A	A3
300934782	transportin-3 isoform 2 [Homo sapiens]	2	0	TNPO3	A3
300934787	protein wntless homolog isoform 3 [Homo sapiens]	1	0	WLS	A3
300934881	spermatogenesis-defective protein 39 homolog isoform 1 [Homo sapiens]	1	0	C14orf133	A3
301069320	protein wntless homolog isoform 2 [Homo sapiens]	2	0	WLS	A3
301069416	nuclear pore glycoprotein p62 [Homo sapiens]	1	0	NUP62	A3
301500666	glutamate carboxypeptidase 2 isoform 4 [Homo sapiens]	4	0	FOLH1	A3
301500668	glutamate carboxypeptidase 2 isoform 3 [Homo sapiens]	4	0	FOLH1	A3
301500670	glutamate carboxypeptidase 2 isoform 5 [Homo sapiens]	3	0	FOLH1	A3
301601605	LIM and senescent cell antigen-like-containing domain protein 1 isoform c [Homo sapiens]	4	0	LIMS1	A3
301601607	LIM and senescent cell antigen-like-containing domain protein 1 isoform d [Homo sapiens]	4	0	LIMS1	A3
301601609	LIM and senescent cell antigen-like-containing domain protein 1 isoform e [Homo sapiens]	4	0	LIMS1	A3
301601611	LIM and senescent cell antigen-like-containing domain protein 1 isoform a [Homo sapiens]	4	0	LIMS1	A3
301601630	LIM and senescent cell antigen-like-containing domain protein 1 isoform b [Homo sapiens]	4	0	LIMS1	A3
301897477	beta-enolase isoform 1 [Homo sapiens]	2	0	ENO3	A3
301897479	beta-enolase isoform 2 [Homo sapiens]	2	0	ENO3	A3
302148485	enhancer of yellow 2 transcription factor homolog isoform 2 [Homo sapiens]	1	0	ENY2	A3
302370946	peroxisomal biogenesis factor 19 isoform c [Homo sapiens]	1	0	PEX19	A3
302699211	pogo transposable element with ZNF domain isoform 3 [Homo sapiens]	1	0	POGZ	A3
302699213	pogo transposable element with ZNF domain isoform 4 [Homo sapiens]	1	0	POGZ	A3
302699215	pogo transposable element with ZNF domain isoform 5 [Homo sapiens]	1	0	POGZ	A3
304361762	protein tyrosine phosphatase type IVA 2 isoform 3 [Homo sapiens]	1	0	PTP4A2	A3
304361764	protein tyrosine phosphatase type IVA 2 isoform 4 [Homo sapiens]	2	0	PTP4A2	A3
304376294	conserved oligomeric Golgi complex subunit 4 isoform 2 [Homo sapiens]	1	0	COG4	A3
304434531	nuclear autoantigenic sperm protein isoform 4 [Homo sapiens]	1	0	NASP	A3
304434672	GDP-Man:Man(3)GlcNAc(2)-PP-Dol alpha-1,2-mannosyltransferase [Homo sapiens]	1	0	ALG11	A3
304766239	protein YIPF6 isoform A [Homo sapiens]	1	0	YIPF6	A3
306966146	charged multivesicular body protein 5 isoform 2 [Homo sapiens]	1	0	CHMP5	A3
308193328	taperin [Homo sapiens]	1	0	TPRN	A3
308235963	tubulin beta-3 chain isoform 2 [Homo sapiens]	1	0	TUBB3	A3
308818200	dihydropyrimidinase-related protein 3 isoform 1 [Homo sapiens]	1	0	DPYSL3	A3
309747095	hydrocephalus-inducing protein homolog isoform c [Homo sapiens]	1	0	HYDIN	A3
309747097	hydrocephalus-inducing protein homolog isoform d [Homo sapiens]	1	0	HYDIN	A3
310832410	rho guanine nucleotide exchange factor 12 isoform 2 [Homo sapiens]	2	0	ARHGEF12	A3
311078508	histone-binding protein RBBP7 isoform 1 [Homo sapiens]	2	0	RBBP7	A3
311213852	rho GTPase-activating protein 8 isoform 3 [Homo sapiens]	1	0	ARHGAP8	A3
311771764	APOBEC1 complementation factor isoform 1 [Homo sapiens]	1	0	A1CF	A3
311771766	APOBEC1 complementation factor isoform 4 [Homo sapiens]	1	0	A1CF	A3
311771768	APOBEC1 complementation factor isoform 3 [Homo sapiens]	1	0	A1CF	A3
312176431	stromal membrane-associated protein 2 isoform 3 [Homo sapiens]	1	0	SMAP2	A3
312176433	stromal membrane-associated protein 2 isoform 2 [Homo sapiens]	1	0	SMAP2	A3
312176435	stromal membrane-associated protein 2 isoform 4 [Homo sapiens]	1	0	SMAP2	A3
312261267	C15orf38-AP3S2 fusion protein [Homo sapiens]	2	0	C15orf38-AP3S2	A3
312434011	histone acetyltransferase KAT7 isoform 2 [Homo sapiens]	1	0	KAT7	A3
312434013	histone acetyltransferase KAT7 isoform 3 [Homo sapiens]	1	0	KAT7	A3
312434015	histone acetyltransferase KAT7 isoform 4 [Homo sapiens]	1	0	KAT7	A3
312434017	histone acetyltransferase KAT7 isoform 5 [Homo sapiens]	1	0	KAT7	A3
312596924	proteasome assembly chaperone 2 isoform 2 [Homo sapiens]	2	0	PSMG2	A3
313482834	peroxisome assembly protein 26 isoform b [Homo sapiens]	1	0	PEX26	A3
313747582	Golgi-specific brefeldin A-resistance guanine nucleotide exchange factor 1 isoform 2 [Homo sapiens]	2	0	GBF1	A3
313747584	Golgi-specific brefeldin A-resistance guanine nucleotide exchange factor 1 isoform 3 [Homo sapiens]	2	0	GBF1	A3
313851001	myosin light chain 6B [Homo sapiens]	2	0	MYL6B	A3
314122177	calumenin isoform c precursor [Homo sapiens]	6	0	CALU	A3
314122179	calumenin isoform d precursor [Homo sapiens]	5	0	CALU	A3
314122181	calumenin isoform e precursor [Homo sapiens]	3	0	CALU	A3
315075271	homeobox protein Hox-D8 isoform 3 [Homo sapiens]	1	0	HOXD8	A3
315075340	homeobox protein Hox-D8 isoform 2 [Homo sapiens]	1	0	HOXD8	A3
315138990	carboxypeptidase D isoform 2 [Homo sapiens]	1	0	CPD	A3
315434204	E3 ubiquitin-protein ligase SMURF1 isoform 3 [Homo sapiens]	1	0	SMURF1	A3
315434271	vascular cell adhesion protein 1 isoform c precursor [Homo sapiens]	2	0	VCAM1	A3
315707006	phosphoacetylglucosamine mutase isoform 1 [Homo sapiens]	5	0	PGM3	A3
315707008	phosphoacetylglucosamine mutase isoform 3 [Homo sapiens]	5	0	PGM3	A3
315707010	phosphoacetylglucosamine mutase isoform 4 [Homo sapiens]	5	0	PGM3	A3
318067966	E3 ubiquitin-protein ligase RNF14 isoform 1 [Homo sapiens]	1	0	RNF14	A3
319918855	coronin-7 isoform 2 [Homo sapiens]	4	0	CORO7	A3
319918857	coronin-7 isoform 3 [Homo sapiens]	4	0	CORO7	A3
319918873	CORO7-PAM16 protein [Homo sapiens]	4	0	CORO7-PAM16	A3
319996606	arylsulfatase F precursor [Homo sapiens]	0	0	ARSF	A3
319996630	monocarboxylate transporter 5 isoform 2 [Homo sapiens]	3	0	SLC16A4	A3
319996632	monocarboxylate transporter 5 isoform 3 [Homo sapiens]	3	0	SLC16A4	A3
319996639	monocarboxylate transporter 5 isoform 4 [Homo sapiens]	3	0	SLC16A4	A3
319996641	monocarboxylate transporter 5 isoform 5 [Homo sapiens]	1	0	SLC16A4	A3
320118881	iron-sulfur protein NUBPL isoform 2 [Homo sapiens]	2	0	NUBPL	A3
321117267	HSPE1-MOB4 protein [Homo sapiens]	2	0	HSPE1-MOB4	A3
321400107	protein CASP isoform d [Homo sapiens]	2	0	CUX1	A3
321400112	protein CASP isoform e [Homo sapiens]	2	0	CUX1	A3
321400114	protein CASP isoform f [Homo sapiens]	2	0	CUX1	A3
321400116	protein CASP isoform g [Homo sapiens]	1	0	CUX1	A3
321400138	CD44 antigen isoform 6 precursor [Homo sapiens]	1	0	CD44	A3
321400140	CD44 antigen isoform 7 precursor [Homo sapiens]	1	0	CD44	A3
321400142	CD44 antigen isoform 8 precursor [Homo sapiens]	1	0	CD44	A3
323276655	V-type proton ATPase subunit G 2 isoform c [Homo sapiens]	1	0	ATP6V1G2	A3
323362983	ubiquitin conjugation factor E4 A isoform 2 [Homo sapiens]	4	0	UBE4A	A3
323714253	lysosome membrane protein 2 isoform 2 precursor [Homo sapiens]	3	0	SCARB2	A3
324120956	mucin-1 isoform 9 precursor [Homo sapiens]	1	0	MUC1	A3
324120958	mucin-1 isoform 10 precursor [Homo sapiens]	1	0	MUC1	A3
324120960	mucin-1 isoform 11 precursor [Homo sapiens]	1	0	MUC1	A3
324120962	mucin-1 isoform 12 precursor [Homo sapiens]	1	0	MUC1	A3
324120972	mucin-1 isoform 17 precursor [Homo sapiens]	1	0	MUC1	A3
324711034	tubulointerstitial nephritis antigen-like isoform 2 precursor [Homo sapiens]	7	0	TINAGL1	A3
324713036	tubulointerstitial nephritis antigen-like isoform 3 [Homo sapiens]	7	0	TINAGL1	A3
325197141	calcium/calmodulin-dependent protein kinase type II subunit gamma isoform 7 [Homo sapiens]	3	0	CAMK2G	A3
325651886	5'-nucleotidase isoform 2 preproprotein [Homo sapiens]	1	0	NT5E	A3
325651946	anoctamin-10 isoform 2 [Homo sapiens]	1	0	ANO10	A3
325651952	anoctamin-10 isoform 5 [Homo sapiens]	1	0	ANO10	A3
325652043	transcription elongation factor B polypeptide 1 isoform a [Homo sapiens]	1	0	TCEB1	A3
327315343	sortilin isoform 2 [Homo sapiens]	3	0	SORT1	A3
330688408	nesprin-1 isoform 1 [Homo sapiens]	1	0	SYNE1	A3
330688436	engulfment and cell motility protein 1 isoform 1 [Homo sapiens]	1	0	ELMO1	A3
331028739	chromatin target of PRMT1 protein isoform 2 [Homo sapiens]	1	0	CHTOP	A3
331284207	immunoglobulin superfamily member 8 precursor [Homo sapiens]	1	0	IGSF8	A3
332000015	5'-AMP-activated protein kinase subunit gamma-1 isoform 3 [Homo sapiens]	3	0	PRKAG1	A3
332000017	5'-AMP-activated protein kinase subunit gamma-1 isoform 4 [Homo sapiens]	3	0	PRKAG1	A3
333440434	cation-dependent mannose-6-phosphate receptor isoform 2 precursor [Homo sapiens]	1	0	M6PR	A3
333440449	CLIP-associating protein 2 isoform 1 [Homo sapiens]	1	0	CLASP2	A3
333440451	CLIP-associating protein 2 isoform 2 [Homo sapiens]	1	0	CLASP2	A3
334688840	anaphase-promoting complex subunit 13 [Homo sapiens]	1	0	ANAPC13	A3
335353788	oxysterol-binding protein-related protein 1 isoform 3 [Homo sapiens]	1	0	OSBPL1A	A3
336176103	CD99 antigen-like protein 2 isoform 5 precursor [Homo sapiens]	1	0	CD99L2	A3
336285487	lys-63-specific deubiquitinase BRCC36 isoform 3 [Homo sapiens]	4	0	BRCC3	A3
338797808	farnesyl pyrophosphate synthase isoform b [Homo sapiens]	2	0	FDPS	A3
338797810	farnesyl pyrophosphate synthase isoform c [Homo sapiens]	1	0	FDPS	A3
338827753	cAMP-dependent protein kinase catalytic subunit beta isoform 4 [Homo sapiens]	1	0	PRKACB	A3
338827755	cAMP-dependent protein kinase catalytic subunit beta isoform 5 [Homo sapiens]	1	0	PRKACB	A3
338827757	cAMP-dependent protein kinase catalytic subunit beta isoform 6 [Homo sapiens]	1	0	PRKACB	A3
338827759	cAMP-dependent protein kinase catalytic subunit beta isoform 7 [Homo sapiens]	1	0	PRKACB	A3
338827761	cAMP-dependent protein kinase catalytic subunit beta isoform 8 [Homo sapiens]	0	0	PRKACB	A3
338827763	cAMP-dependent protein kinase catalytic subunit beta isoform 9 [Homo sapiens]	1	0	PRKACB	A3
339275976	A-kinase anchor protein 1, mitochondrial precursor [Homo sapiens]	1	0	AKAP1	A3
339276039	serine/threonine-protein phosphatase 6 regulatory subunit 2 isoform 1 [Homo sapiens]	2	0	PPP6R2	A3
339276041	serine/threonine-protein phosphatase 6 regulatory subunit 2 isoform 2 [Homo sapiens]	2	0	PPP6R2	A3
339276044	serine/threonine-protein phosphatase 6 regulatory subunit 2 isoform 4 [Homo sapiens]	2	0	PPP6R2	A3
339639566	mammalian ependymin-related protein 1 isoform 3 [Homo sapiens]	1	0	EPDR1	A3
339882741	HLA class I histocompatibility antigen, Cw-1 alpha chain precursor [Homo sapiens]	3	0	HLA-C	A3
342672053	pescadillo homolog isoform 2 [Homo sapiens]	2	0	PES1	A3
343403794	NEDD8 ultimate buster 1 isoform 1 [Homo sapiens]	1	0	NUB1	A3
343403796	NEDD8 ultimate buster 1 isoform 2 [Homo sapiens]	1	0	NUB1	A3
343432584	beta-parvin isoform c [Homo sapiens]	1	0	PARVB	A3
343432588	beta-parvin isoform d [Homo sapiens]	1	0	PARVB	A3
343488481	putative hydroxypyruvate isomerase isoform 4 [Homo sapiens]	2	0	HYI	A3
343887344	cofilin-2 isoform 2 [Homo sapiens]	3	0	CFL2	A3
344030197	LETM1 domain-containing protein 1 isoform 3 [Homo sapiens]	1	0	LETMD1	A3
344217763	nucleoside diphosphate-linked moiety X motif 8, mitochondrial isoform 1 [Homo sapiens]	2	0	NUDT8	A3
345110632	mammalian ependymin-related protein 1 isoform 1 precursor [Homo sapiens]	1	0	EPDR1	A3
345478666	phosphoribosyl pyrophosphate synthase-associated protein 2 isoform 2 [Homo sapiens]	3	0	PRPSAP2	A3
345478668	phosphoribosyl pyrophosphate synthase-associated protein 2 isoform 3 [Homo sapiens]	2	0	PRPSAP2	A3
345478671	phosphoribosyl pyrophosphate synthase-associated protein 2 isoform 4 [Homo sapiens]	3	0	PRPSAP2	A3
345478677	E3 ubiquitin-protein ligase NEDD4-like isoform 7 [Homo sapiens]	1	0	NEDD4L	A3
345842524	kinesin-like protein KIF1A isoform 1 [Homo sapiens]	1	0	KIF1A	A3
347446676	C7orf55-LUC7L2 protein [Homo sapiens]	0	0	LUC7L2	A3
347446678	putative RNA-binding protein Luc7-like 2 isoform 3 [Homo sapiens]	3	0	LUC7L2	A3
347658913	chromatin target of PRMT1 protein isoform 3 [Homo sapiens]	1	0	CHTOP	A3
347658920	syntaxin-5 isoform 2 [Homo sapiens]	1	0	STX5	A3
347658949	threonine synthase-like 2 isoform 2 [Homo sapiens]	1	0	THNSL2	A3
347658953	threonine synthase-like 2 isoform 3 [Homo sapiens]	1	0	THNSL2	A3
347800665	UV excision repair protein RAD23 homolog B isoform 3 [Homo sapiens]	6	0	RAD23B	A3
348041379	MOB kinase activator 1B isoform 1 [Homo sapiens]	2	0	MOB1B	A3
351722365	ADP-ribose pyrophosphatase, mitochondrial isoform c precursor [Homo sapiens]	1	0	NUDT9	A3
353731084	DCC-interacting protein 13-beta isoform 2 [Homo sapiens]	3	0	APPL2	A3
353731086	DCC-interacting protein 13-beta isoform 3 [Homo sapiens]	3	0	APPL2	A3
355330276	ubiquitin carboxyl-terminal hydrolase 15 isoform 1 [Homo sapiens]	1	0	USP15	A3
356582273	complement C4-A isoform 2 preproprotein [Homo sapiens]	2	0	C4A	A3
356874770	cingulin-like protein 1 [Homo sapiens]	8	0	CGNL1	A3
359718987	ATP-dependent zinc metalloprotease YME1L1 isoform 4 [Homo sapiens]	3	0	YME1L1	A3
365192575	calcium-independent phospholipase A2-gamma isoform 1 [Homo sapiens]	2	0	PNPLA8	A3
365192577	calcium-independent phospholipase A2-gamma isoform 2 [Homo sapiens]	2	0	PNPLA8	A3
365192581	calcium-independent phospholipase A2-gamma isoform 3 [Homo sapiens]	2	0	PNPLA8	A3
371123783	ADP-ribosylation factor-like protein 8A isoform 2 [Homo sapiens]	1	0	ARL8A	A3
371875793	serine/threonine-protein kinase A-Raf isoform 2 [Homo sapiens]	1	0	ARAF	A3
372626414	dystrobrevin beta isoform 6 [Homo sapiens]	3	0	DTNB	A3
372626416	dystrobrevin beta isoform 7 [Homo sapiens]	3	0	DTNB	A3
372626425	dystrobrevin beta isoform 8 [Homo sapiens]	3	0	DTNB	A3
374253823	solute carrier family 12 member 2 isoform 2 [Homo sapiens]	1	0	SLC12A2	A3
374429552	UMP-CMP kinase 2, mitochondrial isoform 2 precursor [Homo sapiens]	1	0	CMPK2	A3
374429554	UMP-CMP kinase 2, mitochondrial isoform 3 precursor [Homo sapiens]	1	0	CMPK2	A3
374532775	alpha-mannosidase 2C1 isoform 2 [Homo sapiens]	2	0	MAN2C1	A3
374532777	alpha-mannosidase 2C1 isoform 3 [Homo sapiens]	2	0	MAN2C1	A3
374532779	alpha-mannosidase 2C1 isoform 4 [Homo sapiens]	2	0	MAN2C1	A3
374858060	LIM and senescent cell antigen-like-containing domain protein 2 isoform 4 [Homo sapiens]	2	0	LIMS2	A3
375268702	monoglyceride lipase isoform 3 [Homo sapiens]	5	0	MGLL	A3
375331925	multidrug and toxin extrusion protein 2 isoform 3 [Homo sapiens]	2	0	SLC47A2	A3
376319247	CCR4-NOT transcription complex subunit 10 isoform 2 [Homo sapiens]	1	0	CNOT10	A3
376319250	CCR4-NOT transcription complex subunit 10 isoform 3 [Homo sapiens]	1	0	CNOT10	A3
377520143	protein FAM49B [Homo sapiens]	1	0	FAM49B	A3
378744165	RNA polymerase II-associated factor 1 homolog isoform 2 [Homo sapiens]	1	0	PAF1	A3
379317177	nucleolar RNA helicase 2 isoform 2 [Homo sapiens]	1	0	DDX21	A3
380503835	ATP-dependent RNA helicase DDX19B isoform 4 [Homo sapiens]	6	0	DDX19B	A3
380503837	ATP-dependent RNA helicase DDX19B isoform 3 [Homo sapiens]	5	0	DDX19B	A3
380503843	laminin subunit alpha-4 isoform 1 precursor [Homo sapiens]	1	0	LAMA4	A3
380503849	laminin subunit alpha-4 isoform 2 precursor [Homo sapiens]	1	0	LAMA4	A3
380714663	cullin-3 isoform 2 [Homo sapiens]	4	0	CUL3	A3
380714665	cullin-3 isoform 3 [Homo sapiens]	5	0	CUL3	A3
381214351	DIS3-like exonuclease 2 isoform 2 [Homo sapiens]	1	0	DIS3L2	A3
381214353	DIS3-like exonuclease 2 isoform 3 [Homo sapiens]	1	0	DIS3L2	A3
383087728	monocarboxylate transporter 8 [Homo sapiens]	2	0	SLC16A2	A3
383792189	ataxin-2-like protein isoform F [Homo sapiens]	1	0	ATXN2L	A3
384229053	F-box only protein 7 isoform 3 [Homo sapiens]	2	0	FBXO7	A3
384551654	porphobilinogen deaminase isoform 3 [Homo sapiens]	1	0	HMBS	A3
384551656	porphobilinogen deaminase isoform 4 [Homo sapiens]	1	0	HMBS	A3
385198059	putative ribosomal RNA methyltransferase NOP2 isoform 2 [Homo sapiens]	1	0	NOP2	A3
385198061	putative ribosomal RNA methyltransferase NOP2 isoform 3 [Homo sapiens]	1	0	NOP2	A3
385198063	putative ribosomal RNA methyltransferase NOP2 isoform 4 [Homo sapiens]	1	0	NOP2	A3
385298694	hepatocyte nuclear factor 4-alpha isoform g [Homo sapiens]	2	0	HNF4A	A3
385862220	zinc finger FYVE domain-containing protein 19 isoform 2 [Homo sapiens]	1	0	ZFYVE19	A3
385862222	zinc finger FYVE domain-containing protein 19 isoform 3 [Homo sapiens]	1	0	ZFYVE19	A3
385862224	zinc finger FYVE domain-containing protein 19 isoform 4 [Homo sapiens]	1	0	ZFYVE19	A3
388476122	armadillo repeat-containing protein 8 isoform 3 [Homo sapiens]	2	0	ARMC8	A3
388490182	armadillo repeat-containing protein 8 isoform 4 [Homo sapiens]	1	0	ARMC8	A3
388556516	proteasome activator complex subunit 3 isoform 3 [Homo sapiens]	3	0	PSME3	A3
392513675	solute carrier family 12 member 9 isoform 2 [Homo sapiens]	2	0	SLC12A9	A3
392513679	solute carrier family 12 member 9 isoform 3 [Homo sapiens]	2	0	SLC12A9	A3
393715091	tubulin alpha-1A chain isoform 1 [Homo sapiens]	1	21	TUBA1A	A3
393715095	tubulin alpha-1A chain isoform 2 [Homo sapiens]	1	0	TUBA1A	A3
394582093	DNA replication licensing factor MCM3 isoform 1 [Homo sapiens]	1	0	MCM3	A3
394582099	DNA replication licensing factor MCM3 isoform 2 [Homo sapiens]	1	0	MCM3	A3
394582140	serine/threonine-protein phosphatase 2A 56 kDa regulatory subunit delta isoform isoform 4 [Homo sapiens]	1	0	PPP2R5D	A3
395627636	peroxisomal membrane protein 11C isoform 2 [Homo sapiens]	1	0	PEX11G	A3
397174790	putative RNA-binding protein Luc7-like 2 isoform 4 [Homo sapiens]	3	0	LUC7L2	A3
400153675	glucosamine-6-phosphate isomerase 2 isoform 2 [Homo sapiens]	3	0	GNPDA2	A3
400153696	glucosamine-6-phosphate isomerase 2 isoform 3 [Homo sapiens]	3	0	GNPDA2	A3
400286385	interferon-induced protein with tetratricopeptide repeats 1 isoform 3 [Homo sapiens]	3	0	IFIT1	A3
401461775	trafficking protein particle complex subunit 3 isoform 2 [Homo sapiens]	2	0	TRAPPC3	A3
401461779	trafficking protein particle complex subunit 3 isoform 4 [Homo sapiens]	1	0	TRAPPC3	A3
401461824	trafficking protein particle complex subunit 3 isoform 3 [Homo sapiens]	2	0	TRAPPC3	A3
401664560	hydrocephalus-inducing protein homolog isoform a [Homo sapiens]	2	0	HYDIN	A3
402794118	poly(U)-binding-splicing factor PUF60 isoform d [Homo sapiens]	3	0	PUF60	A3
402794126	poly(U)-binding-splicing factor PUF60 isoform e [Homo sapiens]	3	0	PUF60	A3
402794155	poly(U)-binding-splicing factor PUF60 isoform f [Homo sapiens]	3	0	PUF60	A3
402794180	poly(U)-binding-splicing factor PUF60 isoform g [Homo sapiens]	3	0	PUF60	A3
402794208	poly(U)-binding-splicing factor PUF60 isoform h [Homo sapiens]	3	0	PUF60	A3
403310653	ras-related protein Rap-2c isoform 1 precursor [Homo sapiens]	0	0	RAP2C	A3
409971425	brain acid soluble protein 1 [Homo sapiens]	1	0	BASP1	A3
429836851	thymidine kinase 2 isoform 5 [Homo sapiens]	1	0	TK2	A3
431822375	dedicator of cytokinesis protein 7 isoform 1 [Homo sapiens]	1	1	DOCK7	A3
431822377	dedicator of cytokinesis protein 7 isoform 3 [Homo sapiens]	1	0	DOCK7	A3
431822379	dedicator of cytokinesis protein 7 isoform 4 [Homo sapiens]	1	0	DOCK7	A3
431822381	dedicator of cytokinesis protein 7 isoform 5 [Homo sapiens]	1	0	DOCK7	A3
433282971	serine/threonine-protein kinase 25 isoform 1 [Homo sapiens]	2	0	STK25	A3
433282983	serine/threonine-protein kinase 25 isoform 2 [Homo sapiens]	2	0	STK25	A3
440309859	thymidine kinase 2, mitochondrial isoform 7 precursor [Homo sapiens]	1	0	TK2	A3
443929385	nucleolar protein 3 isoform MYP [Homo sapiens]	1	0	NOL3	A3
444299624	nucleolar protein 3 isoform D [Homo sapiens]	1	0	NOL3	A3
444909142	leucine zipper transcription factor-like protein 1 isoform 2 [Homo sapiens]	1	0	LZTFL1	A3
444909144	leucine zipper transcription factor-like protein 1 isoform 3 [Homo sapiens]	1	0	LZTFL1	A3
449083351	protein transport protein Sec16A isoform 2 [Homo sapiens]	2	0	SEC16A	A3
459352730	POTE ankyrin domain family member J [Homo sapiens]	1	0	POTEJ	A3
475808427	POTE ankyrin domain family member I [Homo sapiens]	1	2	POTEI	A3
499590364	chloride channel CLIC-like protein 1 isoform 3 precursor [Homo sapiens]	1	0	CLCC1	A3
499590378	chloride channel CLIC-like protein 1 isoform 4 precursor [Homo sapiens]	1	0	CLCC1	A3
507834146	ADP-ribosylation factor-like protein 6 [Homo sapiens]	1	0	ARL6	A3
511772980	cytosolic Fe-S cluster assembly factor NUBP1 isoform 2 [Homo sapiens]	1	0	NUBP1	A3

## Sheet: sampleA4
Accession	Description	Unique_Peptides	Razor_Peptides	gene_name	sample
4501929	alcohol dehydrogenase 1A [Homo sapiens]	0	0	ADH1A	A4
4501993	alkyldihydroxyacetonephosphate synthase, peroxisomal precursor [Homo sapiens]	1	0	AGPS	A4
4502193	serine/threonine-protein kinase A-Raf isoform 1 [Homo sapiens]	1	0	ARAF	A4
4502209	ADP-ribosylation factor 5 [Homo sapiens]	1	0	ARF5	A4
4502249	arf-GAP with SH3 domain, ANK repeat and PH domain-containing protein 2 isoform a [Homo sapiens]	2	0	ASAP2	A4
4502511	complement component C9 precursor [Homo sapiens]	1	0	C9	A4
4502551	calumenin isoform a precursor [Homo sapiens]	2	0	CALU	A4
4502719	cadherin-13 isoform 1 preproprotein [Homo sapiens]	3	0	CDH13	A4
4502747	cyclin-dependent kinase 9 [Homo sapiens]	2	0	CDK9	A4
4502955	collagen alpha-5(IV) chain isoform 1 precursor [Homo sapiens]	1	0	COL4A5	A4
4503055	alpha-crystallin A chain [Homo sapiens]	2	0	CRYAA	A4
4503057	alpha-crystallin B chain [Homo sapiens]	7	0	CRYAB	A4
4503149	cathepsin G preproprotein [Homo sapiens]	1	0	CTSG	A4
4503165	cullin-3 isoform 1 [Homo sapiens]	5	0	CUL3	A4
4503273	angiotensin-converting enzyme isoform 1 precursor [Homo sapiens]	21	0	ACE	A4
4503337	H/ACA ribonucleoprotein complex subunit 4 isoform 1 [Homo sapiens]	5	0	DKC1	A4
4503379	dihydropyrimidinase-related protein 3 isoform 2 [Homo sapiens]	0	0	DPYSL3	A4
4503475	elongation factor 1-alpha 2 [Homo sapiens]	7	0	EEF1A2	A4
4503635	prothrombin preproprotein [Homo sapiens]	7	0	F2	A4
4503899	N-acetylgalactosamine-6-sulfatase precursor [Homo sapiens]	4	0	GALNS	A4
4504031	GDP-mannose 4,6 dehydratase isoform 1 [Homo sapiens]	3	0	GMDS	A4
4504179	glutathione S-transferase Mu 4 isoform 1 [Homo sapiens]	1	0	GSTM4	A4
4504245	histone H2A type 1-C [Homo sapiens]	2	0	HIST1H2AC	A4
4504483	hypoxanthine-guanine phosphoribosyltransferase [Homo sapiens]	6	0	HPRT1	A4
4504487	sarcoplasmic reticulum histidine-rich calcium-binding protein precursor [Homo sapiens]	1	0	HRC	A4
4504747	integrin alpha-3 isoform a precursor [Homo sapiens]	3	0	ITGA3	A4
4504763	integrin alpha-V isoform 1 precursor [Homo sapiens]	6	0	ITGAV	A4
4505061	cation-dependent mannose-6-phosphate receptor isoform 1 precursor [Homo sapiens]	1	0	M6PR	A4
4505087	protein mago nashi homolog [Homo sapiens]	1	0	MAGOH	A4
4505257	moesin [Homo sapiens]	6	0	MSN	A4
4505725	peroxisome biogenesis factor 1 [Homo sapiens]	1	0	PEX1	A4
4505781	phosphorylase b kinase regulatory subunit alpha, liver isoform [Homo sapiens]	1	0	PHKA2	A4
4505785	phosphorylase b kinase gamma catalytic chain, liver/testis isoform isoform 1 [Homo sapiens]	1	0	PHKG2	A4
4505941	DNA-directed RNA polymerase II subunit RPB2 [Homo sapiens]	5	0	POLR2B	A4
4506027	serine/threonine-protein phosphatase 4 catalytic subunit [Homo sapiens]	2	0	PPP4C	A4
4506057	cAMP-dependent protein kinase catalytic subunit beta isoform 2 [Homo sapiens]	1	0	PRKACB	A4
4506061	5'-AMP-activated protein kinase subunit gamma-1 isoform 1 [Homo sapiens]	4	0	PRKAG1	A4
4506133	phosphoribosyl pyrophosphate synthase-associated protein 2 isoform 1 [Homo sapiens]	6	1	PRPSAP2	A4
4506145	trypsin-1 preproprotein [Homo sapiens]	1	0	PRSS1	A4
4506147	trypsin-2 preproprotein [Homo sapiens]	1	0	PRSS2	A4
4506289	tyrosine-protein phosphatase non-receptor type 1 [Homo sapiens]	2	0	PTPN1	A4
4506301	tyrosine-protein phosphatase non-receptor type 9 [Homo sapiens]	1	0	PTPN9	A4
4506339	peroxisomal biogenesis factor 19 isoform a [Homo sapiens]	1	0	PEX19	A4
4506381	ras-related C3 botulinum toxin substrate 2 [Homo sapiens]	1	0	RAC2	A4
4506387	UV excision repair protein RAD23 homolog B isoform 1 [Homo sapiens]	3	0	RAD23B	A4
4506405	ras-related protein Ral-B [Homo sapiens]	1	0	RALB	A4
4506431	ras GTPase-activating protein 1 isoform 1 [Homo sapiens]	2	0	RASA1	A4
4506439	histone-binding protein RBBP7 isoform 2 [Homo sapiens]	4	0	RBBP7	A4
4506669	60S acidic ribosomal protein P1 isoform 1 [Homo sapiens]	1	0	RPLP1	A4
4506711	40S ribosomal protein S27 [Homo sapiens]	1	0	RPS27	A4
4506773	protein S100-A9 [Homo sapiens]	1	0	S100A9	A4
4506889	dual specificity mitogen-activated protein kinase kinase 4 [Homo sapiens]	2	0	MAP2K4	A4
4506901	serine/arginine-rich splicing factor 3 [Homo sapiens]	1	0	SRSF3	A4
4506931	endophilin-A1 [Homo sapiens]	1	0	SH3GL2	A4
4507005	solute carrier family 22 member 5 [Homo sapiens]	2	0	SLC22A5	A4
4507011	solute carrier family 2, facilitated glucose transporter member 4 [Homo sapiens]	1	0	SLC2A4	A4
4507157	sortilin-related receptor preproprotein [Homo sapiens]	2	0	SORL1	A4
4507297	syntaxin-binding protein 1 isoform a [Homo sapiens]	2	0	STXBP1	A4
4507353	TATA-binding protein-associated factor 2N isoform 2 [Homo sapiens]	1	0	TAF15	A4
4507651	tropomyosin alpha-4 chain isoform 2 [Homo sapiens]	4	4	TPM4	A4
4507691	transformation/transcription domain-associated protein isoform 2 [Homo sapiens]	2	0	TRRAP	A4
4507729	tubulin beta-2A chain [Homo sapiens]	3	0	TUBB2A	A4
4507773	ubiquitin-conjugating enzyme E2 D1 isoform 1 [Homo sapiens]	1	0	UBE2D1	A4
4507797	ubiquitin-conjugating enzyme E2 variant 2 [Homo sapiens]	3	0	UBE2V2	A4
4507869	vasodilator-stimulated phosphoprotein [Homo sapiens]	2	0	VASP	A4
4507873	prefoldin subunit 3 [Homo sapiens]	3	0	VBP1	A4
4557439	cyclin-dependent kinase 3 [Homo sapiens]	1	0	CDK3	A4
4557471	AP-1 complex subunit sigma-1A [Homo sapiens]	3	0	AP1S1	A4
4557495	cleavage stimulation factor subunit 3 isoform 1 [Homo sapiens]	1	0	CSTF3	A4
4557553	emerin [Homo sapiens]	4	0	EMD	A4
4557579	fatty acid-binding protein, adipocyte [Homo sapiens]	1	0	FABP4	A4
4557647	heat shock factor-binding protein 1 [Homo sapiens]	1	0	HSBP1	A4
4557701	keratin, type I cytoskeletal 17 [Homo sapiens]	1	0	KRT17	A4
4557727	lipoprotein lipase precursor [Homo sapiens]	2	0	LPL	A4
4557759	myeloperoxidase precursor [Homo sapiens]	1	0	MPO	A4
4557761	DNA mismatch repair protein Msh2 isoform 1 [Homo sapiens]	1	0	MSH2	A4
4557791	sialidase-1 precursor [Homo sapiens]	1	0	NEU1	A4
4557797	nucleoside diphosphate kinase A isoform b [Homo sapiens]	3	0	NME1	A4
4557851	solute carrier family 2, facilitated glucose transporter member 2 [Homo sapiens]	1	0	SLC2A2	A4
4758088	galactosylceramide sulfotransferase [Homo sapiens]	2	0	GAL3ST1	A4
4758332	long-chain-fatty-acid--CoA ligase 4 isoform 1 [Homo sapiens]	1	0	ACSL4	A4
4758356	flap endonuclease 1 [Homo sapiens]	1	0	FEN1	A4
4758398	glutamate carboxypeptidase 2 isoform 1 [Homo sapiens]	2	0	FOLH1	A4
4758416	Golgi-specific brefeldin A-resistance guanine nucleotide exchange factor 1 isoform 1 [Homo sapiens]	2	0	GBF1	A4
4758444	guanine nucleotide-binding protein subunit alpha-14 [Homo sapiens]	1	0	GNA14	A4
4758456	Golgi SNAP receptor complex member 1 isoform 1 [Homo sapiens]	1	0	GOSR1	A4
4758488	general transcription factor IIF subunit 2 [Homo sapiens]	1	0	GTF2F2	A4
4758574	DNA-directed RNA polymerase II subunit RPB4 [Homo sapiens]	1	0	POLR2D	A4
4758668	serine palmitoyltransferase 2 [Homo sapiens]	2	0	SPTLC2	A4
4758896	peroxisomal membrane protein PEX14 [Homo sapiens]	1	0	PEX14	A4
4758988	ras-related protein Rab-1A isoform 1 [Homo sapiens]	2	2	RAB1A	A4
4759114	monocarboxylate transporter 5 isoform 1 [Homo sapiens]	1	0	SLC16A4	A4
4759154	synaptosomal-associated protein 29 [Homo sapiens]	2	0	SNAP29	A4
4759202	synaptogyrin-2 [Homo sapiens]	1	0	SYNGR2	A4
4826772	insulin-like growth factor-binding protein complex acid labile subunit isoform 2 precursor [Homo sapiens]	1	0	IGFALS	A4
4826774	ubiquitin-like protein ISG15 precursor [Homo sapiens]	1	0	ISG15	A4
4826870	nucleobindin-2 precursor [Homo sapiens]	1	0	NUCB2	A4
4827048	protein unc-119 homolog A isoform a [Homo sapiens]	1	0	UNC119	A4
4885111	calmodulin-like protein 3 [Homo sapiens]	1	0	CALML3	A4
4885399	structural maintenance of chromosomes protein 3 [Homo sapiens]	4	0	SMC3	A4
4885579	cell differentiation protein RCD1 homolog isoform 2 [Homo sapiens]	2	0	RQCD1	A4
4885615	signal transducer and activator of transcription 2 isoform 1 [Homo sapiens]	1	0	STAT2	A4
5031581	AP-3 complex subunit sigma-2 [Homo sapiens]	1	0	AP3S2	A4
5031631	lysosome membrane protein 2 isoform 1 precursor [Homo sapiens]	5	0	SCARB2	A4
5031839	keratin, type II cytoskeletal 6A [Homo sapiens]	3	0	KRT6A	A4
5031953	dol-P-Man:Man(5)GlcNAc(2)-PP-Dol alpha-1,3-mannosyltransferase isoform a [Homo sapiens]	1	0	ALG3	A4
5031981	26S proteasome non-ATPase regulatory subunit 14 [Homo sapiens]	4	0	PSMD14	A4
5032131	syntaxin-6 [Homo sapiens]	1	0	STX6	A4
5032137	vesicle-associated membrane protein 7 isoform 1 [Homo sapiens]	1	0	VAMP7	A4
5032189	tumor suppressor p53-binding protein 1 isoform 3 [Homo sapiens]	1	0	TP53BP1	A4
5032281	dystrophin Dp427c isoform [Homo sapiens]	2	0	DMD	A4
5032283	dystrophin Dp427m isoform [Homo sapiens]	2	0	DMD	A4
5032287	dystrophin Dp427p1 isoform [Homo sapiens]	2	0	DMD	A4
5032291	dystrophin Dp260-2 isoform [Homo sapiens]	2	0	DMD	A4
5032293	dystrophin Dp140 isoform [Homo sapiens]	2	0	DMD	A4
5032295	dystrophin Dp116 isoform [Homo sapiens]	2	0	DMD	A4
5032297	dystrophin Dp71 isoform [Homo sapiens]	2	0	DMD	A4
5032299	dystrophin Dp71b isoform [Homo sapiens]	2	0	DMD	A4
5032301	dystrophin Dp71a isoform [Homo sapiens]	2	0	DMD	A4
5032303	dystrophin Dp71ab isoform [Homo sapiens]	2	0	DMD	A4
5032305	dystrophin Dp40 isoform [Homo sapiens]	1	0	DMD	A4
5032309	dystrophin Dp140b isoform [Homo sapiens]	2	0	DMD	A4
5032311	dystrophin Dp140ab isoform [Homo sapiens]	2	0	DMD	A4
5032313	dystrophin Dp140bc isoform [Homo sapiens]	1	0	DMD	A4
5032315	dystrophin Dp427p2 isoform [Homo sapiens]	2	0	DMD	A4
5174421	copine-6 [Homo sapiens]	1	0	CPNE6	A4
5174513	mothers against decapentaplegic homolog 3 isoform 1 [Homo sapiens]	2	0	SMAD3	A4
5174703	TGF-beta-activated kinase 1 and MAP3K7-binding protein 1 isoform alpha [Homo sapiens]	1	0	TAB1	A4
5174731	translin-associated protein X [Homo sapiens]	1	0	TSNAX	A4
5292161	26S proteasome non-ATPase regulatory subunit 4 [Homo sapiens]	1	0	PSMD4	A4
5453543	aldo-keto reductase family 1 member C1 [Homo sapiens]	2	0	AKR1C1	A4
5453682	protein HEXIM1 [Homo sapiens]	1	0	HEXIM1	A4
5453726	leucine-rich repeat flightless-interacting protein 2 isoform 1 [Homo sapiens]	1	0	LRRFIP2	A4
5453760	NEDD8 precursor [Homo sapiens]	1	0	NEDD8	A4
5453954	serine/threonine-protein phosphatase 2A 56 kDa regulatory subunit delta isoform isoform 1 [Homo sapiens]	1	0	PPP2R5D	A4
5453956	serine/threonine-protein phosphatase 2A 56 kDa regulatory subunit epsilon isoform [Homo sapiens]	1	0	PPP2R5E	A4
5453974	serine/threonine-protein kinase N2 [Homo sapiens]	3	0	PKN2	A4
5454004	zinc finger protein ubi-d4 [Homo sapiens]	1	0	DPF2	A4
5454024	ribonuclease P protein subunit p30 isoform b [Homo sapiens]	2	0	RPP30	A4
5454032	protein S100-A1 [Homo sapiens]	1	0	S100A1	A4
5454140	tumor susceptibility gene 101 protein [Homo sapiens]	2	0	TSG101	A4
5454166	vesicle transport through interaction with t-SNAREs homolog 1B [Homo sapiens]	2	0	VTI1B	A4
5730037	exocyst complex component 5 [Homo sapiens]	1	0	EXOC5	A4
5803135	ras-related protein Rab-35 isoform 1 [Homo sapiens]	3	0	RAB35	A4
5803137	putative RNA-binding protein 3 [Homo sapiens]	1	0	RBM3	A4
5803165	protein transport protein Sec61 subunit beta [Homo sapiens]	1	0	SEC61B	A4
5803177	beta-2-syntrophin [Homo sapiens]	5	0	SNTB2	A4
5803191	transcription elongation factor A protein 1 isoform 1 [Homo sapiens]	2	0	TCEA1	A4
5901962	histone acetyltransferase KAT7 isoform 1 [Homo sapiens]	2	0	KAT7	A4
5902018	tubulin polymerization-promoting protein [Homo sapiens]	2	0	TPPP	A4
6005743	ATP-dependent RNA helicase DDX19B isoform 1 [Homo sapiens]	2	0	DDX19B	A4
6005786	monoglyceride lipase isoform 1 [Homo sapiens]	3	0	MGLL	A4
6005794	PRA1 family protein 2 [Homo sapiens]	1	0	PRAF2	A4
6005846	twinfilin-2 [Homo sapiens]	3	0	TWF2	A4
6005872	translocation protein SEC63 homolog [Homo sapiens]	1	0	SEC63	A4
6274552	signal transducer and activator of transcription 1-alpha/beta isoform alpha [Homo sapiens]	7	0	STAT1	A4
6631085	dnaJ homolog subfamily B member 4 [Homo sapiens]	1	0	DNAJB4	A4
6678676	conserved oligomeric Golgi complex subunit 2 isoform 1 [Homo sapiens]	1	0	COG2	A4
6715600	Golgin subfamily A member 4 isoform 2 [Homo sapiens]	1	0	GOLGA4	A4
6715607	hemoglobin subunit gamma-2 [Homo sapiens]	3	0	HBG2	A4
6857820	phosphatidylinositol 5-phosphate 4-kinase type-2 alpha [Homo sapiens]	2	0	PIP4K2A	A4
6857824	intraflagellar transport protein 27 homolog isoform 2 [Homo sapiens]	3	0	IFT27	A4
6912388	grancalcin [Homo sapiens]	2	0	GCA	A4
6912478	importin subunit alpha-7 [Homo sapiens]	2	0	KPNA6	A4
6912666	sialin [Homo sapiens]	1	0	SLC17A5	A4
6912734	transportin-3 isoform 1 [Homo sapiens]	1	0	TNPO3	A4
6978649	choline/ethanolamine kinase [Homo sapiens]	1	0	CHKB	A4
7019415	protein transport protein Sec61 subunit alpha isoform 1 [Homo sapiens]	2	0	SEC61A1	A4
7242140	ATP-dependent Clp protease ATP-binding subunit clpX-like, mitochondrial precursor [Homo sapiens]	5	0	CLPX	A4
7305053	myoferlin isoform a [Homo sapiens]	5	0	MYOF	A4
7549793	transducin beta-like protein 2 precursor [Homo sapiens]	1	0	TBL2	A4
7656926	trafficking protein particle complex subunit 3 isoform 1 [Homo sapiens]	3	0	TRAPPC3	A4
7657118	2-amino-3-ketobutyrate coenzyme A ligase, mitochondrial isoform 2 precursor [Homo sapiens]	3	0	GCAT	A4
7657257	mitochondrial import receptor subunit TOM20 homolog [Homo sapiens]	1	0	TOMM20	A4
7657313	U6 snRNA-associated Sm-like protein LSm1 [Homo sapiens]	2	0	LSM1	A4
7657335	misshapen-like kinase 1 isoform 1 [Homo sapiens]	1	0	MINK1	A4
7657339	adenylyltransferase and sulfurtransferase MOCS3 [Homo sapiens]	1	0	MOCS3	A4
7657455	pescadillo homolog isoform 1 [Homo sapiens]	1	0	PES1	A4
7657532	protein S100-A6 [Homo sapiens]	2	0	S100A6	A4
7657615	podocin [Homo sapiens]	1	0	NPHS2	A4
7657655	translocating chain-associated membrane protein 1 [Homo sapiens]	1	0	TRAM1	A4
7657667	ubiquitin-like protein 4A [Homo sapiens]	3	0	UBL4A	A4
7657689	ATP-dependent zinc metalloprotease YME1L1 isoform 3 [Homo sapiens]	1	0	YME1L1	A4
7661568	phosphoacetylglucosamine mutase isoform 2 [Homo sapiens]	4	0	PGM3	A4
7661690	coiled-coil domain-containing protein 9 [Homo sapiens]	1	0	CCDC9	A4
7661730	28S ribosomal protein S28, mitochondrial [Homo sapiens]	2	0	MRPS28	A4
7661786	NADH dehydrogenase [ubiquinone] 1 alpha subcomplex assembly factor 4 [Homo sapiens]	1	0	NDUFAF4	A4
7661824	protein cornichon homolog 4 isoform 1 [Homo sapiens]	1	0	CNIH4	A4
7661862	protein phosphatase 1F [Homo sapiens]	4	0	PPM1F	A4
7662088	rho guanine nucleotide exchange factor 12 isoform 1 [Homo sapiens]	4	0	ARHGEF12	A4
7662230	E3 ubiquitin-protein ligase BRE1B isoform 1 [Homo sapiens]	1	0	RNF40	A4
7662234	rab11 family-interacting protein 3 isoform 1 [Homo sapiens]	1	0	RAB11FIP3	A4
7662294	EPM2A-interacting protein 1 [Homo sapiens]	1	0	EPM2AIP1	A4
7662310	FERM, RhoGEF and pleckstrin domain-containing protein 2 [Homo sapiens]	1	0	FARP2	A4
7662330	actin-binding LIM protein 3 [Homo sapiens]	1	0	ABLIM3	A4
7705266	NCK-interacting protein with SH3 domain isoform 1 [Homo sapiens]	1	0	NCKIPSD	A4
7705415	protein Hook homolog 1 [Homo sapiens]	3	0	HOOK1	A4
7705590	TP53RK-binding protein [Homo sapiens]	1	0	TPRKB	A4
7705626	28S ribosomal protein S16, mitochondrial [Homo sapiens]	2	0	MRPS16	A4
7705726	thioredoxin-related transmembrane protein 2 isoform 1 precursor [Homo sapiens]	2	0	TMX2	A4
7706200	protein THEM6 precursor [Homo sapiens]	4	0	THEM6	A4
7706427	cleavage and polyadenylation specificity factor subunit 3 [Homo sapiens]	2	0	CPSF3	A4
7706735	transcription initiation factor IIA subunit 1 isoform 1 [Homo sapiens]	1	0	GTF2A1	A4
7710143	methyl-CpG-binding domain protein 1 isoform 4 [Homo sapiens]	1	0	MBD1	A4
7710154	tryptophan--tRNA ligase, mitochondrial isoform 1 precursor [Homo sapiens]	3	0	WARS2	A4
8051636	exportin-T [Homo sapiens]	1	0	XPOT	A4
8659559	transmembrane protein 50B [Homo sapiens]	1	0	TMEM50B	A4
8922461	trimeric intracellular cation channel type B [Homo sapiens]	1	0	TMEM38B	A4
8922601	ADP-ribosylation factor-like protein 8B [Homo sapiens]	4	1	ARL8B	A4
8922652	ADP-ribosylation factor GTPase-activating protein 1 isoform a [Homo sapiens]	1	0	ARFGAP1	A4
8922873	GTPase IMAP family member 4 [Homo sapiens]	1	0	GIMAP4	A4
8922886	ATP-dependent RNA helicase DDX19A [Homo sapiens]	2	0	DDX19A	A4
8923040	CDKN2A-interacting protein [Homo sapiens]	1	0	CDKN2AIP	A4
8923224	leucine-rich repeat flightless-interacting protein 2 isoform 2 [Homo sapiens]	1	0	LRRFIP2	A4
8923444	H/ACA ribonucleoprotein complex subunit 2 isoform a [Homo sapiens]	1	0	NHP2	A4
8923532	ceroid-lipofuscinosis neuronal protein 6 [Homo sapiens]	1	0	CLN6	A4
8923896	acetyl-coenzyme A synthetase, cytoplasmic isoform 1 [Homo sapiens]	1	0	ACSS2	A4
8923911	lanC-like protein 2 [Homo sapiens]	1	0	LANCL2	A4
8923934	UDP-N-acetylglucosamine transferase subunit ALG13 homolog isoform 2 [Homo sapiens]	1	0	ALG13	A4
8923936	vesicle transport protein USE1 [Homo sapiens]	1	0	USE1	A4
9506797	AP-1 complex subunit mu-2 [Homo sapiens]	1	0	AP1M2	A4
9506859	mitochondrial import receptor subunit TOM7 homolog [Homo sapiens]	1	0	TOMM7	A4
9558751	ADP-ribosylation factor-binding protein GGA2 [Homo sapiens]	1	0	GGA2	A4
9665248	antigen peptide transporter 1 [Homo sapiens]	1	0	TAP1	A4
9910186	enhancer of yellow 2 transcription factor homolog isoform 1 [Homo sapiens]	1	0	ENY2	A4
9955963	ATP-binding cassette sub-family B member 6, mitochondrial [Homo sapiens]	3	0	ABCB6	A4
9966779	translation initiation factor eIF-2B subunit gamma isoform 1 [Homo sapiens]	1	0	EIF2B3	A4
9966793	leucine zipper transcription factor-like protein 1 isoform 1 [Homo sapiens]	1	0	LZTFL1	A4
9966827	PEST proteolytic signal-containing nuclear protein [Homo sapiens]	1	0	PCNP	A4
9966881	nuclear pore complex protein Nup107 [Homo sapiens]	2	0	NUP107	A4
10518344	ras-related protein Rap-2a precursor [Homo sapiens]	1	1	RAP2A	A4
10567816	guanine nucleotide-binding protein G(o) subunit alpha isoform a [Homo sapiens]	0	0	GNAO1	A4
10764847	NADH dehydrogenase [ubiquinone] 1 beta subcomplex subunit 7 [Homo sapiens]	3	0	NDUFB7	A4
10835071	HLA class II histocompatibility antigen gamma chain isoform b [Homo sapiens]	2	0	CD74	A4
10863889	U4/U6.U5 tri-snRNP-associated protein 1 [Homo sapiens]	3	0	SART1	A4
10863929	2-5A-dependent ribonuclease [Homo sapiens]	1	0	RNASEL	A4
10863997	polypyrimidine tract-binding protein 2 [Homo sapiens]	1	0	PTBP2	A4
10947135	ATP-binding cassette sub-family F member 1 isoform b [Homo sapiens]	2	0	ABCF1	A4
11141903	FAST kinase domain-containing protein 5 [Homo sapiens]	1	0	FASTKD5	A4
11276069	dystrobrevin beta isoform 1 [Homo sapiens]	2	0	DTNB	A4
11342664	interferon-induced GTP-binding protein Mx2 [Homo sapiens]	2	0	MX2	A4
11345492	serine racemase [Homo sapiens]	2	0	SRR	A4
11386139	1-phosphatidylinositol 4,5-bisphosphate phosphodiesterase beta-3 isoform 1 [Homo sapiens]	1	0	PLCB3	A4
11527402	integral membrane protein 2B [Homo sapiens]	1	0	ITM2B	A4
11545918	tubulointerstitial nephritis antigen-like isoform 1 precursor [Homo sapiens]	11	0	TINAGL1	A4
11560150	activating signal cointegrator 1 complex subunit 3 isoform b [Homo sapiens]	1	0	ASCC3	A4
11641289	dimethyladenosine transferase 2, mitochondrial [Homo sapiens]	1	0	TFB2M	A4
12056468	junction plakoglobin [Homo sapiens]	10	0	JUP	A4
12056971	anaphase-promoting complex subunit 1 [Homo sapiens]	1	0	ANAPC1	A4
12083581	1-phosphatidylinositol 4,5-bisphosphate phosphodiesterase beta-1 isoform a [Homo sapiens]	2	0	PLCB1	A4
12545406	ras GTPase-activating protein 1 isoform 2 [Homo sapiens]	2	0	RASA1	A4
12669909	long-chain-fatty-acid--CoA ligase 4 isoform 2 [Homo sapiens]	1	1	ACSL4	A4
12962937	aladin isoform 1 [Homo sapiens]	1	0	AAAS	A4
13123772	CCR4-NOT transcription complex subunit 10 isoform 1 [Homo sapiens]	1	0	CNOT10	A4
13129006	ATP-dependent RNA helicase DDX50 [Homo sapiens]	1	0	DDX50	A4
13129010	ADP-ribose pyrophosphatase, mitochondrial isoform a precursor [Homo sapiens]	1	0	NUDT9	A4
13236516	derlin-1 isoform a [Homo sapiens]	3	0	DERL1	A4
13375779	protein rogdi homolog [Homo sapiens]	1	0	ROGDI	A4
13375827	pleckstrin homology domain-containing family F member 2 [Homo sapiens]	1	0	PLEKHF2	A4
13375926	vacuolar protein sorting-associated protein 37B [Homo sapiens]	1	0	VPS37B	A4
13376212	ubiquitin-like modifier-activating enzyme 5 isoform 1 [Homo sapiens]	1	0	UBA5	A4
13376243	mini-chromosome maintenance complex-binding protein isoform 1 [Homo sapiens]	1	0	MCMBP	A4
13376259	nuclear pore complex protein Nup85 [Homo sapiens]	1	0	NUP85	A4
13378137	tumor necrosis factor receptor type 1-associated DEATH domain protein [Homo sapiens]	1	0	TRADD	A4
13435356	HCLS1-associated protein X-1 isoform a [Homo sapiens]	1	0	HAX1	A4
13443000	F-box only protein 22 isoform b [Homo sapiens]	1	0	FBXO22	A4
13540531	integrin-linked kinase-associated serine/threonine phosphatase 2C [Homo sapiens]	1	0	ILKAP	A4
13540555	phosphatidylserine synthase 2 [Homo sapiens]	1	0	PTDSS2	A4
13540594	VIP36-like protein isoform 2 precursor [Homo sapiens]	1	0	LMAN2L	A4
13540600	nuclear distribution protein nudE-like 1 isoform B [Homo sapiens]	1	0	NDEL1	A4
13559514	phosphatidylinositol 4-kinase type 2-alpha [Homo sapiens]	1	0	PI4K2A	A4
13562114	tubulin beta-1 chain [Homo sapiens]	0	0	TUBB1	A4
13775198	SH3 domain-binding glutamic acid-rich-like protein 3 [Homo sapiens]	1	0	SH3BGRL3	A4
13775200	splicing factor 3B subunit 5 [Homo sapiens]	1	0	SF3B5	A4
13899342	mitochondrial glutamate carrier 2 [Homo sapiens]	1	0	SLC25A18	A4
13904866	60S ribosomal protein L28 isoform 2 [Homo sapiens]	1	0	RPL28	A4
13994242	SH3 domain-containing kinase-binding protein 1 isoform a [Homo sapiens]	1	0	SH3KBP1	A4
14042943	putative deoxyribonuclease TATDN1 isoform a [Homo sapiens]	2	0	TATDN1	A4
14141170	metastasis-associated protein MTA2 [Homo sapiens]	3	0	MTA2	A4
14149627	ubiquitin carboxyl-terminal hydrolase 15 isoform 2 [Homo sapiens]	2	0	USP15	A4
14149675	cleavage stimulation factor subunit 2 tau variant [Homo sapiens]	3	0	CSTF2T	A4
14149738	neurolysin, mitochondrial [Homo sapiens]	1	0	NLN	A4
14150134	coiled-coil-helix-coiled-coil-helix domain-containing protein 6, mitochondrial [Homo sapiens]	1	0	CHCHD6	A4
14165270	39S ribosomal protein L13, mitochondrial [Homo sapiens]	2	0	MRPL13	A4
14165274	protein Hook homolog 3 [Homo sapiens]	2	0	HOOK3	A4
14589866	aspartyl/asparaginyl beta-hydroxylase isoform a [Homo sapiens]	4	0	ASPH	A4
14589951	DNA-directed RNA polymerases I, II, and III subunit RPABC1 [Homo sapiens]	1	0	POLR2E	A4
14591919	vesicle-trafficking protein SEC22a [Homo sapiens]	1	0	SEC22A	A4
14602433	carbohydrate-responsive element-binding protein isoform alpha [Homo sapiens]	1	0	MLXIPL	A4
14602435	carbohydrate-responsive element-binding protein isoform beta [Homo sapiens]	1	0	MLXIPL	A4
14602437	carbohydrate-responsive element-binding protein isoform gamma [Homo sapiens]	1	0	MLXIPL	A4
14602439	carbohydrate-responsive element-binding protein isoform delta [Homo sapiens]	1	0	MLXIPL	A4
14719402	ribosome biogenesis regulatory protein homolog [Homo sapiens]	1	0	RRS1	A4
14861836	alpha-1,3/1,6-mannosyltransferase ALG2 [Homo sapiens]	3	0	ALG2	A4
14916483	caspase-6 isoform alpha preproprotein [Homo sapiens]	2	0	CASP6	A4
14916485	caspase-6 isoform beta [Homo sapiens]	1	0	CASP6	A4
15011972	rho guanine nucleotide exchange factor 1 isoform 2 [Homo sapiens]	1	0	ARHGEF1	A4
15088795	GPI transamidase component PIG-S [Homo sapiens]	3	0	PIGS	A4
15100175	1-acyl-sn-glycerol-3-phosphate acyltransferase alpha [Homo sapiens]	1	0	AGPAT1	A4
15147335	nuclear receptor coactivator 5 [Homo sapiens]	1	0	NCOA5	A4
15147337	E3 ubiquitin-protein ligase UBR5 [Homo sapiens]	1	0	UBR5	A4
15147341	dystrobrevin beta isoform 3 [Homo sapiens]	2	0	DTNB	A4
15431310	keratin, type I cytoskeletal 14 [Homo sapiens]	2	0	KRT14	A4
15619015	cAMP-dependent protein kinase catalytic subunit gamma [Homo sapiens]	0	0	PRKACG	A4
15718761	GTPase KRas isoform b precursor [Homo sapiens]	1	0	KRAS	A4
15718763	GTPase KRas isoform a precursor [Homo sapiens]	0	0	KRAS	A4
15890086	collagen alpha-5(IV) chain isoform 2 precursor [Homo sapiens]	1	0	COL4A5	A4
16117791	60S ribosomal protein L35a [Homo sapiens]	1	0	RPL35A	A4
16262452	cingulin [Homo sapiens]	1	0	CGN	A4
16332360	cyclin-dependent kinase 11B isoform 3 [Homo sapiens]	1	0	CDK11B	A4
16418361	protein RFT1 homolog [Homo sapiens]	1	0	RFT1	A4
16554611	28S ribosomal protein S15, mitochondrial [Homo sapiens]	2	0	MRPS15	A4
16753207	ubiquilin-2 [Homo sapiens]	1	0	UBQLN2	A4
16933567	ras-related protein Rab-8A [Homo sapiens]	1	0	RAB8A	A4
16936535	protein unc-119 homolog A isoform b [Homo sapiens]	1	0	UNC119	A4
16950597	28S ribosomal protein S33, mitochondrial [Homo sapiens]	1	0	MRPS33	A4
16950607	39S ribosomal protein L51, mitochondrial [Homo sapiens]	1	0	MRPL51	A4
17017967	barttin [Homo sapiens]	1	0	BSND	A4
17149830	ARF GTPase-activating protein GIT2 isoform 1 [Homo sapiens]	1	0	GIT2	A4
17149834	sortilin isoform 1 preproprotein [Homo sapiens]	2	0	SORT1	A4
17149836	peptidyl-prolyl cis-trans isomerase FKBP1A isoform a [Homo sapiens]	2	0	FKBP1A	A4
17298690	poly(U)-binding-splicing factor PUF60 isoform b [Homo sapiens]	3	0	PUF60	A4
17402904	exosome complex component MTR3 [Homo sapiens]	2	0	EXOSC6	A4
17978485	vacuolar protein sorting-associated protein 18 homolog [Homo sapiens]	2	0	VPS18	A4
17978512	poly(U)-binding-splicing factor PUF60 isoform a [Homo sapiens]	3	0	PUF60	A4
17986005	major histocompatibility complex, class II, DR beta 3 precursor [Homo sapiens]	3	0	HLA-DRB3	A4
17999528	cytochrome c oxidase subunit 6A1, mitochondrial [Homo sapiens]	1	0	COX6A1	A4
18087833	peroxisomal membrane protein 11C isoform 1 [Homo sapiens]	1	0	PEX11G	A4
18087855	dynein light chain 2, cytoplasmic [Homo sapiens]	2	0	DYNLL2	A4
18105056	vacuolar protein sorting-associated protein 33A [Homo sapiens]	2	0	VPS33A	A4
18426975	HLA class II histocompatibility antigen, DQ alpha 1 chain precursor [Homo sapiens]	1	0	HLA-DQA1	A4
18497300	V-type proton ATPase subunit G 2 isoform a [Homo sapiens]	1	0	ATP6V1G2	A4
18644728	nucleolar protein 6 alpha isoform [Homo sapiens]	1	0	NOL6	A4
18644734	beta-catenin-like protein 1 [Homo sapiens]	2	0	CTNNBL1	A4
18677735	protein PRRC1 [Homo sapiens]	1	0	PRRC1	A4
18765709	inositol polyphosphate 5-phosphatase K isoform 1 [Homo sapiens]	1	0	INPP5K	A4
18860916	5'-3' exoribonuclease 2 [Homo sapiens]	6	0	XRN2	A4
19263340	alanine aminotransferase 2 isoform 1 [Homo sapiens]	1	0	GPT2	A4
19526773	ubiquitin-like-conjugating enzyme ATG3 [Homo sapiens]	3	0	ATG3	A4
19718741	oxysterol-binding protein-related protein 1 isoform 2 [Homo sapiens]	1	0	OSBPL1A	A4
19718746	oxysterol-binding protein-related protein 1 isoform 1 [Homo sapiens]	1	0	OSBPL1A	A4
19718759	myoferlin isoform b [Homo sapiens]	5	0	MYOF	A4
19743803	fibulin-5 precursor [Homo sapiens]	3	0	FBLN5	A4
19913369	transducin beta-like protein 3 [Homo sapiens]	2	0	TBL3	A4
19923260	ras-related protein Rab-4A isoform 1 [Homo sapiens]	4	0	RAB4A	A4
19923403	exosome complex component RRP4 [Homo sapiens]	2	0	EXOSC2	A4
19923640	ribosome-releasing factor 2, mitochondrial isoform 1 [Homo sapiens]	2	0	GFM2	A4
19923669	protein sel-1 homolog 1 isoform 1 precursor [Homo sapiens]	1	0	SEL1L	A4
19923761	multiple inositol polyphosphate phosphatase 1 isoform 1 precursor [Homo sapiens]	1	0	MINPP1	A4
19923812	oxysterol-binding protein-related protein 10 isoform 1 [Homo sapiens]	1	0	OSBPL10	A4
19923830	pre-B-cell leukemia transcription factor-interacting protein 1 [Homo sapiens]	2	0	PBXIP1	A4
19923881	glucosamine-6-phosphate isomerase 2 isoform 1 [Homo sapiens]	3	0	GNPDA2	A4
20070264	endoplasmic reticulum lectin 1 isoform 1 precursor [Homo sapiens]	1	0	ERLEC1	A4
20070321	nicotinamide mononucleotide adenylyltransferase 1 [Homo sapiens]	2	0	NMNAT1	A4
20127457	glycogenin-1 isoform 1 [Homo sapiens]	1	0	GYG1	A4
20127528	beta-parvin isoform b [Homo sapiens]	2	0	PARVB	A4
20143480	phosphatidate cytidylyltransferase 2 [Homo sapiens]	2	0	CDS2	A4
20149500	porphobilinogen deaminase isoform 1 [Homo sapiens]	1	0	HMBS	A4
20149547	ribosomal protein S6 kinase alpha-1 isoform a [Homo sapiens]	2	0	RPS6KA1	A4
20149629	probable ATP-dependent RNA helicase DDX47 isoform 1 [Homo sapiens]	1	0	DDX47	A4
20270343	ADP-ribosylation factor-like protein 8A isoform 1 [Homo sapiens]	1	0	ARL8A	A4
20270367	mitochondrial translocator assembly and maintenance protein 41 homolog precursor [Homo sapiens]	1	0	TAMM41	A4
20270389	HIG1 domain family member 2A, mitochondrial [Homo sapiens]	1	0	HIGD2A	A4
20357575	APOBEC1 complementation factor isoform 2 [Homo sapiens]	1	0	A1CF	A4
21040255	splicing regulatory glutamine/lysine-rich protein 1 isoform b [Homo sapiens]	1	0	SREK1	A4
21040371	ATP-dependent RNA helicase DDX39A [Homo sapiens]	1	0	DDX39A	A4
21071044	probable global transcription activator SNF2L1 isoform a [Homo sapiens]	1	4	SMARCA1	A4
21237783	conserved oligomeric Golgi complex subunit 1 [Homo sapiens]	3	0	COG1	A4
21264365	nuclear pore complex protein Nup98-Nup96 isoform 1 [Homo sapiens]	2	0	NUP98	A4
21265080	39S ribosomal protein L18, mitochondrial [Homo sapiens]	1	0	MRPL18	A4
21327685	ATP-dependent zinc metalloprotease YME1L1 isoform 1 [Homo sapiens]	1	0	YME1L1	A4
21327701	TATA-binding protein-associated factor 2N isoform 1 [Homo sapiens]	1	0	TAF15	A4
21361163	vitamin K-dependent gamma-carboxylase isoform 1 [Homo sapiens]	2	0	GGCX	A4
21361202	choline-phosphate cytidylyltransferase B isoform 1 [Homo sapiens]	1	0	PCYT1B	A4
21361204	peroxisomal biogenesis factor 5 isoform b [Homo sapiens]	1	0	PEX5	A4
21361322	tubulin beta-4A chain [Homo sapiens]	2	1	TUBB4A	A4
21361348	U3 small nucleolar RNA-associated protein 14 homolog A isoform 1 [Homo sapiens]	2	0	UTP14A	A4
21361472	E3 ubiquitin-protein ligase NEDD4-like isoform 3 [Homo sapiens]	1	0	NEDD4L	A4
21361709	regulation of nuclear pre-mRNA domain-containing protein 1A [Homo sapiens]	3	0	RPRD1A	A4
21361716	Golgi phosphoprotein 3-like [Homo sapiens]	1	1	GOLPH3L	A4
21361728	vacuolar protein sorting-associated protein 53 homolog isoform 2 [Homo sapiens]	1	0	VPS53	A4
21361827	N6-adenosine-methyltransferase 70 kDa subunit [Homo sapiens]	1	0	METTL3	A4
21361837	PITH domain-containing protein 1 [Homo sapiens]	3	0	PITHD1	A4
21361912	dnaJ homolog subfamily C member 1 precursor [Homo sapiens]	1	0	DNAJC1	A4
21389433	heat shock protein beta-6 [Homo sapiens]	3	0	HSPB6	A4
21464119	methyl-CpG-binding domain protein 1 isoform 5 [Homo sapiens]	1	0	MBD1	A4
21464125	muscleblind-like protein 2 isoform 1 [Homo sapiens]	2	0	MBNL2	A4
21536288	creatine kinase M-type [Homo sapiens]	1	0	CKM	A4
21536301	signal transducer and activator of transcription 1-alpha/beta isoform beta [Homo sapiens]	6	0	STAT1	A4
21618338	signal transducer and activator of transcription 3 isoform 2 [Homo sapiens]	6	0	STAT3	A4
21618340	signal transducer and activator of transcription 3 isoform 1 [Homo sapiens]	6	0	STAT3	A4
21618344	signal transducer and activator of transcription 5B [Homo sapiens]	3	0	STAT5B	A4
21618347	dual specificity mitogen-activated protein kinase kinase 3 isoform A [Homo sapiens]	2	0	MAP2K3	A4
21618349	dual specificity mitogen-activated protein kinase kinase 3 isoform B [Homo sapiens]	2	0	MAP2K3	A4
21686999	metalloendopeptidase OMA1, mitochondrial precursor [Homo sapiens]	1	0	OMA1	A4
21703352	probable hydrolase PNKD isoform 2 [Homo sapiens]	1	0	PNKD	A4
21735596	programmed cell death protein 4 isoform 1 [Homo sapiens]	3	0	PDCD4	A4
21735598	programmed cell death protein 4 isoform 2 [Homo sapiens]	3	0	PDCD4	A4
21955172	pleckstrin homology-like domain family B member 2 isoform c [Homo sapiens]	1	0	PHLDB2	A4
22027528	rho guanine nucleotide exchange factor 7 isoform b [Homo sapiens]	1	0	ARHGEF7	A4
22091454	glutathione S-transferase A1 [Homo sapiens]	4	0	GSTA1	A4
22094987	regulatory-associated protein of mTOR isoform 1 [Homo sapiens]	2	0	RPTOR	A4
22202611	carboxypeptidase D isoform 1 precursor [Homo sapiens]	1	0	CPD	A4
22538461	nuclear receptor corepressor 1 isoform 1 [Homo sapiens]	1	0	NCOR1	A4
22547149	F-box only protein 22 isoform a [Homo sapiens]	1	0	FBXO22	A4
22748747	protein LSM12 homolog [Homo sapiens]	1	0	LSM12	A4
22749079	COMM domain-containing protein 1 [Homo sapiens]	1	0	COMMD1	A4
22749479	protein canopy homolog 4 precursor [Homo sapiens]	1	0	CNPY4	A4
23065544	glutathione S-transferase Mu 1 isoform 1 [Homo sapiens]	0	0	GSTM1	A4
23065547	glutathione S-transferase Mu 1 isoform 2 [Homo sapiens]	0	0	GSTM1	A4
23065557	glutathione S-transferase Mu 4 isoform 2 [Homo sapiens]	1	0	GSTM4	A4
23097250	TIP41-like protein isoform 1 [Homo sapiens]	1	0	TIPRL	A4
23097308	nesprin-1 isoform 2 [Homo sapiens]	1	0	SYNE1	A4
23110955	pro-cathepsin H preproprotein [Homo sapiens]	1	0	CTSH	A4
23199983	GPI-anchor transamidase precursor [Homo sapiens]	1	0	PIGK	A4
23238214	angiotensin-converting enzyme isoform 2 precursor [Homo sapiens]	11	0	ACE	A4
23308607	minor histocompatibility antigen H13 isoform 1 [Homo sapiens]	2	0	HM13	A4
23510398	pantothenate kinase 1 isoform gamma [Homo sapiens]	1	0	PANK1	A4
23510400	pantothenate kinase 1 isoform alpha [Homo sapiens]	1	0	PANK1	A4
23510402	pantothenate kinase 1 isoform beta [Homo sapiens]	1	0	PANK1	A4
23943858	sorting nexin-8 [Homo sapiens]	1	0	SNX8	A4
23943872	stromal membrane-associated protein 2 isoform 1 [Homo sapiens]	1	0	SMAP2	A4
23943912	phosphoinositide 3-kinase regulatory subunit 4 [Homo sapiens]	2	0	PIK3R4	A4
24119277	5-phosphohydroxy-L-lysine phospho-lyase isoform 2 [Homo sapiens]	2	0	PHYKPL	A4
24234699	keratin, type I cytoskeletal 19 [Homo sapiens]	15	1	KRT19	A4
24307965	UBX domain-containing protein 4 [Homo sapiens]	2	0	UBXN4	A4
24307969	cytoplasmic FMR1-interacting protein 1 isoform a [Homo sapiens]	5	10	CYFIP1	A4
24308043	putative adenosylhomocysteinase 3 isoform a [Homo sapiens]	1	0	AHCYL2	A4
24308097	monoacylglycerol lipase ABHD12 isoform b [Homo sapiens]	2	0	ABHD12	A4
24308127	dnaJ homolog subfamily C member 10 isoform 1 precursor [Homo sapiens]	1	0	DNAJC10	A4
24308334	constitutive coactivator of peroxisome proliferator-activated receptor gamma [Homo sapiens]	1	0	FAM120B	A4
24430146	nuclear pore complex protein Nup153 isoform 2 [Homo sapiens]	1	0	NUP153	A4
24430192	keratin, type I cytoskeletal 16 [Homo sapiens]	2	0	KRT16	A4
24586663	DCC-interacting protein 13-beta isoform 1 [Homo sapiens]	1	0	APPL2	A4
24762236	pre-mRNA-splicing factor 38A [Homo sapiens]	1	0	PRPF38A	A4
24797076	HLA class II histocompatibility antigen, DP beta 1 chain precursor [Homo sapiens]	1	0	HLA-DPB1	A4
24797143	sorting nexin-14 isoform b [Homo sapiens]	1	0	SNX14	A4
24797145	sorting nexin-14 isoform a [Homo sapiens]	1	0	SNX14	A4
24850117	misshapen-like kinase 1 isoform 2 [Homo sapiens]	1	0	MINK1	A4
25121966	ATP-sensitive inward rectifier potassium channel 10 [Homo sapiens]	1	0	KCNJ10	A4
25282407	interferon regulatory factor 9 [Homo sapiens]	1	0	IRF9	A4
25286703	uncharacterized protein KIAA2013 precursor [Homo sapiens]	1	0	KIAA2013	A4
25306283	ribosome-releasing factor 2, mitochondrial isoform 3 [Homo sapiens]	1	0	GFM2	A4
25306287	ribosome-releasing factor 2, mitochondrial isoform 2 [Homo sapiens]	2	0	GFM2	A4
25453484	ubiquinone biosynthesis protein COQ7 homolog isoform 1 [Homo sapiens]	1	0	COQ7	A4
25777671	serine/threonine-protein phosphatase 1 regulatory subunit 10 [Homo sapiens]	1	0	PPP1R10	A4
26051204	calcium/calmodulin-dependent protein kinase type II subunit beta isoform 1 [Homo sapiens]	0	0	CAMK2B	A4
26051206	calcium/calmodulin-dependent protein kinase type II subunit beta isoform 2 [Homo sapiens]	0	0	CAMK2B	A4
26051208	calcium/calmodulin-dependent protein kinase type II subunit beta isoform 3 [Homo sapiens]	0	0	CAMK2B	A4
26051210	calcium/calmodulin-dependent protein kinase type II subunit beta isoform 4 [Homo sapiens]	0	0	CAMK2B	A4
26051212	calcium/calmodulin-dependent protein kinase type II subunit beta isoform 5 [Homo sapiens]	0	0	CAMK2B	A4
26051214	calcium/calmodulin-dependent protein kinase type II subunit beta isoform 6 [Homo sapiens]	0	0	CAMK2B	A4
26051216	calcium/calmodulin-dependent protein kinase type II subunit beta isoform 7 [Homo sapiens]	0	0	CAMK2B	A4
26051218	calcium/calmodulin-dependent protein kinase type II subunit beta isoform 8 [Homo sapiens]	0	0	CAMK2B	A4
26051240	tumor necrosis factor alpha-induced protein 2 [Homo sapiens]	1	0	TNFAIP2	A4
26667191	calcium/calmodulin-dependent protein kinase type II subunit gamma isoform 4 [Homo sapiens]	1	0	CAMK2G	A4
26667196	calcium/calmodulin-dependent protein kinase type II subunit gamma isoform 2 [Homo sapiens]	1	0	CAMK2G	A4
26667203	calcium/calmodulin-dependent protein kinase type II subunit gamma isoform 1 [Homo sapiens]	1	2	CAMK2G	A4
26667211	calcium/calmodulin-dependent protein kinase type II subunit gamma isoform 6 [Homo sapiens]	1	0	CAMK2G	A4
27151736	dnaJ homolog subfamily B member 2 isoform b [Homo sapiens]	1	0	DNAJB2	A4
27262628	nuclear autoantigenic sperm protein isoform 2 [Homo sapiens]	2	0	NASP	A4
27262630	nuclear autoantigenic sperm protein isoform 3 [Homo sapiens]	2	0	NASP	A4
27436889	GDP-fucose protein O-fucosyltransferase 1 isoform 1 precursor [Homo sapiens]	1	0	POFUT1	A4
27436917	misshapen-like kinase 1 isoform 3 [Homo sapiens]	1	0	MINK1	A4
27477136	zinc finger CCCH-type antiviral protein 1 isoform 1 [Homo sapiens]	3	0	ZC3HAV1	A4
27477138	zinc finger CCCH-type antiviral protein 1 isoform 2 [Homo sapiens]	3	0	ZC3HAV1	A4
27545326	SWI/SNF-related matrix-associated actin-dependent regulator of chromatin subfamily B member 1 isoform a [Homo sapiens]	1	0	SMARCB1	A4
27735029	MOB kinase activator 1B isoform 2 [Homo sapiens]	2	0	MOB1B	A4
27881482	probable ATP-dependent RNA helicase DDX58 [Homo sapiens]	1	0	DDX58	A4
27883866	synembryn-A [Homo sapiens]	4	0	RIC8A	A4
28173564	keratin, type II cytoskeletal 73 [Homo sapiens]	0	0	KRT73	A4
28302131	hemoglobin subunit gamma-1 [Homo sapiens]	4	0	HBG1	A4
28372533	protein kish-A precursor [Homo sapiens]	1	0	TMEM167A	A4
28416436	ADP-ribosylation factor GTPase-activating protein 1 isoform b [Homo sapiens]	1	0	ARFGAP1	A4
28557745	zinc-binding alcohol dehydrogenase domain-containing protein 2 [Homo sapiens]	3	0	ZADH2	A4
28559039	mediator of RNA polymerase II transcription subunit 1 [Homo sapiens]	1	0	MED1	A4
28626504	fermitin family homolog 3 short form [Homo sapiens]	1	0	FERMT3	A4
29540562	armadillo repeat-containing X-linked protein 2 [Homo sapiens]	1	0	ARMCX2	A4
29550850	Golgi membrane protein 1 [Homo sapiens]	1	0	GOLM1	A4
29570798	amidophosphoribosyltransferase proprotein [Homo sapiens]	1	0	PPAT	A4
29725607	protein unc-45 homolog A isoform 2 [Homo sapiens]	6	0	UNC45A	A4
29788768	tubulin beta-2B chain [Homo sapiens]	3	0	TUBB2B	A4
29789060	C2 domain-containing protein 5 [Homo sapiens]	1	0	C2CD5	A4
30089916	phosphofurin acidic cluster sorting protein 1 [Homo sapiens]	1	0	PACS1	A4
30089960	serine/threonine-protein kinase MRCK alpha isoform A [Homo sapiens]	1	0	CDC42BPA	A4
30089962	serine/threonine-protein kinase MRCK alpha isoform B [Homo sapiens]	1	0	CDC42BPA	A4
30181236	copine-2 [Homo sapiens]	1	0	CPNE2	A4
30410794	proteasome activator complex subunit 3 isoform 1 [Homo sapiens]	3	0	PSME3	A4
30410796	proteasome activator complex subunit 3 isoform 2 [Homo sapiens]	3	0	PSME3	A4
30578410	dolichyl-diphosphooligosaccharide--protein glycosyltransferase subunit STT3B [Homo sapiens]	5	0	STT3B	A4
30581109	minor histocompatibility antigen H13 isoform 2 [Homo sapiens]	2	0	HM13	A4
30581111	minor histocompatibility antigen H13 isoform 3 [Homo sapiens]	2	0	HM13	A4
30794376	dolichyldiphosphatase 1 isoform a [Homo sapiens]	1	0	DOLPP1	A4
30840980	nuclear factor 1 A-type isoform 2 [Homo sapiens]	1	0	NFIA	A4
31083236	serine/threonine-protein phosphatase 2A 56 kDa regulatory subunit gamma isoform isoform b [Homo sapiens]	1	0	PPP2R5C	A4
31083243	serine/threonine-protein phosphatase 2A 56 kDa regulatory subunit gamma isoform isoform c [Homo sapiens]	1	0	PPP2R5C	A4
31083259	serine/threonine-protein phosphatase 2A 56 kDa regulatory subunit gamma isoform isoform a [Homo sapiens]	1	0	PPP2R5C	A4
31083280	serine/threonine-protein phosphatase 2A 56 kDa regulatory subunit delta isoform isoform 2 [Homo sapiens]	1	0	PPP2R5D	A4
31083288	serine/threonine-protein phosphatase 2A 56 kDa regulatory subunit delta isoform isoform 3 [Homo sapiens]	1	0	PPP2R5D	A4
31317290	E3 ubiquitin-protein ligase SMURF1 isoform 2 [Homo sapiens]	1	0	SMURF1	A4
31317292	E3 ubiquitin-protein ligase SMURF1 isoform 1 [Homo sapiens]	1	0	SMURF1	A4
31377697	procollagen galactosyltransferase 1 precursor [Homo sapiens]	5	0	COLGALT1	A4
31377775	glutamate dehydrogenase 2, mitochondrial precursor [Homo sapiens]	14	0	GLUD2	A4
31542509	ADP-dependent glucokinase precursor [Homo sapiens]	1	0	ADPGK	A4
31542641	mitochondrial tRNA-specific 2-thiouridylase 1 [Homo sapiens]	1	0	TRMU	A4
31542745	protein wntless homolog isoform 1 precursor [Homo sapiens]	2	0	WLS	A4
31542868	glycogen [starch] synthase, muscle isoform 1 [Homo sapiens]	2	0	GYS1	A4
31543164	THO complex subunit 6 homolog isoform 1 [Homo sapiens]	2	0	THOC6	A4
31543385	choline-phosphate cytidylyltransferase A [Homo sapiens]	2	0	PCYT1A	A4
31543397	phosphoglycerate kinase 2 [Homo sapiens]	4	0	PGK2	A4
31543415	growth arrest and DNA damage-inducible proteins-interacting protein 1 [Homo sapiens]	4	0	GADD45GIP1	A4
31543452	PX domain-containing protein kinase-like protein [Homo sapiens]	1	0	PXK	A4
31543615	short-chain dehydrogenase/reductase 3 [Homo sapiens]	1	0	DHRS3	A4
31543831	tubulin gamma-1 chain [Homo sapiens]	5	0	TUBG1	A4
31563383	serine/threonine-protein kinase Sgk3 isoform 2 [Homo sapiens]	1	0	SGK3	A4
31652236	protein CASP isoform b [Homo sapiens]	1	0	CUX1	A4
31652249	lipopolysaccharide-binding protein precursor [Homo sapiens]	1	0	LBP	A4
31657123	Hermansky-Pudlak syndrome 5 protein isoform a [Homo sapiens]	1	0	HPS5	A4
31657127	Hermansky-Pudlak syndrome 5 protein isoform b [Homo sapiens]	1	0	HPS5	A4
31881687	replication factor C subunit 4 [Homo sapiens]	1	0	RFC4	A4
31881740	solute carrier family 12 member 9 isoform 1 [Homo sapiens]	3	0	SLC12A9	A4
32130518	apolipoprotein C-II precursor [Homo sapiens]	1	0	APOC2	A4
32483399	serine/threonine-protein kinase PAK 2 [Homo sapiens]	2	1	PAK2	A4
32526896	armadillo repeat-containing protein 8 isoform 2 [Homo sapiens]	2	0	ARMC8	A4
32528306	replication factor C subunit 1 isoform 1 [Homo sapiens]	1	0	RFC1	A4
32567786	keratin, type II cytoskeletal 79 [Homo sapiens]	0	0	KRT79	A4
33149331	nucleoredoxin isoform 1 [Homo sapiens]	1	0	NXN	A4
33356128	N-alpha-acetyltransferase 16, NatA auxiliary subunit isoform 1 [Homo sapiens]	1	0	NAA16	A4
33356163	eukaryotic translation initiation factor 1A, Y-chromosomal [Homo sapiens]	1	0	EIF1AY	A4
33356174	pinin [Homo sapiens]	2	0	PNN	A4
33356544	1-phosphatidylinositol 4,5-bisphosphate phosphodiesterase beta-1 isoform b [Homo sapiens]	2	0	PLCB1	A4
33457316	pleckstrin homology domain-containing family O member 2 isoform 1 [Homo sapiens]	1	0	PLEKHO2	A4
33469947	engulfment and cell motility protein 2 [Homo sapiens]	1	0	ELMO2	A4
33589814	protein zer-1 homolog [Homo sapiens]	1	0	ZER1	A4
33636738	cAMP-dependent protein kinase catalytic subunit beta isoform 1 [Homo sapiens]	1	2	PRKACB	A4
33859670	leucine-rich repeat and calponin homology domain-containing protein 1 isoform 2 [Homo sapiens]	1	0	LRCH1	A4
33946278	cofilin-2 isoform 1 [Homo sapiens]	2	0	CFL2	A4
34147384	mth938 domain-containing protein [Homo sapiens]	1	0	AAMDC	A4
34147456	TBC domain-containing protein kinase-like protein isoform c [Homo sapiens]	2	0	TBCK	A4
34147637	COP9 signalosome complex subunit 6 [Homo sapiens]	1	0	COPS6	A4
34303926	probable proline--tRNA ligase, mitochondrial precursor [Homo sapiens]	1	0	PARS2	A4
34419635	heat shock 70 kDa protein 6 [Homo sapiens]	0	0	HSPA6	A4
34577047	bullous pemphigoid antigen 1 isoform 1 [Homo sapiens]	1	0	DST	A4
34577049	bullous pemphigoid antigen 1 isoform 1eA precursor [Homo sapiens]	1	0	DST	A4
37537701	serine/threonine-protein phosphatase 6 regulatory subunit 2 isoform 3 [Homo sapiens]	2	0	PPP6R2	A4
37577095	dystrobrevin beta isoform 4 [Homo sapiens]	2	0	DTNB	A4
37577097	dystrobrevin beta isoform 5 [Homo sapiens]	2	0	DTNB	A4
37577099	dystrobrevin beta isoform 2 [Homo sapiens]	2	0	DTNB	A4
37577148	NCK-interacting protein with SH3 domain isoform 2 [Homo sapiens]	1	0	NCKIPSD	A4
37577159	extracellular calcium-sensing receptor isoform 2 precursor [Homo sapiens]	2	0	CASR	A4
37594457	ADP-ribose pyrophosphatase, mitochondrial isoform b [Homo sapiens]	1	0	NUDT9	A4
37620194	glucosamine 6-phosphate N-acetyltransferase [Homo sapiens]	1	0	GNPNAT1	A4
37694062	aquaporin-1 isoform 1 [Homo sapiens]	2	0	AQP1	A4
38016914	SAM domain and HD domain-containing protein 1 [Homo sapiens]	2	0	SAMHD1	A4
38016947	complement C5 preproprotein [Homo sapiens]	4	0	C5	A4
38045913	nucleoside diphosphate kinase A isoform a [Homo sapiens]	3	0	NME1	A4
38045942	NEDD8-activating enzyme E1 catalytic subunit isoform 1 [Homo sapiens]	3	0	UBA3	A4
38045944	NEDD8-activating enzyme E1 catalytic subunit isoform 2 [Homo sapiens]	3	0	UBA3	A4
38195082	von Willebrand factor A domain-containing protein 5A isoform 2 [Homo sapiens]	2	0	VWA5A	A4
38202222	leucine-rich repeat transmembrane protein FLRT3 precursor [Homo sapiens]	1	0	FLRT3	A4
38202250	sulfatase-modifying factor 1 isoform 1 precursor [Homo sapiens]	1	0	SUMF1	A4
38327029	ubiquitin conjugation factor E4 A isoform 1 [Homo sapiens]	5	0	UBE4A	A4
38327032	ubiquitin-like modifier-activating enzyme 5 isoform 2 [Homo sapiens]	1	0	UBA5	A4
38373671	protein transport protein Sec24C [Homo sapiens]	9	0	SEC24C	A4
38524616	long-chain fatty acid transport protein 1 [Homo sapiens]	1	0	SLC27A1	A4
38569394	elongator complex protein 1 [Homo sapiens]	2	0	IKBKAP	A4
38569484	kinesin-like protein KIF21A isoform 2 [Homo sapiens]	1	0	KIF21A	A4
38570062	Golgi to ER traffic protein 4 homolog [Homo sapiens]	2	0	GET4	A4
38570156	5'-nucleotidase domain-containing protein 1 [Homo sapiens]	1	0	NT5DC1	A4
38679890	solute carrier organic anion transporter family member 4C1 [Homo sapiens]	1	0	SLCO4C1	A4
38679914	N-alpha-acetyltransferase 25, NatB auxiliary subunit [Homo sapiens]	1	0	NAA25	A4
39777586	putative ATP-dependent RNA helicase DHX57 [Homo sapiens]	1	0	DHX57	A4
39777604	rho guanine nucleotide exchange factor 1 isoform 3 [Homo sapiens]	1	0	ARHGEF1	A4
39777606	rho guanine nucleotide exchange factor 1 isoform 1 [Homo sapiens]	1	0	ARHGEF1	A4
39930469	ribosome production factor 2 homolog [Homo sapiens]	1	0	RPF2	A4
39995084	integrator complex subunit 3 [Homo sapiens]	1	0	INTS3	A4
40068512	plasma alpha-L-fucosidase precursor [Homo sapiens]	2	0	FUCA2	A4
40217790	zinc finger protein 512 isoform a [Homo sapiens]	1	0	ZNF512	A4
40254422	nitric oxide synthase, endothelial isoform 1 [Homo sapiens]	2	0	NOS3	A4
40254446	cullin-5 [Homo sapiens]	6	0	CUL5	A4
40254938	uncharacterized aarF domain-containing protein kinase 1 isoform a precursor [Homo sapiens]	1	0	ADCK1	A4
40548422	charged multivesicular body protein 4a [Homo sapiens]	1	0	CHMP4A	A4
40807485	pre-mRNA-processing factor 6 [Homo sapiens]	2	0	PRPF6	A4
41152072	palmitoyltransferase ZDHHC5 [Homo sapiens]	1	0	ZDHHC5	A4
41281447	intraflagellar transport protein 140 homolog [Homo sapiens]	1	0	IFT140	A4
41281564	WD repeat-containing protein 37 [Homo sapiens]	1	0	WDR37	A4
41281591	muscleblind-like protein 1 isoform a [Homo sapiens]	1	0	MBNL1	A4
41281905	fermitin family homolog 3 long form [Homo sapiens]	1	0	FERMT3	A4
41281996	HEAT repeat-containing protein 3 [Homo sapiens]	1	0	HEATR3	A4
41327685	ubiquinol-cytochrome c reductase complex chaperone CBP3 homolog isoform a [Homo sapiens]	1	0	UQCC	A4
41327715	TP53-regulating kinase [Homo sapiens]	1	0	TP53RK	A4
41327776	probable ATP-dependent RNA helicase DDX47 isoform 2 [Homo sapiens]	1	0	DDX47	A4
41350216	chitobiosyldiphosphodolichol beta-mannosyltransferase [Homo sapiens]	1	0	ALG1	A4
41350320	melanoma-associated antigen D2 [Homo sapiens]	2	0	MAGED2	A4
41393547	neuroblastoma-amplified sequence [Homo sapiens]	2	0	NBAS	A4
41393575	glycerol kinase 2 [Homo sapiens]	2	0	GK2	A4
41393599	coproporphyrinogen-III oxidase, mitochondrial precursor [Homo sapiens]	1	0	CPOX	A4
42476296	tropomyosin beta chain isoform 1 [Homo sapiens]	0	0	TPM2	A4
42542381	sodium/nucleoside cotransporter 1 isoform 1 [Homo sapiens]	1	0	SLC28A1	A4
42542383	sodium/nucleoside cotransporter 1 isoform 2 [Homo sapiens]	1	0	SLC28A1	A4
42542392	CCAAT/enhancer-binding protein zeta [Homo sapiens]	1	0	CEBPZ	A4
42544121	vacuolar protein sorting-associated protein 13C isoform 1A [Homo sapiens]	4	0	VPS13C	A4
42544144	PDZ domain-containing protein GIPC1 isoform 1 [Homo sapiens]	1	0	GIPC1	A4
42544146	PDZ domain-containing protein GIPC1 isoform 2 [Homo sapiens]	1	0	GIPC1	A4
42558246	lysocardiolipin acyltransferase 1 isoform 1 [Homo sapiens]	1	0	LCLAT1	A4
42560246	DNA-directed RNA polymerases I and III subunit RPAC1 [Homo sapiens]	1	0	POLR1C	A4
42794754	long-chain-fatty-acid--CoA ligase 3 [Homo sapiens]	1	0	ACSL3	A4
42794769	serine/threonine-protein kinase PAK 1 isoform 2 [Homo sapiens]	1	0	PAK1	A4
42822891	migration and invasion enhancer 1 [Homo sapiens]	1	0	MIEN1	A4
44662836	breast cancer anti-estrogen resistance protein 1 isoform 6 [Homo sapiens]	1	0	BCAR1	A4
44921615	exocyst complex component 8 [Homo sapiens]	2	0	EXOC8	A4
45007007	2'-5'-oligoadenylate synthase 3 [Homo sapiens]	3	0	OAS3	A4
45439355	transcription elongation factor A protein 1 isoform 2 [Homo sapiens]	1	0	TCEA1	A4
45505139	phosphoinositide 3-kinase adapter protein 1 [Homo sapiens]	2	0	PIK3AP1	A4
45505147	protein Njmu-R1 [Homo sapiens]	1	0	C17orf75	A4
45505163	lipolysis-stimulated lipoprotein receptor isoform 1 [Homo sapiens]	1	0	LSR	A4
45545424	lipolysis-stimulated lipoprotein receptor isoform 2 [Homo sapiens]	1	0	LSR	A4
45580688	complement component C7 precursor [Homo sapiens]	7	0	C7	A4
45580700	ectonucleoside triphosphate diphosphohydrolase 1 isoform 1 [Homo sapiens]	1	0	ENTPD1	A4
45593136	lipolysis-stimulated lipoprotein receptor isoform 3 [Homo sapiens]	1	0	LSR	A4
45597175	TBC1 domain family member 9B isoform a [Homo sapiens]	2	0	TBC1D9B	A4
45597177	TBC1 domain family member 9B isoform b [Homo sapiens]	2	0	TBC1D9B	A4
46411164	muscleblind-like protein 1 isoform b [Homo sapiens]	1	0	MBNL1	A4
46411166	muscleblind-like protein 1 isoform c [Homo sapiens]	1	0	MBNL1	A4
46411168	muscleblind-like protein 1 isoform d [Homo sapiens]	1	0	MBNL1	A4
46411170	muscleblind-like protein 1 isoform e [Homo sapiens]	1	0	MBNL1	A4
46411172	muscleblind-like protein 1 isoform f [Homo sapiens]	1	0	MBNL1	A4
46411174	muscleblind-like protein 1 isoform g [Homo sapiens]	1	0	MBNL1	A4
46411180	muscleblind-like protein 2 isoform 3 [Homo sapiens]	2	0	MBNL2	A4
46852164	alpha-mannosidase 2C1 isoform 1 [Homo sapiens]	5	0	MAN2C1	A4
46852174	kinesin-like protein KIF3A [Homo sapiens]	1	0	KIF3A	A4
46852390	coiled-coil domain-containing protein 6 [Homo sapiens]	2	0	CCDC6	A4
46877068	5'-AMP-activated protein kinase catalytic subunit alpha-2 [Homo sapiens]	2	0	PRKAA2	A4
46909587	cAMP-dependent protein kinase catalytic subunit beta isoform 3 [Homo sapiens]	1	0	PRKACB	A4
47086495	biogenesis of lysosome-related organelles complex 1 subunit 3 [Homo sapiens]	1	0	BLOC1S3	A4
47086907	lysophosphatidylcholine acyltransferase 2 [Homo sapiens]	1	0	LPCAT2	A4
47132589	serine/threonine-protein kinase N1 isoform 2 [Homo sapiens]	2	0	PKN1	A4
47132591	serine/threonine-protein kinase N1 isoform 1 [Homo sapiens]	2	0	PKN1	A4
47132620	keratin, type II cytoskeletal 2 epidermal [Homo sapiens]	3	0	KRT2	A4
47174864	exosome complex component RRP46 [Homo sapiens]	1	0	EXOSC5	A4
47419930	chondroitin sulfate proteoglycan 4 precursor [Homo sapiens]	1	0	CSPG4	A4
47458045	armadillo repeat-containing protein 8 isoform 1 [Homo sapiens]	1	0	ARMC8	A4
47458811	sideroflexin-4 [Homo sapiens]	2	0	SFXN4	A4
47458820	signal transducer and activator of transcription 3 isoform 3 [Homo sapiens]	6	0	STAT3	A4
47519616	tropomyosin beta chain isoform 2 [Homo sapiens]	2	0	TPM2	A4
47578105	nipped-B-like protein isoform A [Homo sapiens]	3	0	NIPBL	A4
47578107	nipped-B-like protein isoform B [Homo sapiens]	3	0	NIPBL	A4
47933387	solute carrier family 2, facilitated glucose transporter member 9 isoform 1 [Homo sapiens]	1	0	SLC2A9	A4
47933389	solute carrier family 2, facilitated glucose transporter member 9 isoform 2 [Homo sapiens]	1	0	SLC2A9	A4
47933397	lanosterol synthase isoform 1 [Homo sapiens]	3	0	LSS	A4
48255935	CD44 antigen isoform 1 precursor [Homo sapiens]	2	0	CD44	A4
48255937	CD44 antigen isoform 2 precursor [Homo sapiens]	2	0	CD44	A4
48255939	CD44 antigen isoform 3 precursor [Homo sapiens]	2	0	CD44	A4
48255941	CD44 antigen isoform 4 precursor [Homo sapiens]	2	0	CD44	A4
48255957	plasma membrane calcium-transporting ATPase 4 isoform 4b [Homo sapiens]	1	0	ATP2B4	A4
48255959	plasma membrane calcium-transporting ATPase 4 isoform 4a [Homo sapiens]	1	0	ATP2B4	A4
50234893	pleckstrin homology domain-containing family A member 1 isoform 1 [Homo sapiens]	1	0	PLEKHA1	A4
50301234	iron-sulfur cluster co-chaperone protein HscB, mitochondrial precursor [Homo sapiens]	1	0	HSCB	A4
50345875	arginyl-tRNA--protein transferase 1 isoform 2 [Homo sapiens]	1	0	ATE1	A4
50541965	dimethylaniline monooxygenase [N-oxide-forming] 3 [Homo sapiens]	1	0	FMO3	A4
50582989	IQ motif and SEC7 domain-containing protein 1 isoform b [Homo sapiens]	1	0	IQSEC1	A4
50592996	tubulin beta-3 chain isoform 1 [Homo sapiens]	1	1	TUBB3	A4
50593008	protein lifeguard 3 [Homo sapiens]	1	0	TMBIM1	A4
50659059	lysocardiolipin acyltransferase 1 isoform 2 [Homo sapiens]	1	0	LCLAT1	A4
50659093	epididymis-specific alpha-mannosidase precursor [Homo sapiens]	1	0	MAN2B2	A4
50659095	nucleolar RNA helicase 2 isoform 1 [Homo sapiens]	4	1	DDX21	A4
50980301	myosin phosphatase Rho-interacting protein isoform 2 [Homo sapiens]	6	0	MPRIP	A4
50980307	myosin phosphatase Rho-interacting protein isoform 1 [Homo sapiens]	6	0	MPRIP	A4
51093832	GTPase-activating protein and VPS9 domain-containing protein 1 [Homo sapiens]	2	0	GAPVD1	A4
51173711	actin-binding LIM protein 1 isoform a [Homo sapiens]	5	0	ABLIM1	A4
51173713	actin-binding LIM protein 1 isoform b [Homo sapiens]	5	0	ABLIM1	A4
51173717	actin-binding LIM protein 1 isoform s [Homo sapiens]	6	0	ABLIM1	A4
51173727	mothers against decapentaplegic homolog 1 [Homo sapiens]	1	0	SMAD1	A4
51173730	mothers against decapentaplegic homolog 2 isoform 1 [Homo sapiens]	1	0	SMAD2	A4
51226124	ral GTPase-activating protein subunit alpha-1 isoform 1 [Homo sapiens]	1	0	RALGAPA1	A4
51230412	ral GTPase-activating protein subunit alpha-1 isoform 2 [Homo sapiens]	1	0	RALGAPA1	A4
51242953	monoglyceride lipase isoform 2 [Homo sapiens]	3	0	MGLL	A4
51477696	beta-parvin isoform a [Homo sapiens]	2	0	PARVB	A4
51479145	brefeldin A-inhibited guanine nucleotide-exchange protein 1 [Homo sapiens]	4	2	ARFGEF1	A4
51944966	potassium-transporting ATPase alpha chain 1 [Homo sapiens]	0	0	ATP4A	A4
51944969	nodal modulator 3 precursor [Homo sapiens]	3	0	NOMO3	A4
52485606	formin-like protein 2 [Homo sapiens]	3	0	FMNL2	A4
52630342	HLA class I histocompatibility antigen, Cw-1 alpha chain precursor [Homo sapiens]	2	0	HLA-C	A4
52630425	cytoplasmic protein NCK2 isoform A [Homo sapiens]	1	0	NCK2	A4
53828918	geranylgeranyl transferase type-2 subunit alpha [Homo sapiens]	3	0	RABGGTA	A4
53832021	carboxypeptidase M precursor [Homo sapiens]	3	0	CPM	A4
54112390	voltage-dependent calcium channel subunit alpha-2/delta-1 precursor [Homo sapiens]	3	0	CACNA2D1	A4
54112429	dedicator of cytokinesis protein 7 isoform 2 [Homo sapiens]	1	0	DOCK7	A4
54124343	WASH complex subunit FAM21A [Homo sapiens]	7	0	FAM21A	A4
54607027	integrin beta-4 isoform 2 precursor [Homo sapiens]	4	0	ITGB4	A4
54607033	integrin beta-4 isoform 3 precursor [Homo sapiens]	4	0	ITGB4	A4
54607035	integrin beta-4 isoform 1 precursor [Homo sapiens]	4	0	ITGB4	A4
54607120	lactotransferrin isoform 1 precursor [Homo sapiens]	1	0	LTF	A4
54633315	deoxynucleotidyltransferase terminal-interacting protein 2 [Homo sapiens]	1	0	DNTTIP2	A4
54792082	phosphatidylinositol 4,5-bisphosphate 3-kinase catalytic subunit alpha isoform [Homo sapiens]	1	0	PIK3CA	A4
55743086	dol-P-Man:Man(5)GlcNAc(2)-PP-Dol alpha-1,3-mannosyltransferase isoform d [Homo sapiens]	1	0	ALG3	A4
55743118	rab3 GTPase-activating protein catalytic subunit isoform 2 [Homo sapiens]	1	0	RAB3GAP1	A4
55743134	ribosomal protein S6 kinase alpha-1 isoform b [Homo sapiens]	2	0	RPS6KA1	A4
55749504	syntenin-1 isoform 2 [Homo sapiens]	1	0	SDCBP	A4
55749523	syntenin-1 isoform 3 [Homo sapiens]	1	0	SDCBP	A4
55749932	desmin [Homo sapiens]	3	0	DES	A4
55770858	Golgi SNAP receptor complex member 1 isoform 2 [Homo sapiens]	1	0	GOSR1	A4
55770900	ribosome biogenesis protein BRX1 homolog [Homo sapiens]	2	0	BRIX1	A4
55770906	pre-mRNA-splicing factor SYF1 [Homo sapiens]	2	0	XAB2	A4
55956801	SWI/SNF-related matrix-associated actin-dependent regulator of chromatin subfamily B member 1 isoform b [Homo sapiens]	1	0	SMARCB1	A4
56117838	secreted frizzled-related protein 1 precursor [Homo sapiens]	1	0	SFRP1	A4
56118219	insulin-like growth factor 2 mRNA-binding protein 2 isoform b [Homo sapiens]	1	0	IGF2BP2	A4
56243522	syntenin-1 isoform 1 [Homo sapiens]	1	0	SDCBP	A4
56549113	lariat debranching enzyme [Homo sapiens]	1	0	DBR1	A4
56549645	nuclear pore complex protein Nup98-Nup96 isoform 4 [Homo sapiens]	2	0	NUP98	A4
56676393	rho GDP-dissociation inhibitor 2 [Homo sapiens]	2	0	ARHGDIB	A4
56682953	epidermal growth factor receptor kinase substrate 8 [Homo sapiens]	3	0	EPS8	A4
56682966	transforming growth factor beta receptor type 3 isoform a precursor [Homo sapiens]	1	0	TGFBR3	A4
56699409	RNA-binding motif protein, X chromosome isoform 1 [Homo sapiens]	1	0	RBMX	A4
56699482	protein FAM98A [Homo sapiens]	1	0	FAM98A	A4
57242755	calsyntenin-1 isoform 2 precursor [Homo sapiens]	1	0	CLSTN1	A4
57242757	calsyntenin-1 isoform 1 precursor [Homo sapiens]	1	0	CLSTN1	A4
57242777	C-Myc-binding protein [Homo sapiens]	1	0	MYCBP	A4
57529131	late secretory pathway protein AVL9 homolog [Homo sapiens]	1	0	AVL9	A4
57634534	nuclear pore complex protein Nup205 [Homo sapiens]	3	0	NUP205	A4
58761492	rho guanine nucleotide exchange factor 10-like protein isoform 1 [Homo sapiens]	4	0	ARHGEF10L	A4
58761498	heterogeneous nuclear ribonucleoprotein A1-like 2 [Homo sapiens]	5	0	HNRNPA1L2	A4
58866695	C-type lectin domain family 18 member C precursor [Homo sapiens]	1	0	CLEC18C	A4
59710109	translocase of inner mitochondrial membrane domain-containing protein 1 precursor [Homo sapiens]	2	0	TIMMDC1	A4
59850812	uromodulin precursor [Homo sapiens]	11	0	UMOD	A4
59889578	17-beta-hydroxysteroid dehydrogenase 14 [Homo sapiens]	2	0	HSD17B14	A4
61098457	NHL repeat-containing protein 3 isoform a precursor [Homo sapiens]	3	0	NHLRC3	A4
61742775	leucyl-cystinyl aminopeptidase isoform 2 [Homo sapiens]	1	0	LNPEP	A4
61742777	leucyl-cystinyl aminopeptidase isoform 1 [Homo sapiens]	1	0	LNPEP	A4
61742819	deoxycytidylate deaminase isoform b [Homo sapiens]	2	0	DCTD	A4
61742821	deoxycytidylate deaminase isoform a [Homo sapiens]	2	0	DCTD	A4
61835148	fragile X mental retardation syndrome-related protein 1 isoform a [Homo sapiens]	1	0	FXR1	A4
61835164	fragile X mental retardation syndrome-related protein 1 isoform b [Homo sapiens]	1	0	FXR1	A4
[truncated: 857 more rows]

## Sheet: sampleA5
Accession	Description	Unique_Peptides	Razor_Peptides	gene_name	sample
[truncated: 1,300 more rows]

## Sheet: sampleA6
Accession	Description	Unique_Peptides	Razor_Peptides	gene_name	sample
[truncated: 1,457 more rows]

[truncated: 12 more sheets: sampleA7, sampleA8, sampleA9, sampleA10, sampleA11, sampleB1, sampleB2, sampleB3, sampleB4, sampleB5, sampleB6, sampleB7]
